# Supplementary material for: EsoDetect: computational validation and algorithm development of a novel diagnostic and prognostic tool for dysplasia in Barrett’s esophagus
Source: PeerJ. 2025 Jul 3;13:e19613. doi: 10.7717/peerj.19613 (PMC12229151; doi:10.7717/peerj.19613)
Supplement: Supplemental Information 8 [file peerj-13-19613-s008.csv]

Ensembl Gene ID	logFC_HGDBEvsNDBE	logCPM_HGDBEvsNDBE	F_HGDBEvsNDBE	PValue_HGDBEvsNDBE	FDR_HGDBEvsNDBE	logFC_LGDBEvsNDBE	logCPM_LGDBEvsNDBE	F_LGDBEvsNDBE	PValue_LGDBEvsNDBE	FDR_LGDBEvsNDBE	logFC_HGDBEvsLGDBE	logCPM_HGDBEvsLGDBE	F_HGDBEvsLGDBE	PValue_HGDBEvsLGDBE	FDR_HGDBEvsLGDBE
ENSG00000000003	-0.379271996	5.144592201	2.080653489	0.15277018	0.514737715	-0.523686106	5.144592201	5.152887069	0.025681274	0.519140358	0.14441411	5.144592201	0.791956651	0.375965659	0.61292194
ENSG00000000419	0.085232111	5.374316374	0.608437305	0.437494735	0.76589284	-0.023258458	5.374316374	0.057955509	0.810323683	0.983204338	0.108490569	5.374316374	2.26815787	0.135680746	0.340312453		Ensembl Gene ID: A unique identifier for the gene in the Ensembl database.
ENSG00000000457	0.00793178	4.597023846	0.007974084	0.929050641	0.977013765	-0.085993767	4.597023846	1.229153912	0.270628452	0.830091184	0.093925548	4.597023846	2.468268954	0.119797407	0.31532697		logFC_HGDBEvsNDBE: Log2 fold change in gene expression between HGDBE and NDBE.
ENSG00000000460	0.16968045	3.065492221	1.23121842	0.270229259	0.638046695	-0.122028843	3.065492221	0.834929621	0.36337747	0.882740643	0.291709293	3.065492221	8.735966026	0.004014691	0.036034299		logCPM_HGDBEvsNDBE: Log2 counts per million, used to normalize expression levels between HGDBE and NDBE.
ENSG00000000938	0.00614802	2.636739753	0.000372145	0.984653112	0.995691058	0.008291966	2.636739753	0.000868738	0.97655381	0.996944815	-0.002143946	2.636739753	0.000113141	0.991537618	0.996129636		F_HGDBEvsNDBE: F-statistic that indicates the variance between HGDBE and NDBE.
ENSG00000000971	-0.484832737	6.596478826	2.116910084	0.149290033	0.510633858	-0.622858756	6.596478826	4.673299361	0.033389572	0.548848046	0.138026019	6.596478826	0.439231044	0.509251296	0.723337571		PValue_HGDBEvsNDBE: P-value indicating the significance of the expression difference between HGDBE and NDBE.
ENSG00000001036	-0.102896702	6.369573195	0.417503009	0.519887201	0.815632103	-0.13662657	6.369573195	0.926969409	0.338321316	0.868697768	0.033729869	6.369573195	0.096094211	0.757309717	0.884952802		FDR_HGDBEvsNDBE: Adjusted p-value (FDR) accounting for multiple comparisons between HGDBE and NDBE.
ENSG00000001084	0.158673616	6.32535613	1.19431832	0.277478488	0.645622297	-0.150508587	6.32535613	1.391913863	0.241299612	0.817330129	0.309182203	6.32535613	10.36672143	0.001804694	0.021906851		logFC_LGDBEvsNDBE: Log2 fold change in gene expression between LGDBE and NDBE.
ENSG00000001167	0.231161732	5.48987106	5.983475247	0.016454772	0.218832447	-0.086352881	5.48987106	1.084867705	0.30049827	0.849044567	0.317514613	5.48987106	24.95904592	3.00E-06	0.000560427		logCPM_LGDBEvsNDBE: Log2 counts per million, normalizing expression levels between LGDBE and NDBE.
ENSG00000001460	-0.055086107	3.783795713	0.17513848	0.676616632	0.888705432	0.065904868	3.783795713	0.31657122	0.575123199	0.945760211	-0.120990975	3.783795713	1.784303786	0.185107217	0.407682967		F_LGDBEvsNDBE: F-statistic for the comparison between LGDBE and NDBE.
ENSG00000001461	0.057340666	5.784849606	0.234927492	0.629112652	0.865759835	-0.033131927	5.784849606	0.102051175	0.750148057	0.978081921	0.090472593	5.784849606	1.26982639	0.262899167	0.500752647		PValue_LGDBEvsNDBE: P-value indicating the significance of the expression difference between LGDBE and NDBE.
ENSG00000001497	0.359522904	4.872448424	13.98459956	0.000329571	0.041413372	0.159362409	4.872448424	3.703655909	0.057563278	0.630656054	0.200160495	4.872448424	9.742437156	0.002444273	0.026553281		FDR_LGDBEvsNDBE: Adjusted p-value (FDR) for multiple comparisons between LGDBE and NDBE.
ENSG00000001561	-0.083697823	5.466007451	0.213307487	0.645340626	0.87304604	0.042710004	5.466007451	0.069080137	0.793302531	0.982533719	-0.126407827	5.466007451	1.009292935	0.31785961	0.559963313		logFC_HGDBEvsLGDBE: Log2 fold change in gene expression between HGDBE and LGDBE.
ENSG00000001617	-0.321586016	4.715433328	1.041812634	0.310238271	0.672139433	-0.450386524	4.715433328	2.683672428	0.105003864	0.701463085	0.128800507	4.715433328	0.376422511	0.541129472	0.747375924		logCPM_HGDBEvsLGDBE: Log2 counts per million, normalizing expression levels between HGDBE and LGDBE.
ENSG00000001626	0.212493948	7.076113558	0.299105535	0.58585161	0.847748701	0.167250623	7.076113558	0.246065566	0.62111703	0.954431749	0.045243325	7.076113558	0.028344629	0.866694115	0.942325225		F_HGDBEvsLGDBE: F-statistic that indicates the variance between HGDBE and LGDBE.
ENSG00000001629	0.053072731	6.198871607	0.185562672	0.667701566	0.884398943	-0.025285285	6.198871607	0.053868493	0.817008875	0.983204338	0.078358016	6.198871607	0.915236999	0.341380797	0.583202807		PValue_HGDBEvsLGDBE: P-value indicating the significance of the expression difference between HGDBE and LGDBE.
ENSG00000001630	-0.405685669	7.502216329	3.723153193	0.056923457	0.350696147	-0.048624361	7.502216329	0.066831948	0.79661747	0.982848095	-0.357061308	7.502216329	6.248838283	0.014304786	0.082069329		FDR_HGDBEvsLGDBE: Adjusted p-value (FDR) for multiple comparisons between HGDBE and LGDBE.
ENSG00000001631	0.12570872	5.77990578	1.23407801	0.269677559	0.637324878	0.048279893	5.77990578	0.240113885	0.625357868	0.955564454	0.077428827	5.77990578	1.059501395	0.306183406	0.548229385
ENSG00000002016	0.15479237	3.959378466	1.47928226	0.22717794	0.600715172	0.192706802	3.959378466	2.999405897	0.08684091	0.673450682	-0.037914433	3.959378466	0.18428914	0.668774563	0.833604488
ENSG00000002079	-0.459095608	-0.931927746	1.431221954	0.234816752	0.608692279	-0.134320662	-0.931927746	0.139052175	0.710132479	0.971059977	-0.324774946	-0.931927746	1.697597485	0.196042073	0.421865926
ENSG00000002330	-0.42655931	4.283917097	5.645753924	0.019693588	0.23518093	-0.081371534	4.283917097	0.254131897	0.615455451	0.952397502	-0.345187776	4.283917097	7.311199775	0.008242148	0.05766832
ENSG00000002549	-0.169976648	6.420953333	0.998382603	0.320474459	0.680980448	-0.233237535	6.420953333	2.400460041	0.124931414	0.725906095	0.063260887	6.420953333	0.290907695	0.591017765	0.783693895
ENSG00000002586	-0.093863823	6.485157824	0.400819083	0.528328001	0.820419219	0.127696899	6.485157824	0.985957022	0.323487457	0.860946011	-0.221560722	6.485157824	4.66483002	0.033538512	0.140482959
ENSG00000002587	0.43025312	4.25188901	2.764916565	0.099952854	0.436404323	0.075265176	4.25188901	0.10704388	0.744321497	0.976700976	0.354987944	4.25188901	4.082789245	0.046399417	0.173728049
ENSG00000002726	-0.495935355	7.833552179	1.668347242	0.199918926	0.570576287	0.56904309	7.833552179	2.590441649	0.11115215	0.706772196	-1.064978445	7.833552179	14.04036365	0.000322088	0.007638198
ENSG00000002745	-0.352748672	1.222323847	0.443053952	0.507413847	0.809035556	0.713812035	1.222323847	2.212462691	0.140517122	0.747876252	-1.066560706	1.222323847	11.43107111	0.001083711	0.01578312
ENSG00000002746	-0.075706582	-0.333483642	0.050058245	0.823486739	0.943797048	-0.267559745	-0.333483642	0.839173489	0.362166667	0.882426332	0.191853164	-0.333483642	0.818463292	0.368129437	0.606621737
ENSG00000002822	0.253938353	4.02405194	2.455787253	0.120724309	0.469210324	0.274884309	4.02405194	3.645594393	0.059515127	0.632658613	-0.020945955	4.02405194	0.0342126	0.85368603	0.935636873
ENSG00000002834	-0.179240454	8.562693235	0.924405638	0.338986683	0.693498044	0.038287839	8.562693235	0.052576748	0.81917714	0.983204338	-0.217528293	8.562693235	2.696281381	0.104194274	0.288606935
ENSG00000002919	-0.289723414	4.539496857	4.879429364	0.029807564	0.275630022	-0.235546763	4.539496857	4.017140024	0.0481516	0.604585493	-0.054176651	4.539496857	0.380076224	0.53917305	0.745996561
ENSG00000002933	0.079479794	5.147851507	0.079850541	0.778172654	0.929752045	0.08074484	5.147851507	0.10877047	0.742342731	0.976700362	-0.001265046	5.147851507	4.42E-05	0.994711144	0.997518602
ENSG00000003056	0.241610417	6.819474677	5.87703876	0.017410266	0.223112093	0.07911587	6.819474677	0.829204392	0.365019898	0.883006229	0.162494547	6.819474677	5.90969985	0.017111006	0.091948793
ENSG00000003096	0.110877947	2.902691833	0.155554138	0.694248733	0.896040452	0.381510816	2.902691833	2.332976355	0.130288735	0.736622837	-0.270632869	2.902691833	2.047525973	0.156037579	0.370122286
ENSG00000003137	-0.049596949	1.05841138	0.021062903	0.884943582	0.963261836	0.005241258	1.05841138	0.000300759	0.986203179	0.997939624	-0.054838207	1.05841138	0.064653283	0.799887183	0.908319665
ENSG00000003147	0.195618021	6.008535877	1.726714434	0.19228684	0.563193716	0.17923308	6.008535877	1.887147867	0.173054933	0.772097005	0.016384941	6.008535877	0.025153996	0.874351682	0.945882248
ENSG00000003249	-0.103104537	3.26362812	0.108569127	0.742571416	0.916177438	-0.214313374	3.26362812	0.628195876	0.430174857	0.908337735	0.111208837	3.26362812	0.285546936	0.594451947	0.785534905
ENSG00000003393	0.171169296	5.57980436	2.977642224	0.087974053	0.417266304	0.124959032	5.57980436	2.04113857	0.156677139	0.760865932	0.046210264	5.57980436	0.469497548	0.495040852	0.712167671
ENSG00000003400	-0.363279127	6.110040888	4.321884988	0.040571224	0.309893173	-0.2133581	6.110040888	1.849231204	0.177388131	0.777548833	-0.149921026	6.110040888	1.522268867	0.220600712	0.451304415
ENSG00000003402	-0.065235113	7.496239193	0.38207166	0.538112143	0.824369241	-0.077997701	7.496239193	0.702241083	0.404329071	0.898179745	0.012762587	7.496239193	0.032685993	0.856950997	0.937662515
ENSG00000003436	0.210832013	6.699718059	1.266365795	0.26354589	0.631241099	0.224472332	6.699718059	1.91743731	0.169682038	0.770674049	-0.013640318	6.699718059	0.011630115	0.914368654	0.962719523
ENSG00000003509	0.239241836	3.912686165	6.433093343	0.012986893	0.198654599	0.132498463	3.912686165	2.585802328	0.505945325	0.931754405	0.106743373	3.912686165	2.789557338	0.098476237	0.27899344
ENSG00000003756	0.137128424	7.379296288	2.324605019	0.130971254	0.484455871	0.118737452	7.379296288	2.331131636	0.130438789	0.737007196	0.018390972	7.379296288	0.090655291	0.764064484	0.887887205
ENSG00000003987	-0.206206156	1.777938972	0.814637081	0.369246109	0.716653214	0.222042775	1.777938972	1.265847537	0.263642915	0.827658467	-0.42824893	1.777938972	7.343585126	0.008106522	0.057049232
ENSG00000003989	-0.128861001	4.189655719	0.14314657	0.706096202	0.901796448	0.184502563	4.189655719	0.399462306	0.529027802	0.935294167	-0.313363564	4.189655719	2.1284037	0.148199542	0.358167723
ENSG00000004059	-0.164097443	6.180098249	1.373657434	0.24438546	0.614948323	0.032574861	6.180098249	0.070496984	0.791242965	0.982216716	-0.196672304	6.180098249	4.102031436	0.045898092	0.172540658
ENSG00000004139	0.165928869	4.43262252	1.340160058	0.250175505	0.62100901	0.150591173	4.43262252	1.446120983	0.232415531	0.813031577	0.015337697	4.43262252	0.024220142	0.876686772	0.946647158
ENSG00000004142	0.040782416	6.318179429	0.158936812	0.69111449	0.894470514	0.095205568	6.318179429	1.109840337	0.295035058	0.84386988	-0.054423152	6.318179429	0.59766111	0.441568145	0.670266795
ENSG00000004399	-0.05572145	5.219389943	0.058285998	0.809794153	0.939278662	-0.062025487	5.219389943	0.09828078	0.754653326	0.978654774	0.006304037	5.219389943	0.00174995	0.966728198	0.985433951
ENSG00000004455	0.221251341	7.418658037	5.665911694	0.019482572	0.234108949	0.239220577	7.418658037	8.657221922	0.004175262	0.340963088	-0.017969236	7.418658037	0.078663994	0.779782313	0.897300459
ENSG00000004468	-0.394075434	2.733757338	0.975452726	0.326064144	0.684269846	-0.630288235	2.733757338	3.24172615	0.075252105	0.658642384	0.236212801	2.733757338	0.8745794	0.35228037	0.592698477
ENSG00000004478	0.18093005	6.617207534	1.239403197	0.268653964	0.636377513	-0.174481964	6.617207534	1.527647616	0.219794093	0.803707611	0.355412014	6.617207534	10.67709395	0.001553886	0.019865067
ENSG00000004487	0.127374412	6.259710289	2.259562373	0.136414629	0.492251237	0.084387225	6.259710289	1.324760662	0.252894415	0.822935118	0.042987187	6.259710289	0.571383556	0.451752415	0.678698969
ENSG00000004534	0.223317016	7.031174835	3.110811602	0.081286401	0.404213726	0.196168405	7.031174835	3.18360122	0.077868474	0.661464758	0.027148611	7.031174835	0.099639819	0.753018611	0.882455135
ENSG00000004660	0.093771713	2.646423407	0.244320838	0.622348996	0.862764366	-0.227124173	2.646423407	1.940498624	0.167165324	0.768976974	0.320895886	2.646423407	7.039974563	0.00947538	0.063132439
ENSG00000004700	0.087012688	5.021980453	0.214329068	0.644551756	0.872613492	-0.162229725	5.021980453	0.941698003	0.33453295	0.866565508	0.249242413	5.021980453	4.324625522	0.040509157	0.158558917
ENSG00000004766	-0.151623542	5.055006457	1.074620975	0.302778032	0.666700469	-0.185823775	5.055006457	2.069524383	0.153857833	0.760794853	0.034200232	5.055006457	0.128918496	0.720426351	0.864276764
ENSG00000004776	-0.091858968	2.53110425	0.027652186	0.868315641	0.957902671	0.109127585	2.53110425	0.05618964	0.8131812	0.983204338	-0.200986553	2.53110425	0.34369637	0.559223815	0.761345338
ENSG00000004777	0.500081342	2.068262295	4.756441875	0.031888388	0.281986754	0.520426433	2.068262295	7.084951667	0.009258244	0.394246817	-0.020345092	2.068262295	0.017170004	0.896050793	0.954996625
ENSG00000004779	-0.180733919	5.16610524	1.102563375	0.296613604	0.66009466	-0.221408042	5.16610524	2.086937692	0.152157253	0.760046991	0.040674122	5.16610524	0.124877358	0.724658889	0.866680424
ENSG00000004799	0.22891461	7.320111421	0.51015479	0.476989464	0.791394214	0.341934151	7.320111421	1.481365616	0.226861889	0.811107467	-0.113019541	7.320111421	0.271894327	0.603392629	0.791324833
ENSG00000004838	-0.39644052	-0.643664279	0.983092789	0.324187341	0.683456958	-0.47931123	-0.643664279	1.944561055	0.166726497	0.768976974	0.08287071	-0.643664279	0.107587797	0.743695722	0.876677808
ENSG00000004846	-0.020647614	-1.217441358	0.005879262	0.939057159	0.980510796	-0.15266085	-1.217441358	0.360118852	0.55000086	0.939368285	0.132013236	-1.217441358	0.587013959	0.445650911	0.673805868
ENSG00000004848	-0.731670666	1.98194362	2.160628228	0.145199523	0.504739508	0.378031092	1.98194362	0.746412293	0.389993838	0.894126038	-1.109701757	1.98194362	9.41044503	0.002876898	0.029306529
ENSG00000004864	-0.067725545	5.676442487	0.19773328	0.657661509	0.87920439	0.059720229	5.676442487	0.192700434	0.661767298	0.965090969	-0.127445774	5.676442487	1.549988757	0.216481681	0.446706166
ENSG00000004866	0.024954232	4.440176804	0.040449834	0.841073296	0.949287395	0.113721432	4.440176804	1.087139636	0.299995831	0.848519638	-0.0887672	4.440176804	1.108625711	0.295297781	0.536167107
ENSG00000004897	-0.019882594	6.236490683	0.036513101	0.848905197	0.952054631	-0.052065846	6.236490683	0.321510137	0.572162276	0.945703434	0.032183252	6.236490683	0.213516402	0.645179114	0.818558837
ENSG00000004939	1.079691524	-0.791585392	13.13539946	0.00048725	0.052027209	0.633267371	-0.791585392	5.340248704	0.025563085	0.519140358	0.446424153	-0.791585392	4.986539693	0.028112727	0.125863779
ENSG00000004961	-0.021872857	4.721386178	0.031101164	0.86042494	0.956043145	0.076274972	4.721386178	0.471586323	0.494085461	0.929815755	-0.098147829	4.721386178	1.336096786	0.250889368	0.487490863
ENSG00000004975	0.038883124	3.916206628	0.092221486	0.762097169	0.924006489	0.067247871	3.916206628	0.374415687	0.542203661	0.936922106	-0.028364747	3.916206628	0.107981409	0.743244081	0.876295785
ENSG00000005001	-0.070671892	4.541287654	0.052573358	0.819184143	0.942377292	-0.053479919	4.541287654	0.037616258	0.846669138	0.985923101	-0.017191973	4.541287654	0.00665108	0.935189116	0.971928857
ENSG00000005007	-0.22303739	6.553902396	3.515934745	0.064137636	0.369019511	-0.041107903	6.553902396	0.153769457	0.695918256	0.969716944	-0.181929486	6.553902396	4.926361867	0.029051962	0.128229348
ENSG00000005020	-0.018009557	5.936312573	0.011522912	0.914762694	0.972543959	0.139828769	5.936312573	0.878907609	0.351097528	0.876134819	-0.157838325	5.936312573	1.883124956	0.173508766	0.392405671
ENSG00000005022	-0.302605083	8.410305421	2.898619352	0.092227626	0.425481737	0.099417146	8.410305421	0.385137291	0.5364897	0.936769899	-0.402022229	8.410305421	10.40459638	0.001771966	0.021716287
ENSG00000005059	-0.359787246	3.170957955	3.429315854	0.067442084	0.375109663	-0.279249046	3.170957955	2.696431167	0.104184801	0.70085277	-0.080538201	3.170957955	0.40234018	0.527548295	0.736615981
ENSG00000005073	-0.276057471	2.852967166	0.248467297	0.619418996	0.861812727	0.307156102	2.852967166	0.410061261	0.523627756	0.934644254	-0.583213573	2.852967166	2.271038875	0.135447789	0.339947392
ENSG00000005075	0.089786001	5.14073428	0.306638124	0.581171612	0.844565908	0.283807611	5.14073428	3.924017872	0.050761121	0.613422709	-0.19402161	5.14073428	3.003678088	0.086620368	0.257528613
ENSG00000005100	0.046487734	4.581693431	0.244504654	0.622218266	0.862764366	0.042787531	4.581693431	0.268954625	0.605351064	0.951232847	0.003700202	4.581693431	0.003484476	0.953064092	0.980273714
ENSG00000005102	0.155961997	2.140706298	0.320342176	0.57285975	0.842062466	0.272717734	2.140706298	1.321553747	0.253465247	0.823527277	-0.116755737	2.140706298	0.418062126	0.519608496	0.731027573
ENSG00000005108	-0.067097426	1.999687904	0.060188458	0.806776372	0.938700717	-0.086275224	1.999687904	0.132121672	0.717124434	0.972158638	0.019177798	1.999687904	0.012078562	0.912739923	0.96164337
ENSG00000005156	0.290675102	5.170081343	10.54498008	0.001655921	0.088636961	0.139226415	5.170081343	3.232620621	0.075655539	0.658642384	0.151448686	5.170081343	6.227030359	0.014469808	0.082608428
ENSG00000005175	0.241022718	4.819866267	3.747669317	0.056129825	0.347974991	0.110154515	4.819866267	1.024817299	0.314187502	0.857327404	0.130868204	4.819866267	2.518593536	0.11614057	0.309387909
ENSG00000005187	0.412308273	4.952513588	2.505987385	0.117048865	0.462709736	0.37093881	4.952513588	2.664211285	0.106249011	0.701775411	0.041369463	4.952513588	0.051629597	0.820785483	0.919953616
ENSG00000005189	0.302505639	2.016557032	2.983781774	0.087652751	0.416510874	0.082300548	2.016557032	0.292163517	0.590219188	0.948670126	0.220205091	2.016557032	3.48818574	0.065176673	0.216238702
ENSG00000005194	0.039049008	5.24712084	0.111468274	0.739282454	0.915352848	0.053661885	5.24712084	0.268723208	0.605506071	0.951232847	-0.014612877	5.24712084	0.033424614	0.85536168	0.936625585
ENSG00000005206	-0.154634533	5.785390785	0.840667161	0.361741852	0.711034813	0.319555401	5.785390785	4.606678854	0.034632917	0.552838999	-0.474189934	5.785390785	15.58356752	0.000159771	0.005070563
ENSG00000005238	-0.266293258	5.619938947	0.777231018	0.380426711	0.725239007	0.27628901	5.619938947	0.970424753	0.327315178	0.862957055	-0.542582268	5.619938947	6.219405416	0.014533643	0.082736433
ENSG00000005243	-0.448116138	1.552440829	3.202291224	0.077016485	0.395040737	-0.455754764	1.552440829	4.450861328	0.037757354	0.571714579	0.007638626	1.552440829	0.0022427	0.962337171	0.984123304
ENSG00000005249	-0.758017113	3.591391272	7.242655684	0.008537072	0.165353263	-0.399650382	3.591391272	2.643793458	0.107573783	0.702242877	-0.358366732	3.591391272	4.043165529	0.047448359	0.176246535
ENSG00000005302	0.030069096	5.375743616	0.052969468	0.818514997	0.942101013	0.03990874	5.375743616	0.118276572	0.731741445	0.974602345	-0.009839645	5.375743616	0.012710599	0.910495515	0.960850654
ENSG00000005339	0.169811363	6.284802361	1.678901445	0.198499254	0.569222014	0.126349441	6.284802361	1.216402336	0.273110724	0.830091184	0.043461922	6.284802361	0.239798694	0.625584612	0.805013389
ENSG00000005379	0.088591344	3.165623394	0.099294678	0.753432594	0.920838197	0.139604215	3.165623394	0.342555357	0.559873655	0.941721748	-0.051012871	3.165623394	0.071558685	0.789714139	0.902475521
ENSG00000005421	-0.737174548	-0.909396341	1.666771697	0.200113052	0.570576287	-0.093142834	-0.909396341	0.028896099	0.865414004	0.987383272	-0.644031714	-0.909396341	2.78248912	0.098897102	0.279609203
ENSG00000005436	0.195065104	4.096340318	2.262700599	0.136146166	0.491624353	0.036655032	4.096340318	0.107332762	0.743988844	0.976700976	0.158410072	4.096340318	3.508679002	0.064407573	0.214436301
ENSG00000005448	0.126735305	2.210156566	0.541582095	0.463758239	0.784835108	0.021762287	2.210156566	0.021500077	0.883764221	0.988916573	0.104973018	2.210156566	0.815087619	0.369114373	0.607374136
ENSG00000005469	-0.375794634	4.721348514	2.845802099	0.095197134	0.429437434	0.01537959	4.721348514	0.006042063	0.938220842	0.995102341	-0.391174224	4.721348514	7.024926624	0.00954921	0.063460211
ENSG00000005471	-0.516093125	0.662517834	3.881688204	0.051997265	0.338649199	-0.331371804	0.662517834	2.137917722	0.147301412	0.756725645	-0.184721321	0.662517834	1.15651026	0.285165159	0.525616671
ENSG00000005483	0.189622908	6.738487673	1.770068155	0.186852079	0.556679762	0.000631499	6.738487673	2.64E-05	0.995909278	0.999068981	0.188991408	6.738487673	3.915786079	0.050999011	0.185228695
ENSG00000005486	0.061634745	5.044734674	0.305108225	0.582114562	0.845399359	0.012831138	5.044734674	0.017177596	0.896027946	0.990085979	0.048803607	5.044734674	0.408098454	0.524615274	0.734748284
ENSG00000005513	0.05345804	0.740335527	0.021269755	0.884384015	0.9629653	0.112784275	0.740335527	0.123326502	0.726303667	0.97398486	-0.059326235	0.740335527	0.060294676	0.806609385	0.912010827
ENSG00000005700	-0.285787944	6.7396402	1.715799694	0.193684439	0.564880967	-0.087728391	6.7396402	0.192752072	0.661724848	0.965090969	-0.198059553	6.7396402	1.716248868	0.193626686	0.41874895
ENSG00000005801	0.169143406	5.486793295	1.310383136	0.255466207	0.625376908	0.149143518	5.486793295	1.333304892	0.251381335	0.821779244	0.019999888	5.486793295	0.040365285	0.841237229	0.929069025
ENSG00000005810	-0.072083556	6.545775845	0.29069011	0.591156354	0.849658284	-0.229870218	6.545775845	3.853005474	0.052853292	0.614673045	0.157786662	6.545775845	3.300425926	0.072707083	0.231712263
ENSG00000005812	0.027573476	5.981913728	0.050862249	0.822098806	0.9431165	-0.030696159	5.981913728	0.081802588	0.775549524	0.981439616	0.058269635	5.981913728	0.517758718	0.473728709	0.69588718
ENSG00000005844	-0.18676151	3.364386275	0.375545572	0.541596216	0.827124265	-0.282275874	3.364386275	1.108063663	0.295419454	0.844242663	0.095514364	3.364386275	0.225046092	0.636410744	0.812737969
ENSG00000005882	0.204570088	4.812738854	1.20174543	0.275999708	0.644504912	0.338850855	4.812738854	4.302113837	0.041022024	0.584516419	-0.134280767	4.812738854	1.045304445	0.309426831	0.55128107
ENSG00000005884	-0.175476566	7.16037203	0.981218676	0.324646383	0.683456958	0.198743821	7.16037203	1.536564872	0.218464675	0.802391892	-0.374220387	7.16037203	8.670195827	0.004148354	0.036817239
ENSG00000005889	-0.02611419	5.408264111	0.053046731	0.818385034	0.942101013	-0.093827514	5.408264111	0.879741687	0.350870215	0.876134819	0.067713324	5.408264111	0.800344189	0.37345995	0.610669099
ENSG00000005893	-0.177320918	7.197575845	1.910781655	0.170416563	0.536202717	-0.311852453	7.197575845	7.451794598	0.007669997	0.391667841	0.134531535	7.197575845	2.592323012	0.111006994	0.300490231
ENSG00000005961	0.334080915	-0.866693555	0.599330323	0.440933345	0.768305941	-0.51773498	-0.866693555	1.91130759	0.170358386	0.770674049	0.851815895	-0.866693555	10.28790147	0.001874822	0.022423875
ENSG00000005981	0.419234482	0.630697384	1.918274298	0.169589929	0.535372127	-0.308272368	0.630697384	1.375308688	0.244104354	0.81733375	0.727506849	0.630697384	14.25377257	0.000291435	0.007166928
ENSG00000006007	0.106044011	6.515355611	0.791851592	0.375996005	0.722271223	0.259675424	6.515355611	6.076268091	0.015666736	0.455666274	-0.153631413	6.515355611	3.405160149	0.068396293	0.223129778
ENSG00000006015	0.123545514	3.20899182	0.619375701	0.433419024	0.762432715	-0.034967963	3.20899182	0.067165652	0.796121701	0.982848095	0.158513476	3.20899182	2.209533833	0.140776841	0.34785721
ENSG00000006016	-0.317807424	1.895138482	1.066017526	0.304709666	0.668102417	-0.031658614	1.895138482	0.014731159	0.903676422	0.992199159	-0.286148809	1.895138482	2.067376783	0.154069079	0.367044528
ENSG00000006025	-0.356099429	5.821686892	2.824310403	0.096435608	0.430822739	0.152571798	5.821686892	0.643499148	0.424633329	0.90569692	-0.508671227	5.821686892	10.99007073	0.001337285	0.018118843
ENSG00000006042	-0.052673685	6.012427444	0.070335329	0.791476824	0.934071378	-0.038093776	6.012427444	0.048540542	0.826138995	0.984541706	-0.014579909	6.012427444	0.011269014	0.915703391	0.963097972
ENSG00000006047	-0.364797227	1.557517009	0.43800689	0.509838385	0.810136118	0.017999024	1.557517009	0.001330439	0.970987178	0.996232821	-0.38279625	1.557517009	0.927926044	0.338077158	0.580494424
ENSG00000006062	-0.136945786	4.172816575	1.099157373	0.297356214	0.660976901	0.028233172	4.172816575	0.061219267	0.805162359	0.983204338	-0.165178958	4.172816575	3.443209146	0.066899833	0.220059339
ENSG00000006071	-0.179471144	2.565566776	0.198863993	0.656747827	0.878676831	0.326758699	2.565566776	0.871797078	0.35304391	0.876187696	-0.506229843	2.565566776	3.179963605	0.078035852	0.241901749
ENSG00000006118	-0.045296707	3.242982891	0.028509754	0.866308078	0.957226058	-0.228612579	3.242982891	0.995979833	0.321054165	0.860322067	0.183315872	3.242982891	1.051945028	0.30790414	0.550030401
ENSG00000006125	-0.017309733	8.191658054	0.013562056	0.90755949	0.971372776	0.012182443	8.191658054	0.008717382	0.925826845	0.994923185	-0.029492176	8.191658054	0.085626968	0.770509033	0.892008884
ENSG00000006194	0.231250642	4.923986907	5.166154834	0.02549589	0.258507335	0.025493843	4.923986907	0.082649781	0.774422096	0.981439616	0.205756799	4.923986907	8.879857871	0.003737626	0.034447675
ENSG00000006210	-0.290025186	3.39856735	0.909048837	0.343009678	0.696633827	-0.339029622	3.39856735	1.615428245	0.20711985	0.794550609	0.049004436	3.39856735	0.057055052	0.811774617	0.915210346
ENSG00000006282	-0.296851591	5.76685348	2.591980634	0.111030238	0.453879463	0.211256635	5.76685348	1.643684986	0.203228051	0.792292881	-0.508108226	5.76685348	14.65737902	0.000242563	0.006452739
ENSG00000006283	-0.563935509	-0.334422973	2.332579729	0.130320981	0.482944573	-0.325281691	-0.334422973	0.968985189	0.3276643	0.863189625	-0.238653819	-0.334422973	1.109475284	0.295113987	0.536006481
ENSG00000006327	0.440693812	4.516949726	1.543596518	0.217434027	0.59189162	-0.088470641	4.516949726	0.075318516	0.784397841	0.981439616	0.529164453	4.516949726	4.985202204	0.028141684	0.125863779
ENSG00000006377	1.769946748	-1.439393278	3.803143737	0.054377778	0.343733242	-0.078717705	-1.439393278	0.010201546	0.919780826	0.994378516	1.848664453	-1.439393278	13.30744863	0.000449972	0.009236084
ENSG00000006432	-0.232665638	4.927649575	1.007525308	0.318281322	0.678547891	-0.282894553	4.927649575	1.870228198	0.174973076	0.774118752	0.050228915	4.927649575	0.111934927	0.738757517	0.87440784
ENSG00000006451	-0.499937473	6.862531144	6.543954668	0.012255862	0.193836378	-0.097339829	6.862531144	0.296789644	0.587296469	0.948670126	-0.402597644	6.862531144	9.010308253	0.003503593	0.033135405
ENSG00000006453	-0.138867537	7.141468138	0.827685817	0.365457284	0.713533273	0.108528575	7.141468138	0.628184571	0.430178991	0.908337735	-0.247396112	7.141468138	5.199804679	0.025035013	0.116539767
ENSG00000006459	-0.270623881	6.530798472	2.786868561	0.098636101	0.43359016	-0.085179129	6.530798472	0.352874916	0.554032419	0.939711941	-0.185444752	6.530798472	2.806266551	0.097489192	0.277379161
ENSG00000006468	0.189266763	3.379380668	0.250564364	0.617943569	0.861348905	-0.240244435	3.379380668	0.611247508	0.436443799	0.911021336	0.429511199	3.379380668	2.780594291	0.099013281	0.279842574
ENSG00000006530	0.081159981	4.818136113	0.564021853	0.454671827	0.777492664	0.023329859	4.818136113	0.061115194	0.805324655	0.983204338	0.057830123	4.818136113	0.660932655	0.418451101	0.650482031
ENSG00000006534	-0.101496853	5.82192757	0.302642695	0.583640712	0.846821761	0.24183416	5.82192757	2.108481309	0.15008314	0.759343616	-0.343331014	5.82192757	6.720971799	0.011176626	0.07017267
ENSG00000006555	-0.647961614	6.119304382	6.425023105	0.013044049	0.198825269	-0.057135779	6.119304382	0.061143648	0.805280959	0.983204338	-0.590825834	6.119304382	11.0247552	0.001315833	0.017944349
ENSG00000006576	0.082414442	4.106535563	0.270574498	0.604268409	0.855189801	-0.057925692	4.106535563	0.177036289	0.674970691	0.967167014	0.140340135	4.106535563	1.89351593	0.17233937	0.391053031
ENSG00000006606	-0.155711509	-1.639216174	0.048162443	0.826806487	0.945277118	-0.548368117	-1.639216174	0.792284054	0.375866274	0.887832007	0.392656608	-1.639216174	1.034044203	0.312031543	0.553958135
ENSG00000006607	-0.034640742	6.558586704	0.086254078	0.769694253	0.926564587	0.073561909	6.558586704	0.497875429	0.482321044	0.927640884	-0.108202651	6.558586704	1.779217711	0.185728403	0.408533222
ENSG00000006611	-0.358749243	6.99933799	2.143426839	0.146790411	0.506709602	0.431094651	6.99933799	3.814168292	0.054039378	0.617369968	-0.789843895	6.99933799	19.53405795	2.84E-05	0.001865021
ENSG00000006625	0.155071325	5.429294266	0.944156083	0.333906301	0.689631293	-0.021632774	5.429294266	0.024034524	0.877156373	0.988718911	0.1767041	5.429294266	2.905517288	0.091847428	0.267948951
ENSG00000006634	0.274405695	3.89368632	2.682374453	0.105078019	0.445747413	0.057980016	3.89368632	0.157716935	0.692240279	0.969716944	0.216425679	3.89368632	3.863577889	0.052536007	0.188649945
ENSG00000006638	0.104383087	-0.115673064	0.136419433	0.712764704	0.903983461	-0.054794196	-0.115673064	0.049596556	0.82428904	0.984123082	0.159177283	-0.115673064	0.763992305	0.384489515	0.621114677
ENSG00000006652	-0.038997126	5.432170455	0.058165699	0.809986719	0.939278662	-0.147235647	5.432170455	1.108299244	0.295368447	0.844242663	0.108238521	5.432170455	1.015934055	0.316281808	0.558377067
ENSG00000006659	-0.252618005	-2.003346514	0.44266122	0.507601607	0.809203374	-0.495168447	-2.003346514	1.92883287	0.168432955	0.769635108	0.242550443	-2.003346514	1.119525436	0.292950979	0.533928873
ENSG00000006695	-0.015716045	4.54957911	0.013259902	0.908590401	0.971677788	0.01060445	4.54957911	0.007856785	0.929573017	0.995102341	-0.026320495	4.54957911	0.082329428	0.774847677	0.894451303
ENSG00000006704	-0.177742057	4.363862426	1.086278288	0.30018619	0.664074344	-0.073170789	4.363862426	0.240981636	0.624734572	0.955564454	-0.104571268	4.363862426	0.850621039	0.358928528	0.598979602
ENSG00000006712	0.214537044	5.510952943	2.714523375	0.103047571	0.442049197	0.233457432	5.510952943	4.154530186	0.044561319	0.592351712	-0.018920388	5.510952943	0.044681676	0.83308504	0.92561012
ENSG00000006715	0.136334663	6.102192918	1.665872601	0.200233293	0.570576287	0.001495914	6.102192918	0.000263522	0.987085411	0.998079395	0.134838748	6.102192918	3.653264854	0.059253213	0.203820767
ENSG00000006740	-0.221796834	4.222088291	0.783568889	0.37849299	0.723926735	0.183021281	4.222088291	0.673851594	0.413956649	0.901840751	-0.404818114	4.222088291	5.342500708	0.023176336	0.111040284
ENSG00000006744	-0.120889556	5.578252884	0.767959478	0.383263403	0.726860832	-0.007054029	5.578252884	0.003387758	0.953719314	0.995102341	-0.113835527	5.578252884	1.485069235	0.226278741	0.458565473
ENSG00000006747	-0.675944441	6.095032398	9.301833748	0.003033908	0.111250473	-0.030151888	6.095032398	0.022240038	0.881795616	0.988882213	-0.645792554	6.095032398	17.15767922	7.95E-05	0.003412051
ENSG00000006756	0.073267724	6.297913663	0.20446481	0.652266794	0.875586385	0.032549913	6.297913663	0.053646026	0.817380331	0.983204338	0.040717811	6.297913663	0.135161014	0.714033089	0.860308753
ENSG00000006757	-0.035892175	3.769206333	0.054947672	0.815218344	0.940941788	0.082948732	3.769206333	0.37163938	0.543701624	0.937340305	-0.118840908	3.769206333	1.273693333	0.262178865	0.500044613
ENSG00000006788	-0.067380646	-0.720398761	0.014906379	0.903108112	0.969235079	0.371229952	-0.720398761	0.578434247	0.448983963	0.916874332	-0.438610598	-0.720398761	1.670494978	0.199616033	0.426244659
ENSG00000006831	-0.362311008	6.02605512	6.081051967	0.0156272	0.212536006	-0.218483143	6.02605512	2.716763796	0.102907708	0.697351585	-0.143827866	6.02605512	2.093254895	0.151545669	0.363356969
ENSG00000006837	0.290295819	1.120136206	2.214482299	0.14033835	0.498360665	0.146986546	1.120136206	0.754596021	0.387416129	0.893603066	0.143309273	1.120136206	1.25584592	0.265524194	0.503628402
ENSG00000007001	-0.684627912	-1.422796816	2.967869857	0.088488151	0.418642129	-0.886494382	-1.422796816	5.574216544	0.020462114	0.490816452	0.201866469	-1.422796816	0.747096035	0.389775182	0.625975668
ENSG00000007038	2.564467753	1.183577652	7.77832698	0.006501446	0.146909857	1.096986012	1.183577652	1.828409233	0.179838764	0.778329844	1.46748174	1.183577652	7.256667629	0.008483065	0.058742948
ENSG00000007047	-0.056517762	3.882069163	0.164357817	0.686171358	0.892272327	0.000641562	3.882069163	2.77E-05	0.995816207	0.999068981	-0.057159323	3.882069163	0.356548641	0.551980878	0.755373739
ENSG00000007062	0.446449634	7.64790382	3.203581927	0.076958115	0.395040737	0.247231022	7.64790382	1.2803335	0.260947841	0.826472978	0.199218612	7.64790382	1.351026466	0.248278862	0.484631966
ENSG00000007080	-0.173386107	4.541203009	1.426853008	0.235526637	0.609468478	0.039263128	4.541203009	0.092386486	0.761890977	0.979116233	-0.212649234	4.541203009	4.47217081	0.037312866	0.150684605
ENSG00000007129	-0.007143279	-1.005281752	0.000233893	0.987833008	0.996507992	0.018535512	-1.005281752	0.002020995	0.964245866	0.995987632	-0.025678791	-1.005281752	0.008518004	0.92667751	0.967915364
ENSG00000007168	-0.450501577	7.355217395	13.64958602	0.000384323	0.045000719	-0.290112298	7.355217395	7.037433858	0.009487804	0.394246817	-0.160389279	7.355217395	3.871157818	0.052309793	0.188204285
ENSG00000007171	-0.926227524	4.185724167	1.406074128	0.238976295	0.611190791	-0.588803293	4.185724167	0.904727738	0.344183703	0.872482414	-0.337424231	4.185724167	0.386005851	0.536050355	0.743173788
ENSG00000007174	-0.983691727	-0.81981149	7.618412289	0.007045172	0.152347217	-0.356426945	-0.81981149	1.153526365	0.285783357	0.839786599	-0.627264782	-0.81981149	6.642454814	0.011642499	0.072072277
ENSG00000007202	0.106111727	7.752056102	1.601999542	0.209000651	0.581716384	0.013979208	7.752056102	0.03621623	0.8495132	0.986362516	0.092132519	7.752056102	2.630436483	0.108453187	0.295870171
ENSG00000007216	-0.920771247	2.804540598	1.441982309	0.233106134	0.606740373	-0.37647009	2.804540598	0.304652932	0.582407349	0.947774908	-0.544301157	2.804540598	1.110046443	0.295014336	0.536006481
ENSG00000007237	-0.43584414	4.567411014	2.088579219	0.152002201	0.513939517	-0.458527178	4.567411014	3.113938105	0.081140314	0.67037275	0.022683037	4.567411014	0.014341327	0.904953564	0.958647472
ENSG00000007255	0.325627556	3.443955926	2.141621659	0.146955598	0.506709602	-0.055297123	3.443955926	0.084795481	0.771594365	0.981351138	0.380924679	3.443955926	6.152123951	0.015052019	0.084451949
ENSG00000007264	-0.099048641	0.109634385	0.115807733	0.734447268	0.912408315	-0.01496611	0.109634385	0.003306441	0.954277503	0.995102341	-0.084082531	0.109634385	0.190902835	0.663249297	0.829829924
ENSG00000007306	-0.640265719	5.537414692	0.803548636	0.372540354	0.719453273	-0.30984359	5.537414692	0.240775124	0.624898288	0.955564454	-0.330422128	5.537414692	0.434383243	0.511609288	0.724771032
ENSG00000007312	-0.636337684	1.23660439	2.581854569	0.111720156	0.45484081	-0.624308095	1.23660439	3.205139322	0.076887552	0.658642384	-0.012029588	1.23660439	0.002403254	0.961013391	0.983491283
ENSG00000007341	0.208147163	3.866436437	3.520397033	0.063972235	0.369019511	0.026225403	3.866436437	0.074882146	0.785005561	0.981439616	0.18192176	3.866436437	5.965860119	0.016609016	0.090287153
ENSG00000007372	0.530157317	1.433275596	1.006543199	0.318517535	0.678778143	0.660297845	1.433275596	2.284298392	0.13431683	0.741908022	-0.130140528	1.433275596	0.126921368	0.722509058	0.865463029
ENSG00000007376	0.276121381	3.561610826	4.033405271	0.047710791	0.327413914	0.30943768	3.561610826	6.549351805	0.012221392	0.414240879	-0.033316299	3.561610826	0.119978867	0.729894113	0.869958205
ENSG00000007384	-0.084761959	4.648835459	0.252954039	0.616274143	0.860764434	0.066893716	4.648835459	0.196794949	0.658422212	0.964855645	-0.151655675	4.648835459	1.715277329	0.193751627	0.418876288
ENSG00000007392	0.105448922	5.475031779	1.104967899	0.296090796	0.659943665	0.144154281	5.475031779	2.771746356	0.099540591	0.692549795	-0.038705358	5.475031779	0.327593549	0.568556328	0.767710263
ENSG00000007402	-0.10632889	2.42434343	0.118032442	0.732007593	0.911217909	-0.119724659	2.42434343	0.20756204	0.649820578	0.962364	0.013395769	2.42434343	0.004051777	0.949392167	0.978889967
ENSG00000007516	0.149790541	2.380814083	0.222393956	0.638402937	0.870594139	0.289074228	2.380814083	1.133857533	0.289901738	0.841627051	-0.139283687	2.380814083	0.399368725	0.529073384	0.737448348
ENSG00000007520	-0.124883781	4.077470455	0.964890365	0.328682862	0.6857587	0.056821895	4.077470455	0.257052738	0.613435501	0.952288397	-0.181705677	4.077470455	4.252914923	0.042167229	0.162811281
ENSG00000007541	-0.200091979	4.40848246	2.7372947	0.10163581	0.439653816	-0.041528515	4.40848246	0.15125488	0.69828968	0.969716944	-0.158563464	4.40848246	3.561750642	0.062461241	0.210671237
ENSG00000007545	0.181055411	4.874613818	2.524568219	0.115714807	0.460179612	0.15550299	4.874613818	2.462005217	0.120261553	0.718362342	0.025552421	4.874613818	0.109932185	0.741019083	0.875012205
ENSG00000007866	0.059395411	4.906475911	0.21257623	0.645906718	0.873185886	0.237449815	4.906475911	4.418186456	0.038449922	0.572591086	-0.178054404	4.906475911	4.142140212	0.044872995	0.169802182
ENSG00000007908	2.496430927	2.097482259	14.22146212	0.000296305	0.039303564	0.913663184	2.097482259	2.347167246	0.129153178	0.734052	1.582767744	2.097482259	12.21611654	0.000749072	0.012605897
ENSG00000007923	0.19146268	6.074673613	2.921840217	0.090954624	0.423278182	0.122527467	6.074673613	1.57930265	0.21222638	0.798300753	0.068935213	6.074673613	0.821042479	0.367379383	0.605821743
ENSG00000007933	0.125732953	2.816435523	0.152225371	0.697371762	0.898046446	0.297049261	2.816435523	1.156453702	0.28517686	0.839320871	-0.171316308	2.816435523	0.661859478	0.418126234	0.650075099
ENSG00000007944	0.271048524	4.491820441	2.19998749	0.141627181	0.500798379	-0.183295295	4.491820441	1.379587331	0.243377825	0.81733375	0.454343819	4.491820441	15.01052886	0.000206741	0.00574193
ENSG00000007952	-1.576288341	0.713164562	10.84795549	0.001431484	0.08575587	-0.4737514	0.713164562	1.195245598	0.277293311	0.833619338	-1.102536941	0.713164562	13.14257774	0.000485633	0.009632265
ENSG00000007968	-0.33094271	2.67641729	1.712985698	0.194046712	0.565217619	0.217321685	2.67641729	0.946945799	0.333197024	0.866313291	-0.548264395	2.67641729	10.00893903	0.002146523	0.024318606
ENSG00000008018	-0.00581266	6.583241878	0.00291871	0.957039101	0.987025519	-0.131433628	6.583241878	1.910193337	0.170481668	0.770674049	0.125620967	6.583241878	3.066877676	0.083428821	0.252107043
ENSG00000008056	0.624861678	-1.364989852	1.99757864	0.161120342	0.524645165	0.32207753	-1.364989852	0.610468898	0.436733301	0.911088263	0.302784147	-1.364989852	1.338336513	0.250495565	0.487185032
ENSG00000008083	0.179698696	4.952153623	1.182535633	0.279845275	0.64791194	-0.194321041	4.952153623	1.788721561	0.184569639	0.782529885	0.374019736	4.952153623	12.09504979	0.000791793	0.013051314
ENSG00000008086	0.104781672	4.864397302	0.389635003	0.534125493	0.823138634	-0.137319797	4.864397302	0.857006119	0.35713987	0.878379097	0.242101468	4.864397302	4.661010482	0.033609254	0.140747714
ENSG00000008128	-0.121375714	5.632260667	0.533281985	0.467193088	0.786344294	0.06290617	5.632260667	0.187864107	0.665773559	0.96590293	-0.184281885	5.632260667	2.610831214	0.109758547	0.29833935
ENSG00000008130	-0.015515189	6.634246586	0.012240796	0.912158255	0.972543959	0.151516794	6.634246586	1.496612518	0.224498011	0.808396822	-0.167031983	6.634246586	2.88197897	0.093151984	0.270224674
ENSG00000008226	0.414871019	1.297490325	3.58787222	0.061526777	0.362823066	0.263107751	1.297490325	1.912258567	0.17025325	0.770674049	0.151763268	1.297490325	1.043098399	0.309934871	0.551433883
ENSG00000008256	-0.04226252	4.716108049	0.074096425	0.786108446	0.932282745	-0.044616508	4.716108049	0.112797319	0.737790609	0.975766196	0.002353988	4.716108049	0.000535805	0.981585679	0.991788063
ENSG00000008277	0.14330771	2.65623289	0.295191648	0.588302697	0.848579625	0.278058463	2.65623289	1.523319036	0.220442943	0.804550921	-0.134750753	2.65623289	0.567643735	0.453231791	0.679633322
ENSG00000008282	-0.209159457	7.259903003	3.050147414	0.084260911	0.409622152	-0.105767845	7.259903003	1.01429675	0.316669834	0.857957759	-0.103391612	7.259903003	1.727054334	0.192243509	0.416951404
ENSG00000008283	-0.214152904	6.731161679	3.248826699	0.074939137	0.391470924	-0.173049554	6.731161679	2.67445978	0.1055847	0.701775411	-0.041103349	6.731161679	0.256462901	0.613842243	0.798917579
ENSG00000008294	0.092922042	6.935165774	0.479806968	0.490355462	0.799275912	-0.020461612	6.935165774	0.029851438	0.863229249	0.987147257	0.113383654	6.935165774	1.596273588	0.209808846	0.438691223
ENSG00000008300	0.866900546	4.684438065	7.722781602	0.00668436	0.149567089	0.87907561	4.684438065	10.33727371	0.001832073	0.265882809	-0.012175064	4.684438065	0.003087295	0.95581739	0.981564564
ENSG00000008311	-0.084902323	4.859869478	0.20911704	0.648600744	0.873847027	-0.040098234	4.859869478	0.062050193	0.803871791	0.983092287	-0.044804089	4.859869478	0.135728435	0.713460347	0.86005886
ENSG00000008323	0.102898338	5.483295685	0.205555956	0.651402695	0.874951484	0.404291417	5.483295685	3.865251468	0.052486633	0.613560303	-0.301393079	5.483295685	3.573582928	0.062036755	0.209801875
ENSG00000008324	-0.083240392	3.922124034	0.31526896	0.575908989	0.842582956	-0.236759031	3.922124034	3.203092388	0.076980192	0.658642384	0.153518639	3.922124034	2.492575474	0.118015266	0.312322922
ENSG00000008382	-0.188573983	4.258077662	1.037983291	0.311117082	0.672672985	0.465886035	4.258077662	7.869975879	0.006200454	0.387009878	-0.654460018	4.258077662	24.30104013	3.91E-06	0.000649528
ENSG00000008394	0.036089719	6.186910479	0.043554327	0.835173054	0.947881287	0.041246717	6.186910479	0.076286163	0.78305019	0.981439616	-0.005156998	6.186910479	0.002019327	0.964260614	0.985004596
ENSG00000008405	-0.272629768	4.930840256	3.023723714	0.085593761	0.412226275	-0.148712121	4.930840256	1.13979408	0.288650702	0.841439465	-0.123917647	4.930840256	1.400138295	0.239925165	0.475283841
ENSG00000008441	0.109643306	5.559387014	0.307782561	0.580468253	0.844330364	-0.154662764	5.559387014	0.854501164	0.357840107	0.879157001	0.26430607	5.559387014	4.13051545	0.045167548	0.170466586
ENSG00000008513	-0.011662612	5.031180804	0.0013698	0.970561419	0.991588406	-0.261179607	5.031180804	0.866984816	0.354375342	0.876586773	0.249516995	5.031180804	1.548890295	0.216651102	0.446921513
ENSG00000008516	0.317681239	1.809559303	1.033945121	0.312054591	0.673145657	-0.075958989	1.809559303	0.077565698	0.781284996	0.981439616	0.393640228	1.809559303	3.689995847	0.058016176	0.201075907
ENSG00000008517	0.203527209	6.275019064	0.39184297	0.532978701	0.822312275	0.576161535	6.275019064	3.68876912	0.058070844	0.632066723	-0.372634325	6.275019064	2.423179659	0.123199347	0.32093006
ENSG00000008710	0.171592294	5.315639022	0.623469148	0.431908764	0.760907459	-0.031280147	5.315639022	0.028688723	0.865893141	0.987383272	0.202872441	5.315639022	1.988771228	0.162036331	0.378305043
ENSG00000008735	0.010603309	1.312331122	0.000678738	0.979275076	0.994458471	-0.376668793	1.312331122	1.179069545	0.280546409	0.836564953	0.387272101	1.312331122	2.006137907	0.160235898	0.376199136
ENSG00000008838	0.439828344	5.885569102	5.511049739	0.021167023	0.241801552	-0.172608923	5.885569102	1.169730802	0.282446698	0.837664098	0.612437268	5.885569102	23.42139191	5.59E-06	0.000737899
ENSG00000008853	-0.102520459	4.323278014	0.220798509	0.639608398	0.871242658	-0.126599102	4.323278014	0.434327474	0.511614482	0.933122511	0.024078643	4.323278014	0.025972839	0.872340492	0.945123435
ENSG00000008869	0.031790878	5.995266436	0.106873363	0.744517826	0.916712873	-0.010319438	5.995266436	0.014409012	0.904730303	0.992286804	0.042110315	5.995266436	0.406636766	0.525357022	0.735332887
ENSG00000008952	0.177994292	7.581864288	2.044328515	0.156357358	0.518874081	0.042870292	7.581864288	0.152534783	0.697079822	0.969716944	0.135124	7.581864288	2.62152683	0.109044248	0.297050081
ENSG00000008988	0.279349196	9.065190042	3.514131576	0.064204605	0.369019511	0.169958387	9.065190042	1.754132077	0.188828434	0.78514636	0.109390809	9.065190042	1.150909738	0.286326882	0.526841464
ENSG00000009307	0.021401179	9.13520942	0.053080988	0.818327442	0.942101013	-0.039518335	9.13520942	0.236936838	0.627651912	0.95564562	0.060919515	9.13520942	0.958457843	0.330291518	0.573029777
ENSG00000009335	0.093957686	6.760836291	0.824473658	0.366384883	0.714514006	-0.025616968	6.760836291	0.080581624	0.777185533	0.981439616	0.119574653	6.760836291	3.016861512	0.085943683	0.256387872
ENSG00000009413	0.196814481	5.65464805	1.550914466	0.216345737	0.590601795	-0.025669192	5.65464805	0.0355597	0.850867034	0.986611258	0.222483673	5.65464805	4.592548618	0.034904551	0.144208699
ENSG00000009694	0.284701764	1.394066658	0.633089652	0.428390844	0.7579085	0.121022226	1.394066658	0.153606488	0.696071266	0.969716944	0.163679538	1.394066658	0.528196761	0.469317865	0.692616912
ENSG00000009724	0.239703534	1.813138654	0.860788725	0.356086076	0.706662481	0.285710334	1.813138654	1.627908614	0.205390032	0.794113654	-0.0460068	1.813138654	0.073721016	0.786637612	0.900674089
ENSG00000009765	0.152099988	5.831046176	0.166183954	0.684533544	0.891684646	0.532317294	5.831046176	2.569716306	0.112574944	0.710114613	-0.380217305	5.831046176	2.053425962	0.155470673	0.36916
ENSG00000009780	0.103883649	4.25929328	0.876914437	0.351641554	0.703692868	-0.02396913	4.25929328	0.059847344	0.807313705	0.983204338	0.127852778	4.25929328	3.018160837	0.085877306	0.256312671
ENSG00000009790	-0.265198497	2.908934277	0.916788715	0.340973999	0.694874958	-0.260234077	2.908934277	1.159734542	0.284499086	0.839320871	-0.004964419	2.908934277	0.000752313	0.978180957	0.990241842
ENSG00000009830	-0.076427618	3.800584209	0.529666606	0.540460224	0.826378124	0.020498186	3.800584209	0.049922161	0.823722814	0.984123082	-0.096925803	3.800584209	1.88890721	0.172856894	0.391669585
ENSG00000009844	0.018354454	6.112208282	0.017436013	0.895253349	0.966589896	0.061561751	6.112208282	0.245162919	0.621750611	0.954629458	-0.043207297	6.112208282	0.206183131	0.650906909	0.822332613
ENSG00000009950	0.615668178	3.01627044	1.628548519	0.2053102	0.576749263	0.233163782	3.01627044	0.334241723	0.564669888	0.943447203	0.382504396	3.01627044	1.327335054	0.25244513	0.488854467
ENSG00000009954	0.026181733	6.727894352	0.064277221	0.800457484	0.937370187	-0.008585851	6.727894352	0.00905143	0.924423309	0.994908896	0.034767584	6.727894352	0.256156191	0.614053978	0.798937704
ENSG00000010017	-0.206013065	5.798739551	0.748319188	0.389389082	0.731631128	-0.347565164	5.798739551	2.75589738	0.100498511	0.693661064	0.141552099	5.798739551	0.868455848	0.353963312	0.594593735
ENSG00000010030	-0.614755494	2.650120843	5.266705516	0.024144706	0.251742656	-0.448925418	2.650120843	3.419656683	0.067821895	0.646173655	-0.165830076	2.650120843	0.787523107	0.377297981	0.614118695
ENSG00000010072	0.108064178	3.746754189	1.215497322	0.273287993	0.640707953	-0.112037467	3.746754189	1.696744398	0.196153403	0.789573237	0.220101645	3.746754189	11.74287892	0.00093483	0.014419893
ENSG00000010165	0.131526808	5.052553882	2.408821004	0.124285167	0.474001028	-0.048757966	5.052553882	0.438092743	0.509794616	0.932858058	0.180284774	5.052553882	10.09887548	0.002054736	0.023701285
ENSG00000010219	-0.008243677	3.646641286	0.003396715	0.953658245	0.985547566	0.211978958	3.646641286	2.936495029	0.090161219	0.676143526	-0.220222636	3.646641286	5.220733301	0.024752823	0.115801628
ENSG00000010244	0.053182777	7.795977907	0.441338464	0.508234884	0.809530413	-0.047863664	7.795977907	0.467994096	0.495730459	0.929815755	0.101046441	7.795977907	3.531313585	0.063569547	0.212703558
ENSG00000010256	-0.194944813	7.268245834	1.305083547	0.256422403	0.62610816	0.130302409	7.268245834	0.736759867	0.393060487	0.894630188	-0.325247222	7.268245834	7.402942034	0.007863953	0.055844365
ENSG00000010270	0.22072774	4.365743166	4.084410092	0.046356377	0.323583872	0.086384823	4.365743166	0.805892186	0.371816266	0.885902867	0.134342917	4.365743166	3.335444509	0.071233653	0.228697987
ENSG00000010278	0.022759787	7.945066847	0.011905515	0.913364732	0.972543959	-0.000201644	7.945066847	1.13E-06	0.999153073	0.999735217	0.022961431	7.945066847	0.02847768	0.866382584	0.942106486
ENSG00000010292	0.143793555	5.814303374	1.016115138	0.316238932	0.677310449	0.009520877	5.814303374	0.006062663	0.938115827	0.995102341	0.134272678	5.814303374	1.981429265	0.162804522	0.379187631
ENSG00000010295	-0.13904228	2.901323952	0.441475183	0.508169365	0.809530413	-0.004171998	2.901323952	0.000550176	0.981340405	0.997903639	-0.134870281	2.901323952	0.972770277	0.326726544	0.569447082
ENSG00000010310	-0.540812668	4.340174945	3.812841877	0.054081426	0.34347104	0.419669737	4.340174945	2.59760296	0.110653529	0.705584042	-0.960482405	4.340174945	21.99796873	1.01E-05	0.001006752
ENSG00000010318	0.173051269	2.174571524	1.323260328	0.397695626	0.737058569	0.228636328	2.174571524	3.075453957	0.208085176	0.795220905	-0.055585059	2.174571524	0.296884689	0.587236732	0.781717884
ENSG00000010319	-0.33082293	2.907783973	1.040088215	0.310629871	0.672535362	-0.288035997	2.907783973	1.077438853	0.302148848	0.850339359	-0.042786933	2.907783973	0.043380821	0.835496907	0.926591339
ENSG00000010322	-0.100501332	6.189201353	0.958751121	0.330217945	0.68679062	-0.010850524	6.189201353	0.014998951	0.902809232	0.992165778	-0.089650808	6.189201353	1.658701608	0.201195398	0.428372285
ENSG00000010327	-0.308770998	5.888762979	1.873707448	0.174576621	0.542799487	-0.083522703	5.888762979	0.185340852	0.667888142	0.966395126	-0.225248296	5.888762979	2.210722909	0.140671332	0.347679878
ENSG00000010361	-0.020762238	2.1179877	0.00388515	0.95044231	0.984362716	-0.310947601	2.1179877	1.213870166	0.273607079	0.830091184	0.290185363	2.1179877	1.716295886	0.193620642	0.41874895
ENSG00000010379	-1.464219898	-1.531744119	5.473495073	0.021598219	0.243538259	-0.52799686	-1.531744119	0.730811571	0.394969353	0.894630188	-0.936223038	-1.531744119	5.370100642	0.022833985	0.110150461
ENSG00000010404	-0.158848146	6.189059297	0.959117919	0.330125959	0.68679062	-0.142992551	6.189059297	0.984558314	0.323828983	0.861252463	-0.015855595	6.189059297	0.021105726	0.884827509	0.950226147
ENSG00000010438	-0.254729612	6.083058974	0.71826533	0.399047118	0.738466505	0.416973931	6.083058974	2.250275962	0.137223573	0.743850742	-0.671703543	6.083058974	9.460975655	0.002807869	0.028922365
ENSG00000010539	0.089063574	3.649081239	0.461552737	0.498703556	0.803980997	-0.029187964	3.649081239	0.063237773	0.80204312	0.983092287	0.118251538	3.649081239	1.802677883	0.182883396	0.404769569
ENSG00000010610	-0.44725197	4.297556868	2.581194238	0.111767948	0.45484081	-0.357295665	4.297556868	2.193161396	0.142241436	0.75200398	-0.089956305	4.297556868	0.237776667	0.627044544	0.806145114
ENSG00000010626	0.235588421	2.11116062	1.633993705	0.204552893	0.574935354	0.194494961	2.11116062	1.476945633	0.227542245	0.811353151	0.041093461	2.11116062	0.108061322	0.743152499	0.876295785
ENSG00000010671	-0.089103762	3.02889803	0.098967608	0.753825634	0.920983586	-0.058161299	3.02889803	0.056303179	0.812995437	0.983204338	-0.030942463	3.02889803	0.028447186	0.866453456	0.942113271
ENSG00000010704	-0.436643456	3.96171141	9.847825636	0.002321717	0.102464092	-0.263051718	3.96171141	4.550752657	0.035721394	0.559984793	-0.173591739	3.96171141	3.45520033	0.066435632	0.219127002
ENSG00000010803	0.191835104	4.711773562	2.096768197	0.151206761	0.51363008	0.093840253	4.711773562	0.681205021	0.411430542	0.90180204	0.097994851	4.711773562	1.203641954	0.275623708	0.515337813
ENSG00000010810	0.181558984	4.658850651	0.681881232	0.411199398	0.746328289	-0.008124263	4.658850651	0.001846134	0.965826617	0.995987632	0.189683247	4.658850651	1.714606313	0.193837976	0.41894211
ENSG00000010818	-0.030388887	5.362956324	0.032826619	0.856646988	0.9552263	-0.171258015	5.362956324	1.387925334	0.24196966	0.81733375	0.140869128	5.362956324	1.593974892	0.210134353	0.439063318
ENSG00000010932	0.530395347	-0.717869576	0.984137159	0.323931912	0.683378392	0.224859399	-0.717869576	0.218960857	0.641003478	0.959632883	0.305535948	-0.717869576	1.062085741	0.305597794	0.547656829
ENSG00000011007	0.058519179	6.1086518	0.351986335	0.554530809	0.834666698	-0.0920672	6.1086518	1.132621497	0.290163093	0.841627051	0.150586379	6.1086518	5.122064858	0.026113395	0.119880786
ENSG00000011009	0.009009292	6.13077348	0.004496918	0.946688623	0.983136421	0.171237161	6.13077348	2.045084248	0.156281708	0.760794853	-0.162227869	6.13077348	2.911179239	0.091536649	0.267352978
ENSG00000011021	0.242782403	4.338237539	3.344364588	0.070863561	0.38319503	0.101511426	4.338237539	0.769945737	0.382651625	0.890749795	0.141270978	4.338237539	2.474798176	0.119315733	0.314633223
ENSG00000011028	-0.234512649	4.698583372	0.777609661	0.380305214	0.725182285	-0.162490859	4.698583372	0.518717419	0.473321629	0.925904747	-0.07202179	4.698583372	0.177488148	0.674580795	0.83692138
ENSG00000011052	0.06913413	1.638756038	0.022356363	0.881489206	0.962065965	-0.253202118	1.638756038	0.3748479	0.541971147	0.936888536	0.322336248	1.638756038	1.439811317	0.233428747	0.467174869
ENSG00000011083	-0.791993884	1.427963491	1.845481127	0.177828372	0.546662597	0.346541663	1.427963491	0.431029476	0.513220218	0.933206854	-1.138535548	1.427963491	7.781179695	0.006487613	0.049352801
ENSG00000011105	0.043827783	4.180647306	0.086186981	0.769781275	0.926615217	0.064075745	4.180647306	0.249245443	0.618867596	0.953541937	-0.020247962	4.180647306	0.042584605	0.836991805	0.927500518
ENSG00000011114	0.105550996	4.342524395	0.548235162	0.461034208	0.782683332	0.137804211	4.342524395	1.204475242	0.275458709	0.83162219	-0.032253216	4.342524395	0.118311203	0.731703716	0.871003264
ENSG00000011132	-0.166749976	3.10934728	2.180691572	0.143363938	0.502891763	-0.037426884	3.10934728	0.14487334	0.704411721	0.97004007	-0.129323092	3.10934728	2.822187027	0.096558935	0.276104694
ENSG00000011143	0.113658124	4.065073118	1.187266079	0.278891988	0.647211875	-0.02005851	4.065073118	0.049247413	0.824898371	0.984541706	0.133716633	4.065073118	3.636538999	0.059825944	0.205072031
ENSG00000011198	-0.342585916	5.409334793	3.522271485	0.063902894	0.36888259	-0.2060094	5.409334793	1.58324856	0.211661304	0.79770688	-0.136576516	5.409334793	1.297103826	0.257870625	0.495265409
ENSG00000011201	-0.310849006	1.515704663	0.700249625	0.404993565	0.742104765	-0.343194251	1.515704663	1.137525805	0.289127883	0.841439465	0.032345244	1.515704663	0.019363725	0.889650533	0.952494318
ENSG00000011243	0.176221237	5.285873156	2.76040017	0.100225276	0.437038191	0.191806492	5.285873156	4.4044508	0.038745099	0.574343846	-0.015585256	5.285873156	0.045253256	0.832036904	0.925215944
ENSG00000011258	0.231451087	5.147763536	3.856708586	0.052741925	0.340756851	-0.023208598	5.147763536	0.050930824	0.821980961	0.984018422	0.254659685	5.147763536	10.51301542	0.001681634	0.02088916
ENSG00000011260	0.093643819	4.808499897	0.481705106	0.489500941	0.798452923	-0.184196047	4.808499897	2.440676431	0.121857273	0.720997609	0.277839866	4.808499897	10.09506038	0.002058546	0.023701285
ENSG00000011275	0.157320321	5.033186959	3.481841159	0.065416799	0.370930061	0.046901268	5.033186959	0.415128756	0.521073665	0.934609896	0.110419053	5.033186959	3.843115564	0.053151964	0.190165917
ENSG00000011295	-0.120556631	5.769409141	0.892270994	0.347479793	0.700928987	0.023537179	5.769409141	0.044324645	0.833743304	0.98482915	-0.14409381	5.769409141	2.739465763	0.101502337	0.283643209
ENSG00000011304	-0.011901286	7.441563525	0.018127576	0.893208688	0.965752604	0.091673733	7.441563525	1.404532966	0.239194692	0.81653974	-0.103575019	7.441563525	2.932147979	0.090395767	0.264926372
ENSG00000011332	0.031050954	-1.063274562	0.014979568	0.902871732	0.969214502	0.004574999	-1.063274562	0.000320958	0.985747457	0.997939624	0.026475956	-1.063274562	0.026132519	0.871952105	0.945031662
ENSG00000011347	0.450461871	3.522899926	0.699868083	0.405133035	0.742104765	0.290800353	3.522899926	0.399169722	0.529184467	0.935294167	0.159661518	3.522899926	0.192919602	0.66159287	0.828799879
ENSG00000011376	-0.028238141	4.805179504	0.059677463	0.807581912	0.939167384	0.027544268	4.805179504	0.074967581	0.784886015	0.981439616	-0.055782409	4.805179504	0.502488863	0.480304647	0.701784043
ENSG00000011405	-0.07406511	6.924184269	0.265884038	0.607414741	0.856665958	-0.046726136	6.924184269	0.131714808	0.717541308	0.972250575	-0.027338974	6.924184269	0.07955131	0.778576543	0.896663987
ENSG00000011422	-0.093552869	4.910029283	0.129883449	0.719427851	0.906232833	-0.378832834	4.910029283	2.534606302	0.115007723	0.713159294	0.285279965	4.910029283	2.395910706	0.125288946	0.323877898
ENSG00000011426	0.522395196	5.125987033	2.869421174	0.093864896	0.428526315	0.048591379	5.125987033	0.03317616	0.855895256	0.986611258	0.473803817	5.125987033	5.620738413	0.019964196	0.101111365
ENSG00000011451	0.034802093	4.564962206	0.078692786	0.779743073	0.930184964	0.100609142	4.564962206	0.872226787	0.352925614	0.876187696	-0.065807048	4.564962206	0.605620599	0.438553822	0.667899923
ENSG00000011454	0.313332491	6.080582603	6.172278093	0.014892992	0.208377552	0.048340674	6.080582603	0.195396049	0.659560343	0.965090969	0.264991817	6.080582603	10.26899143	0.001892063	0.022525492
ENSG00000011465	-0.16549105	8.339067202	0.214776292	0.644209528	0.872598256	-0.199721713	8.339067202	0.437786176	0.509945995	0.932904007	0.034230662	8.339067202	0.022851229	0.880195436	0.948265583
ENSG00000011478	0.462167253	2.678768416	10.81509017	0.001454229	0.086406679	0.036295105	2.678768416	0.088372117	0.766965928	0.979829891	0.425872148	2.678768416	20.24030774	2.10E-05	0.001547557
ENSG00000011485	0.097081229	5.387522794	0.975060491	0.32616089	0.684319224	0.061411195	5.387522794	0.502159421	0.480448174	0.927303714	0.035670034	5.387522794	0.285585628	0.594427011	0.785534905
ENSG00000011523	0.207220727	4.453834623	1.262673505	0.264238119	0.631482708	-0.145775119	4.453834623	0.876634563	0.351718037	0.876134819	0.352995846	4.453834623	8.67547911	0.004137448	0.036783663
ENSG00000011566	-0.123266965	6.143925141	0.666071083	0.416654752	0.749644587	0.065417131	6.143925141	0.231142716	0.631885198	0.956648301	-0.188684096	6.143925141	3.30414065	0.072549218	0.231344795
ENSG00000011590	0.959317304	-0.362436627	7.910579314	0.006074329	0.144606051	0.461180579	-0.362436627	2.412762135	0.123981853	0.724115564	0.498136724	-0.362436627	5.366279127	0.022881067	0.110248545
ENSG00000011600	-0.243005958	3.582053156	0.616120692	0.434625735	0.763589507	-0.045875718	3.582053156	0.02858461	0.866134362	0.987383272	-0.197130241	3.582053156	0.87585466	0.351931288	0.592698477
ENSG00000011638	-0.201018051	3.970576535	1.225248387	0.271385668	0.638585299	-0.38446155	3.970576535	5.810941601	0.018032864	0.468470612	0.183443499	3.970576535	2.416195752	0.123718278	0.321652391
ENSG00000012048	0.392258798	4.318737821	3.516334367	0.064122805	0.369019511	0.032679278	4.318737821	0.032443397	0.857477039	0.986611258	0.35957952	4.318737821	7.058328666	0.009386136	0.062740674
ENSG00000012061	0.232076509	5.104841963	2.752994945	0.100674965	0.437979665	0.147433683	5.104841963	1.490351216	0.225461789	0.809603861	0.084642826	5.104841963	0.784851848	0.378104676	0.614786516
ENSG00000012124	0.057462027	1.895144345	0.026768545	0.87041707	0.958085509	0.026802287	1.895144345	0.00765573	0.930477616	0.995102341	0.03065974	1.895144345	0.01936259	0.889653745	0.952494318
ENSG00000012171	0.138092483	5.974196257	0.421112372	0.518092675	0.814836947	0.111716911	5.974196257	0.337353347	0.562863186	0.942929372	0.026375573	5.974196257	0.030498813	0.861769182	0.939934768
ENSG00000012174	0.128422247	4.17218068	1.400593883	0.239849311	0.611583098	-0.106294589	4.17218068	1.215559125	0.273275883	0.830091184	0.234716836	4.17218068	10.78530471	0.001475165	0.019265019
ENSG00000012211	0.008417002	2.826601026	0.003815843	0.95088575	0.984461824	0.046054875	2.826601026	0.14924674	0.70019987	0.969716944	-0.037637874	2.826601026	0.168253956	0.682677081	0.841877164
ENSG00000012223	-0.275135255	6.774040373	0.101501107	0.750809144	0.919241613	-2.205838295	6.774040373	8.246649332	0.005141446	0.366734073	1.93070304	6.774040373	11.78846949	0.00091945	0.014322012
ENSG00000012232	-0.075629809	5.215281656	0.543454197	0.46298912	0.783999982	-0.076734704	5.215281656	0.731119117	0.394870328	0.894630188	0.001104895	5.215281656	0.000257983	0.987221856	0.994022964
ENSG00000012504	-0.920900657	2.813480221	2.004617555	0.16041252	0.523646635	-0.039476995	2.813480221	0.004717701	0.945398516	0.995102341	-0.881423661	2.813480221	3.757544354	0.055831752	0.196579659
ENSG00000012660	0.244328131	4.619192192	0.6149093	0.435078788	0.763917838	-0.022454269	4.619192192	0.006894589	0.934015847	0.995102341	0.2667824	4.619192192	1.954446841	0.165668611	0.38296116
ENSG00000012779	-0.060660822	1.923561042	0.008861235	0.925219677	0.975924429	-0.146831547	1.923561042	0.067038457	0.796311963	0.982848095	0.086170725	1.923561042	0.049089721	0.825175552	0.921480246
ENSG00000012817	-0.261802233	5.71569383	0.234470398	0.629458821	0.865849427	0.051053645	5.71569383	0.011874876	0.913478477	0.993082969	-0.312855878	5.71569383	0.701112593	0.40472953	0.638202322
ENSG00000012822	0.155635104	5.972780792	1.196834954	0.276976284	0.645401093	0.103799309	5.972780792	0.727985367	0.395881034	0.894630188	0.051835795	5.972780792	0.284452466	0.595158178	0.785816231
ENSG00000012963	-0.151244527	5.188161615	2.571457403	0.112433541	0.455480719	0.005128934	5.188161615	0.00381721	0.950876963	0.995102341	-0.15637346	5.188161615	6.039213817	0.015976551	0.088127612
ENSG00000012983	0.007879781	5.767060607	0.005238971	0.942465132	0.981470586	-0.039545067	5.767060607	0.170664333	0.680538958	0.968010713	0.047424847	5.767060607	0.430368323	0.513540326	0.726109025
ENSG00000013016	-0.555017548	4.141948178	0.666244865	0.416614285	0.749644587	-0.799479873	4.141948178	1.802502125	0.182935968	0.780493852	0.244462324	4.141948178	0.41236639	0.522475364	0.733001846
ENSG00000013275	0.144802472	5.141780021	1.092130544	0.298895923	0.662256445	0.177706251	5.141780021	2.069055333	0.153903942	0.760794853	-0.03290378	5.141780021	0.118134035	0.7318968	0.871040036
ENSG00000013288	0.058708577	6.040865493	0.173876553	0.6777169	0.889239136	0.116104642	6.040865493	0.873918975	0.352461338	0.876134819	-0.057396065	6.040865493	0.344977883	0.558491867	0.760708493
ENSG00000013293	0.301050326	-0.274611807	1.79182303	0.184193334	0.554139597	0.112808491	-0.274611807	0.322689843	0.756029812	0.978773894	0.188241835	-0.274611807	1.65360793	0.201882148	0.429304231
ENSG00000013297	-0.040159466	2.391895838	0.011300224	0.915587184	0.972543959	0.283988591	2.391895838	0.780530893	0.379414769	0.889632444	-0.324148057	2.391895838	1.907516516	0.170778261	0.389701961
ENSG00000013306	0.716110342	6.577991737	6.218087174	0.014542666	0.206758028	0.014671231	6.577991737	0.003637365	0.952047001	0.995102341	0.701439111	6.577991737	12.70116816	0.000596808	0.010903391
ENSG00000013364	-0.276116935	8.309006683	2.779853933	0.099054521	0.434309315	0.191462977	8.309006683	1.651724327	0.202136811	0.791748032	-0.467579912	8.309006683	15.54461972	0.000162585	0.005107545
ENSG00000013374	-0.140594407	6.339568772	1.2488079	0.266858175	0.634467956	0.001036273	6.339568772	8.79E-05	0.992541861	0.998816768	-0.14163068	6.339568772	2.682789607	0.105051516	0.289735232
ENSG00000013375	-0.215931767	6.802480521	1.466740557	0.229141701	0.603545281	-0.100329783	6.802480521	0.384751712	0.536693269	0.936769899	-0.115601984	6.802480521	0.902760107	0.344675916	0.586546761
ENSG00000013392	-0.021125952	3.337416277	0.017170543	0.896049172	0.966589896	0.056980248	3.337416277	0.158283559	0.691716733	0.969716944	-0.0781062	3.337416277	0.506015096	0.478772806	0.700252467
ENSG00000013441	-0.060987175	7.251001247	0.21989116	0.640296334	0.871385792	-0.124375232	7.251001247	1.212428486	0.273890188	0.830091184	0.063388057	7.251001247	0.542393913	0.463424466	0.687266221
ENSG00000013503	-0.087914	4.010523442	0.31676838	0.575004417	0.842400207	-0.037598125	4.010523442	0.074743939	0.785199104	0.981439616	-0.050315875	4.010523442	0.240859151	0.624822467	0.804551377
ENSG00000013523	0.290006558	4.454918633	5.436192175	0.022035714	0.244952234	0.030967237	4.454918633	0.084112782	0.772489813	0.981439616	0.259039321	4.454918633	9.801793946	0.002374445	0.026041812
ENSG00000013561	-0.317829151	5.421924332	6.672408243	0.011462419	0.188088011	-0.097631808	5.421924332	0.795274001	0.37497108	0.887493283	-0.220197344	5.421924332	6.960389345	0.009872733	0.064981567
ENSG00000013563	-0.087410645	4.953565956	0.401834535	0.527807256	0.820147997	0.050894888	4.953565956	0.172517355	0.678907241	0.967961839	-0.138305533	4.953565956	2.11544374	0.14941979	0.360145383
ENSG00000013573	0.066386606	5.002199983	0.181126491	0.671458362	0.885764557	0.275179046	5.002199983	4.2466474	0.042315558	0.587360002	-0.208792439	5.002199983	3.785230644	0.054936984	0.194369822
ENSG00000013583	-0.31207565	3.657850701	1.9839352	0.162541852	0.525740654	-0.490565642	3.657850701	6.361403522	0.013483844	0.437090362	0.178489993	3.657850701	1.610730271	0.207775523	0.436855685
ENSG00000013588	0.376839381	9.183283753	1.837430091	0.17876265	0.548042353	0.283430789	9.183283753	1.297383283	0.257819767	0.825548495	0.093408592	9.183283753	0.225945978	0.635738066	0.812029879
ENSG00000013619	0.326624241	1.462860429	1.067606233	0.304351761	0.667995225	0.354732439	1.462860429	1.679624586	0.198403535	0.78988645	-0.028108199	1.462860429	0.019318253	0.889779334	0.952499741
ENSG00000013725	-0.253183673	2.158827327	0.697733813	0.405835325	0.742429325	-0.406148268	2.158827327	2.333717178	0.130228529	0.736484503	0.152964595	2.158827327	0.576166002	0.44987167	0.67681968
ENSG00000013810	0.280929739	4.695905713	1.694784931	0.196409401	0.567117372	-0.040582843	4.695905713	0.048603304	0.82602846	0.984541706	0.321512581	4.695905713	5.038246607	0.02733142	0.123690354
ENSG00000014123	-0.037507175	6.281516254	0.094512921	0.759251502	0.923106487	-0.050982586	6.281516254	0.222842544	0.638064954	0.958886105	0.013475411	6.281516254	0.027276489	0.869204561	0.943861354
ENSG00000014138	0.182133155	3.543825463	1.245145277	0.26755573	0.635089704	0.088665955	3.543825463	0.39224452	0.532762504	0.935751273	0.0934672	3.543825463	0.746994852	0.38980715	0.625975668
ENSG00000014164	-0.196189692	3.23805309	2.166233394	0.144681226	0.503913309	-0.097859569	3.23805309	0.691262125	0.408012578	0.900160601	-0.098330123	3.23805309	1.155870152	0.28529763	0.525698638
ENSG00000014216	-0.362574468	7.554446259	3.91583934	0.050997468	0.335445705	-0.090070905	7.554446259	0.310347858	0.578897849	0.946154861	-0.272503563	7.554446259	4.766230894	0.031717244	0.135411014
ENSG00000014257	-0.307377726	4.545318497	0.783479492	0.37852725	0.723926735	-0.398694737	4.545318497	1.724210149	0.192616606	0.789026672	0.091317011	4.545318497	0.1626968	0.687678655	0.845162316
ENSG00000014641	-0.18331716	6.842404686	1.725247364	0.192473997	0.563263864	-0.170332859	6.842404686	1.874675676	0.174466479	0.773371737	-0.012984301	6.842404686	0.019552047	0.88911874	0.952484245
ENSG00000014824	-0.108203026	6.984919706	0.536152829	0.466000415	0.786078855	0.061465256	6.984919706	0.21459718	0.644345097	0.960941041	-0.169668281	6.984919706	2.779777643	0.099059082	0.27987518
ENSG00000014914	0.032578188	6.184333173	0.011727196	0.914014188	0.972543959	0.371325036	6.184333173	1.945556468	0.166630296	0.768902181	-0.338746848	6.184333173	2.500663891	0.117440226	0.311360888
ENSG00000014919	0.073934254	5.809034657	0.736562487	0.393123613	0.734501431	0.030650301	5.809034657	0.165059257	0.685538725	0.969716944	0.043283953	5.809034657	0.555802764	0.457966727	0.682960299
ENSG00000015133	0.014721904	6.149605419	0.009442737	0.922812032	0.975145965	0.280130373	6.149605419	4.423331908	0.038339967	0.5723832	-0.26540847	6.149605419	6.292794548	0.01397814	0.080848021
ENSG00000015153	0.03930425	3.685570014	0.139153597	0.710031647	0.90328614	0.059216113	3.685570014	0.410533547	0.523383715	0.934644254	-0.019911863	3.685570014	0.07762429	0.781204541	0.89807215
ENSG00000015171	-0.010920199	6.696410153	0.010743237	0.917686101	0.97334864	0.050272369	6.696410153	0.303377058	0.583185298	0.947892014	-0.061192567	6.696410153	0.734116119	0.393907233	0.629225662
ENSG00000015285	-0.09372724	2.177550651	0.13275216	0.716479868	0.904842329	-0.111410578	2.177550651	0.246003737	0.6211544	0.954431749	0.017683338	2.177550651	0.010884615	0.917148229	0.963627547
ENSG00000015413	0.783890987	1.54473824	1.017341494	0.315957936	0.677063165	-0.573419366	1.54473824	0.892850094	0.347332763	0.873719139	1.357310354	1.54473824	6.345322423	0.013604209	0.079467756
ENSG00000015475	0.318933275	4.152216693	3.782397151	0.055026007	0.344673539	-0.107734186	4.152216693	0.576311338	0.449814708	0.917088953	0.426667461	4.152216693	15.48501336	0.00016699	0.005159405
ENSG00000015479	-0.052388071	7.757942325	0.33679845	0.563183899	0.837522994	-0.067898933	7.757942325	0.741556422	0.391530959	0.894630188	0.015510861	7.757942325	0.066049933	0.797784476	0.907025404
ENSG00000015520	-0.225186519	4.248875598	0.175149488	0.676616354	0.888705432	-0.583726571	4.248875598	1.519972589	0.220976064	0.804550921	0.358540052	4.248875598	0.964423148	0.328823873	0.5715107
ENSG00000015532	-0.00417533	4.407623127	0.000359958	0.984906453	0.995691058	-0.229145877	4.407623127	1.489519345	0.225590215	0.809782815	0.224970548	4.407623127	2.198300611	0.141778049	0.349401217
ENSG00000015568	-0.069221277	4.766354229	0.046894661	0.8290662	0.945499679	-0.046049819	4.766354229	0.0258046	0.872751984	0.988151989	-0.023171458	4.766354229	0.011898296	0.913391545	0.961936476
ENSG00000015676	-0.14085548	6.069742542	2.225958005	0.139327453	0.497015777	-0.149305266	6.069742542	3.286391151	0.073306915	0.655951439	0.008449787	6.069742542	0.017631489	0.894671288	0.954553241
ENSG00000016082	-0.349977738	2.25643584	0.733567832	0.394083172	0.734889693	0.028806671	2.25643584	0.006406882	0.936386974	0.995102341	-0.378784409	2.25643584	1.707515345	0.194753269	0.420302795
ENSG00000016391	0.395263787	5.239688556	3.906092065	0.051280697	0.335991752	0.158790534	5.239688556	0.873351561	0.352616922	0.876142938	0.236473253	5.239688556	3.051975314	0.084169557	0.253288513
ENSG00000016402	-0.500683857	4.396014798	5.398772684	0.022483989	0.247120021	0.264623716	4.396014798	1.898593838	0.171771251	0.771321357	-0.765307573	4.396014798	26.01952003	1.96E-06	0.000453598
ENSG00000016490	-1.983152641	7.605693598	3.349768947	0.070683476	0.382723352	-1.128625489	7.605693598	1.427512789	0.235459967	0.814764939	-0.854527152	7.605693598	1.337969038	0.250599815	0.48729581
ENSG00000016602	0.553986579	7.029386302	0.072855449	0.78787126	0.932858928	-0.078290085	7.029386302	0.001713169	0.9670807	0.995987632	0.632276664	7.029386302	0.472837247	0.493537741	0.711086942
ENSG00000016864	0.069682042	5.356882617	0.257295637	0.613268172	0.859644035	0.031288936	5.356882617	0.066020847	0.797828023	0.982848095	0.038393106	5.356882617	0.174594691	0.677090186	0.838520231
ENSG00000017260	-0.012915035	6.927922089	0.011607451	0.914451806	0.972543959	-0.090873535	6.927922089	0.730471199	0.395078989	0.894630188	0.077958499	6.927922089	0.930878384	0.337310239	0.579902345
ENSG00000017427	-0.023099963	3.749514303	0.005623126	0.940396887	0.980542307	-0.197796474	3.749514303	0.575212071	0.450245827	0.917088953	0.174696512	3.749514303	0.806247027	0.371711486	0.609396276
ENSG00000017483	0.79973782	3.338042024	3.21598534	0.07640708	0.393868605	0.154445957	3.338042024	0.171251398	0.680023333	0.968010713	0.645291862	3.338042024	4.650629285	0.033809031	0.141239918
ENSG00000017797	0.009099963	6.754123416	0.004137906	0.948857851	0.983984057	0.03711768	6.754123416	0.086603841	0.769241218	0.98037006	-0.028017717	6.754123416	0.085059615	0.771248969	0.892535594
ENSG00000018189	0.021067705	5.357189138	0.018523268	0.892056632	0.965215954	-0.303331519	5.357189138	5.084430649	0.026653015	0.522817726	0.324399224	5.357189138	10.44948615	0.001733971	0.021410233
ENSG00000018236	-0.041926059	2.523753965	0.007299691	0.932109542	0.978000786	0.116765005	2.523753965	0.080856013	0.776817184	0.981439616	-0.158691064	2.523753965	0.275778689	0.600818774	0.789592484
ENSG00000018280	0.329638146	2.561823145	1.224909162	0.271451565	0.638592904	0.251517704	2.561823145	0.905703116	0.343894775	0.872458884	0.078120441	2.561823145	0.160598426	0.689589071	0.846047007
ENSG00000018408	-0.094761757	5.497177011	0.134824465	0.714374071	0.904228991	-0.155967758	5.497177011	0.48970484	0.485928128	0.92898884	0.061206001	5.497177011	0.140896614	0.708305932	0.857266212
ENSG00000018510	-0.138004808	6.688205953	0.660212149	0.418703912	0.750851987	0.028812068	6.688205953	0.035395986	0.851206643	0.986611258	-0.166816876	6.688205953	2.082180482	0.152619684	0.364946821
ENSG00000018607	-0.057977785	-1.393485859	0.026365441	0.87138775	0.958298669	0.069060766	-1.393485859	0.044438583	0.833532934	0.98482915	-0.127038551	-1.393485859	0.327772892	0.568450699	0.767710263
ENSG00000018610	0.253917965	4.137070484	7.891492873	0.006133281	0.144648407	0.149693475	4.137070484	3.612980488	0.060642831	0.632658613	0.104224491	4.137070484	2.95538855	0.089149582	0.262643972
ENSG00000018625	-0.165980515	2.513894617	0.084978842	0.77135579	0.926886785	-0.496780271	2.513894617	1.149012775	0.286727119	0.840283344	0.330799756	2.513894617	0.838259538	0.362431531	0.602095042
ENSG00000018699	0.230820495	3.897519002	2.833555484	0.09590068	0.43010346	-0.055515732	3.897519002	0.222428741	0.638376714	0.959074493	0.286336227	3.897519002	10.20747497	0.001949292	0.023015462
ENSG00000018869	-0.551739599	-0.094650589	1.613010812	0.207456929	0.579776565	-0.400689355	-0.094650589	1.069654524	0.303891132	0.851010795	-0.151050244	-0.094650589	0.320772286	0.572602704	0.770599917
ENSG00000019102	-0.58948294	7.683397898	3.97953502	0.049195061	0.332936735	-0.08321845	7.683397898	0.093530234	0.760468928	0.978899662	-0.50626449	7.683397898	5.271300918	0.024090588	0.113945108
ENSG00000019144	-0.13927488	5.801554891	0.886944131	0.348915713	0.702329362	0.268988806	5.801554891	4.411513113	0.03859303	0.573882087	-0.408263686	5.801554891	16.03683779	0.000130482	0.004537042
ENSG00000019169	0.584729812	-1.203916583	0.596162577	0.442139245	0.769041658	0.35551028	-1.203916583	0.277104061	0.599945716	0.950325155	0.229219532	-1.203916583	0.266788338	0.606805415	0.793568092
ENSG00000019186	0.501739222	-0.885160142	0.285326023	0.594597861	0.851231172	0.013446273	-0.885160142	0.000368393	0.984730767	0.997939624	0.488292949	-0.885160142	0.726462406	0.396379602	0.63126668
ENSG00000019485	0.216831997	3.257077633	1.535564757	0.218613291	0.592888957	0.011578679	3.257077633	0.005858639	0.939163928	0.995102341	0.205253319	3.257077633	3.207125312	0.076797786	0.239940687
ENSG00000019505	0.17814478	5.097515464	0.178292844	0.673893645	0.887159846	0.186890721	5.097515464	0.247465206	0.620129585	0.95404058	-0.008745941	5.097515464	0.000953764	0.97543404	0.988675227
ENSG00000019549	-0.427838772	3.667565499	2.74931414	0.100899318	0.438301004	0.101402827	3.667565499	0.207153136	0.650142265	0.962440327	-0.529241599	3.667565499	10.11032634	0.002043344	0.02366004
ENSG00000019582	-0.197390193	9.506361819	0.41101803	0.523140295	0.817104381	-0.353638821	9.506361819	1.779836762	0.185654716	0.783208267	0.156248628	9.506361819	0.554834375	0.458358621	0.682960299
ENSG00000019991	-0.357104922	4.326075183	1.106522847	0.295760576	0.659795614	-0.027285233	4.326075183	0.008527461	0.926637465	0.99505374	-0.329819689	4.326075183	2.179223854	0.143506	0.350856763
ENSG00000019995	0.228407233	5.029921404	3.358915348	0.070264344	0.382233148	0.051405669	5.029921404	0.221677781	0.638943396	0.959306928	0.177001563	5.029921404	4.675614715	0.033339623	0.139988378
ENSG00000020129	0.06913577	4.086345362	0.215099478	0.643958351	0.872598256	-0.152719896	4.086345362	1.377880588	0.243667316	0.81733375	0.221855665	4.086345362	5.06064087	0.02700021	0.12272808
ENSG00000020181	-0.176145252	4.609387642	0.339316569	0.561733391	0.837261325	-0.022619185	4.609387642	0.008000969	0.928931741	0.995102341	-0.153526067	4.609387642	0.599322536	0.440939164	0.669530967
ENSG00000020256	0.389103663	4.13697766	5.306964626	0.023625135	0.250131645	0.181559726	4.13697766	1.537326423	0.218351592	0.802391892	0.207543937	4.13697766	3.194599859	0.077365856	0.240730115
ENSG00000020426	0.175063371	3.548217913	2.568091986	0.112665545	0.455614513	0.066071138	3.548217913	0.479489501	0.490498627	0.929702236	0.108992233	3.548217913	2.193343778	0.142222431	0.349629334
ENSG00000020577	0.2668713	4.041561784	0.781414924	0.379147979	0.724360201	0.053466893	4.041561784	0.042961661	0.836282432	0.98509279	0.213404407	4.041561784	1.153816394	0.28572535	0.526298536
ENSG00000020633	0.046268333	2.981550668	0.027418384	0.86886792	0.958020976	-0.023752587	2.981550668	0.009208878	0.923770841	0.994719914	0.070020921	2.981550668	0.149054563	0.700383446	0.85243929
ENSG00000020922	0.388611098	4.94195834	7.646099581	0.006946597	0.151628076	0.023120248	4.94195834	0.036308335	0.84932429	0.986346313	0.36549085	4.94195834	15.8218304	0.000143617	0.004761695
ENSG00000021300	1.137685469	4.590361221	10.18734057	0.001970404	0.096911889	0.0874578	4.590361221	0.083999407	0.772641166	0.981439616	1.050227668	4.590361221	18.47211941	4.49E-05	0.002430778
ENSG00000021355	-0.380408841	9.225373639	2.244880321	0.137678653	0.494262949	-0.114443664	9.225373639	0.254334824	0.615314643	0.952397502	-0.265965176	9.225373639	2.546841972	0.114142914	0.30624699
ENSG00000021461	-0.148310375	-1.507450586	0.183949284	0.669061647	0.884947596	-0.383131717	-1.507450586	1.402070837	0.809592826	0.983204338	0.234821341	-1.507450586	1.413058806	0.237785333	0.472908718
ENSG00000021488	-1.02507103	3.302561621	2.364262931	0.127806048	0.479400626	0.108321442	3.302561621	0.032971743	0.856337768	0.986611258	-1.133392472	3.302561621	5.356517116	0.023023425	0.110704943
ENSG00000021574	-0.022169367	5.202965248	0.042205518	0.837708666	0.948023074	-0.072279123	5.202965248	0.574852446	0.450387009	0.917088953	0.050109756	5.202965248	0.487585428	0.486869465	0.706866706
ENSG00000021645	-0.101969622	1.736537207	0.070181583	0.791699508	0.934173689	-0.136906697	1.736537207	0.1842225	0.66883083	0.966395126	0.034937075	1.736537207	0.019765492	0.88851915	0.952139912
ENSG00000021762	0.080588005	4.824420758	0.13345568	0.715762686	0.904601829	0.616422283	4.824420758	9.873819647	0.002292479	0.276710757	-0.535834278	4.824420758	12.21733019	0.000747584	0.012604555
ENSG00000021776	0.06028689	6.179808221	0.444030938	0.506947286	0.808737468	-0.05256763	6.179808221	0.435637979	0.510979793	0.932904007	0.112854519	6.179808221	3.47070197	0.065840718	0.217582666
ENSG00000021826	-2.10788277	8.197357956	9.210494733	0.003182755	0.112114676	-0.599872116	8.197357956	0.952214798	0.331892921	0.865559267	-1.508010654	8.197357956	9.054725353	0.003437029	0.032685875
ENSG00000022267	-0.389508963	6.484450476	1.43627296	0.2340076	0.607741477	-0.205936447	6.484450476	0.556929644	0.457517866	0.920616691	-0.183572517	6.484450476	0.789279576	0.376775121	0.613606899
ENSG00000022277	0.309906102	6.538607693	4.237091458	0.042542787	0.314801352	0.082849176	6.538607693	0.39765831	0.52995486	0.935294167	0.227056927	6.538607693	4.968871486	0.028385099	0.126697017
ENSG00000022556	-0.151681055	2.347593128	0.0304043	0.86198466	0.956426983	-0.264416478	2.347593128	0.116391339	0.733811494	0.974941709	0.112735423	2.347593128	0.040461342	0.841054845	0.929069025
ENSG00000022567	-0.378754282	5.625660736	3.110759395	0.081288911	0.404213726	-0.100663786	5.625660736	0.262384707	0.609785073	0.952147926	-0.278090496	5.625660736	3.353893188	0.070470536	0.22709254
ENSG00000022840	-0.39427715	6.819494221	10.57078529	0.00163546	0.087769705	-0.112575306	6.819494221	1.096275182	0.297986505	0.845948354	-0.281701844	6.819494221	11.44686416	0.001075611	0.015709561
ENSG00000022976	0.176736482	3.699950182	2.040882262	0.156702865	0.519101857	0.084375438	3.699950182	0.624599247	0.431493239	0.909426851	0.092361044	3.699950182	1.208645243	0.274634891	0.514235492
ENSG00000023041	0.145876578	5.982511756	2.452196552	0.120992451	0.469657642	0.011621202	5.982511756	0.019856755	0.888263792	0.98933734	0.134255376	5.982511756	4.578784572	0.035171329	0.144961315
ENSG00000023171	0.37184345	5.807719375	2.205286943	0.141158578	0.499795226	0.178044081	5.807719375	0.661381503	0.418296284	0.90302219	0.193799369	5.807719375	1.241624623	0.268231954	0.506851652
ENSG00000023191	-0.119203149	5.36501387	0.522512084	0.471711729	0.787738294	-0.069332834	5.36501387	0.228434162	0.63388659	0.95780682	-0.049870315	5.36501387	0.207673989	0.649732574	0.821665404
ENSG00000023228	-0.015884557	6.251978572	0.016799338	0.897172531	0.966589896	0.014700147	6.251978572	0.018213242	0.892958196	0.98933734	-0.030584704	6.251978572	0.135758202	0.713430338	0.86005886
ENSG00000023287	0.079684409	6.173345668	0.27061725	0.604239891	0.855189801	-0.131396242	6.173345668	0.940604425	0.334812252	0.866919323	0.211080652	6.173345668	4.412659606	0.038568403	0.153841695
ENSG00000023318	0.094492961	6.774110528	0.567630177	0.453237168	0.776740411	0.158545879	6.774110528	1.992802658	0.161616307	0.764002029	-0.064052918	6.774110528	0.543558603	0.462946287	0.687002022
ENSG00000023330	-0.220343142	6.573242805	1.698249956	0.195956976	0.56677633	0.156969071	6.573242805	1.072279573	0.303302131	0.850670214	-0.377312214	6.573242805	9.949062005	0.002209977	0.024765205
ENSG00000023445	-0.576268909	6.933798703	1.616231885	0.207034696	0.579224954	-1.062006373	6.933798703	6.243366566	0.014361279	0.445048476	0.485737464	6.933798703	2.401961466	0.124843782	0.323335511
ENSG00000023516	0.03106036	6.319078555	0.041643878	0.838776935	0.948324203	-0.144265305	6.319078555	1.167297949	0.282944449	0.838398783	0.175325665	6.319078555	3.012735546	0.086154835	0.256869045
ENSG00000023572	-0.08023424	4.702412145	0.467763724	0.495836271	0.802126246	0.029676175	4.702412145	0.082591129	0.774499947	0.981439616	-0.109910415	4.702412145	1.95646232	0.165448595	0.382624245
ENSG00000023608	0.328707454	2.922738771	4.959574724	0.02852954	0.271063518	-0.022667031	2.922738771	0.031577788	0.859370765	0.986611258	0.351374486	2.922738771	13.29572719	0.000452416	0.009249395
ENSG00000023697	-0.300558506	5.274629173	4.784531066	0.03139991	0.281220926	0.034733428	5.274629173	0.079601969	0.778507922	0.981439616	-0.335291934	5.274629173	12.71970208	0.000591047	0.010865558
ENSG00000023734	0.057534483	6.496757686	0.312702697	0.577463765	0.842742955	0.073735241	6.496757686	0.662829409	0.417786662	0.90302219	-0.016200758	6.496757686	0.053985739	0.816813436	0.917974112
ENSG00000023839	-0.524637274	1.85029334	0.866141787	0.354605113	0.705512856	-1.312979899	1.85029334	7.07205577	0.009321768	0.394246817	0.788342625	1.85029334	4.843530518	0.030402729	0.132102261
ENSG00000023892	0.01350999	4.583126758	0.00988115	0.921046325	0.974853885	-0.096504659	4.583126758	0.665649267	0.416801779	0.902029333	0.110014649	4.583126758	1.461438037	0.229978187	0.463283527
ENSG00000023902	-0.17671607	3.72469182	0.551785606	0.459590985	0.781327424	-0.113406729	3.72469182	0.31018917	0.578994746	0.946154861	-0.063309341	3.72469182	0.162502925	0.687851913	0.845173636
ENSG00000023909	-0.22431866	4.431836728	1.705203784	0.19505275	0.565760596	-0.309702901	4.431836728	4.0244338	0.047953391	0.603679581	0.085384241	4.431836728	0.578049635	0.449134292	0.676442759
ENSG00000024048	-0.20642789	6.583694563	2.985670178	0.087554186	0.416510874	-0.102626187	6.583694563	0.921144136	0.339835702	0.870256527	-0.103801703	6.583694563	1.614060509	0.207310482	0.436211396
ENSG00000024422	-0.153994578	4.881732572	0.422867167	0.517224167	0.814356664	-0.105438649	4.881732572	0.2640837	0.608631748	0.951619401	-0.048555929	4.881732572	0.101380401	0.75094278	0.881266045
ENSG00000024526	0.115707917	3.725845702	0.149056213	0.70038187	0.899449715	-0.065800717	3.725845702	0.064084562	0.800750342	0.982848095	0.181508634	3.725845702	0.821065396	0.367372728	0.605821743
ENSG00000024862	0.079354501	4.342315801	0.36375833	0.547996147	0.83079943	0.023984459	4.342315801	0.042661103	0.836847551	0.98509279	0.055370042	4.342315801	0.377312896	0.540648596	0.746854214
ENSG00000025039	-0.254461515	2.917927363	0.195423657	0.659540054	0.879728248	-0.515744342	2.917927363	1.017617407	0.31588918	0.857957759	0.261282827	2.917927363	0.700341426	0.404967534	0.638411816
ENSG00000025156	0.387543069	3.385058994	5.88301872	0.017355065	0.223112093	-0.064993895	3.385058994	0.220345564	0.639951597	0.959416782	0.452536964	3.385058994	18.84758698	3.81E-05	0.002225042
ENSG00000025293	0.234552561	5.18176984	3.230989994	0.075728036	0.392762833	-0.069948348	5.18176984	0.38382385	0.53718372	0.936844757	0.304500909	5.18176984	12.8272235	0.000562186	0.010551491
ENSG00000025423	-0.396600876	2.213459332	1.597369891	0.209653817	0.582519329	0.06496924	2.213459332	0.059541898	0.807796231	0.983204338	-0.461570116	2.213459332	5.214530756	0.024836102	0.116112157
ENSG00000025434	0.054514285	4.910758418	0.093687922	0.760271649	0.923414747	0.512329085	4.910758418	10.43121178	0.001749336	0.259354808	-0.4578148	4.910758418	12.79991325	0.000569376	0.010590544
ENSG00000025708	-0.599009679	4.608884085	4.104696467	0.045834803	0.322486727	-0.463932856	4.608884085	3.028928791	0.085335809	0.671817817	-0.135076823	4.608884085	0.454299497	0.50209121	0.717701024
ENSG00000025770	-0.187177974	4.915770091	2.21158518	0.140594878	0.498945971	-0.107086338	4.915770091	0.939355247	0.335131681	0.86709274	-0.080091636	4.915770091	0.894209515	0.346959254	0.588101357
ENSG00000025772	0.390200394	4.655436391	9.611237023	0.00260627	0.105138078	0.119983239	4.655436391	1.230612633	0.270346316	0.830091184	0.270217156	4.655436391	9.854513147	0.002314159	0.025584861
ENSG00000025796	0.047367118	6.983223945	0.15349765	0.696173504	0.897400612	-0.044571786	6.983223945	0.174445634	0.677220142	0.967833057	0.091938904	6.983223945	1.312725669	0.255044967	0.491855388
ENSG00000025800	0.052837769	6.619113495	0.380057085	0.539183244	0.825335237	-0.109296653	6.619113495	2.120337836	0.148955516	0.758204933	0.162134423	6.619113495	8.036390814	0.005700213	0.045390257
ENSG00000026025	-0.244115336	8.258014323	0.976928215	0.325700556	0.684269846	-0.115785059	8.258014323	0.304137226	0.58271464	0.947802967	-0.128330276	8.258014323	0.618878989	0.433602835	0.663376928
ENSG00000026036	0.889347874	3.517126925	12.61495744	0.000620633	0.057561378	0.753770289	3.517126925	11.9994273	0.00082824	0.192291032	0.135577586	3.517126925	0.607237851	0.437945249	0.667443846
ENSG00000026103	-0.43262857	5.036200377	5.180155597	0.02530305	0.257758408	-0.236247584	5.036200377	2.054606588	0.155332124	0.760794853	-0.196380986	5.036200377	2.281373201	0.134561161	0.338527426
ENSG00000026297	-0.009286569	6.303032476	0.002948379	0.956821513	0.987025519	-0.113736483	6.303032476	0.575098415	0.450290439	0.917088953	0.104449914	6.303032476	0.799778912	0.373627999	0.610837531
ENSG00000026508	0.191972669	7.95741203	0.780348393	0.379470244	0.724635654	0.064135403	7.95741203	0.119745555	0.730146431	0.974475909	0.127837266	7.95741203	0.805248261	0.372006514	0.609396276
ENSG00000026559	-0.513810417	-0.966549918	0.527324775	0.469683782	0.787093911	-0.733911802	-0.966549918	1.441299062	0.233189357	0.813031577	0.220101385	-0.966549918	0.343939743	0.559083211	0.761242457
ENSG00000026652	-0.088173661	3.713805227	0.134783781	0.714414617	0.904228991	-0.042675726	3.713805227	0.040429384	0.841112929	0.985722407	-0.045497935	3.713805227	0.08296992	0.773997693	0.894088815
ENSG00000026751	-0.802160266	4.558573785	4.079455902	0.046500124	0.323960295	-1.037047924	4.558573785	8.572385763	0.004360272	0.349195148	0.234887659	4.558573785	0.853364709	0.358169965	0.598535788
ENSG00000026950	-0.289201751	5.870925563	2.132905377	0.147770871	0.508306143	-0.280762252	5.870925563	2.611060286	0.109743194	0.704890142	-0.008439499	5.870925563	0.003821175	0.950851496	0.979407193
ENSG00000027001	-0.102800559	4.255761547	0.539421686	0.464648359	0.785150433	0.037796013	4.255761547	0.093109631	0.760989666	0.979053255	-0.140596572	4.255761547	2.247067935	0.137489472	0.343088634
ENSG00000027075	-0.105894383	4.498191184	0.127618892	0.721779961	0.907298194	-0.291655211	4.498191184	1.285836379	0.259935613	0.825832466	0.185760828	4.498191184	1.046980804	0.309043882	0.550955579
ENSG00000027644	-0.191713984	-1.357001913	0.166826743	0.683951545	0.891516347	0.354746068	-1.357001913	0.675002619	0.413559717	0.901840751	-0.546460052	-1.357001913	3.396302297	0.068749874	0.223681307
ENSG00000027697	0.063963874	6.816651342	0.208158532	0.649352003	0.874209879	-0.058404015	6.816651342	0.219940081	0.640259199	0.959416782	0.122367889	6.816651342	1.618779541	0.206653642	0.435302388
ENSG00000027847	0.241805285	3.971211327	3.350060193	0.070628348	0.382723352	0.31238237	3.971211327	7.405316177	0.00785441	0.391667841	-0.070577085	3.971211327	0.597184834	0.441749532	0.670373794
ENSG00000027869	0.526603734	1.51454658	4.06788804	0.046790536	0.324412971	0.238329825	1.51454658	1.083953119	0.300700841	0.849044567	0.288273909	1.51454658	2.671984725	0.105743707	0.290725955
ENSG00000028116	-0.028580373	4.16631541	0.033526406	0.855144078	0.954441571	-0.222631696	4.16631541	2.62488509	0.108821042	0.704890142	0.194051324	4.16631541	3.802801536	0.054388403	0.192955239
ENSG00000028137	-0.042198153	5.4845456	0.055745581	0.813906387	0.940738273	0.164784535	5.4845456	1.062596241	0.305482289	0.851347882	-0.206982687	5.4845456	2.795375788	0.098131277	0.278475539
ENSG00000028203	-0.047398871	6.093274968	0.12188522	0.727842694	0.909632704	0.054423354	6.093274968	0.205423479	0.651507253	0.962943778	-0.101822224	6.093274968	1.194006438	0.277540806	0.517139325
ENSG00000028277	-0.08418857	2.545119523	0.052612207	0.819117247	0.942352941	-0.487891157	2.545119523	2.268243789	0.135673433	0.743605882	0.403702587	2.545119523	3.011840107	0.086200736	0.256931553
ENSG00000028310	0.114355743	5.194400212	1.069928055	0.303829688	0.66760283	0.219926585	5.194400212	5.108389898	0.026308124	0.522817726	-0.105570842	5.194400212	1.967707504	0.164251579	0.380959498
ENSG00000028528	0.045435972	6.765042899	0.441726005	0.508049204	0.809530413	-0.049354413	6.765042899	0.685731076	0.409887101	0.900816185	0.094790385	6.765042899	4.233615601	0.042625763	0.164192847
ENSG00000028839	0.094439966	3.958451123	0.733882387	0.393982221	0.734811877	-0.074113868	3.958451123	0.597466702	0.44164217	0.911329201	0.168553834	3.958451123	5.248169948	0.02438797	0.114903355
ENSG00000029153	-0.49830683	5.806951002	4.202093912	0.043387669	0.317180943	-0.355480068	5.806951002	2.607096571	0.11001093	0.704890142	-0.142826762	5.806951002	0.818119625	0.368230738	0.606661935
ENSG00000029363	0.239386318	7.755290669	5.225908861	0.024683559	0.253831725	0.157899566	7.755290669	2.973681482	0.088182019	0.675057594	0.081486752	7.755290669	1.342086768	0.24983789	0.486364972
ENSG00000029364	-0.025711359	7.075756892	0.048074797	0.826961608	0.945277118	0.008109283	7.075756892	0.005991467	0.938479529	0.995102341	-0.033820643	7.075756892	0.176351672	0.675563246	0.837464351
ENSG00000029534	-0.019326403	3.132242155	0.002188386	0.962795897	0.989051593	0.939418432	3.132242155	5.795505509	0.018185971	0.468470612	-0.958744835	3.132242155	9.345423502	0.002971102	0.029838431
ENSG00000029639	0.158178898	3.799979327	1.781356452	0.18546689	0.555215232	-0.037678476	3.799979327	0.132519614	0.716717404	0.972158638	0.195857374	3.799979327	6.077062757	0.015660161	0.086917481
ENSG00000029725	-0.131385613	5.692009894	0.790187554	0.376495779	0.722650712	0.063304177	5.692009894	0.234122844	0.629699776	0.956308156	-0.19468979	5.692009894	3.75924972	0.055759109	0.196357438
ENSG00000029993	0.04543298	5.0972718	0.074753918	0.785185123	0.931809003	0.078835981	5.0972718	0.299977465	0.585299626	0.948525383	-0.033403001	5.0972718	0.088829408	0.766381562	0.889378941
ENSG00000030066	0.293375658	5.735609137	5.623846746	0.019925651	0.235926802	-0.07979796	5.735609137	0.547643505	0.461275416	0.922550832	0.373173618	5.735609137	21.05451221	1.49E-05	0.001229514
ENSG00000030110	-0.361708052	6.096647474	3.279258646	0.073613819	0.389582329	0.184829607	6.096647474	1.032598324	0.312368094	0.856284283	-0.546537658	6.096647474	14.16507113	0.000303472	0.007393092
ENSG00000030304	-0.661463777	1.809312743	2.412555508	0.123997734	0.473676711	-0.33300567	1.809312743	0.782876442	0.378702809	0.889304968	-0.328458107	1.809312743	1.602817839	0.208885457	0.437708827
ENSG00000030419	-0.38862858	5.092809828	1.217483529	0.272908749	0.640183514	-0.379180536	5.092809828	1.442058947	0.233077495	0.813031577	-0.009448044	5.092809828	0.001871514	0.965592975	0.985324042
ENSG00000030582	0.059615123	8.089355948	0.059218329	0.808308822	0.939278662	-0.205684744	8.089355948	0.945067229	0.333674421	0.866313291	0.265299867	8.089355948	2.540226254	0.114607282	0.307079048
ENSG00000031003	-0.149248186	5.591869654	1.482178007	0.226727446	0.600488268	-0.011543689	5.591869654	0.011371558	0.915322185	0.993257837	-0.137704498	5.591869654	2.833930341	0.09587906	0.274807882
ENSG00000031081	-0.234515328	4.086770905	1.341187485	0.2499954	0.620901535	-0.143216326	4.086770905	0.659886009	0.418818424	0.903447886	-0.091299002	4.086770905	0.475670178	0.492226514	0.710187245
ENSG00000031691	0.207083593	2.517684998	1.263934956	0.264001366	0.631446163	-0.135495637	2.517684998	0.701948245	0.404426682	0.898192498	0.34257923	2.517684998	8.426684796	0.00468486	0.039884274
ENSG00000031698	-0.056552384	6.925260597	0.320913241	0.572518516	0.842062466	0.12395183	6.925260597	1.990406473	0.161865807	0.764024405	-0.180504214	6.925260597	6.926363447	0.010047897	0.065735578
ENSG00000031823	-0.127955709	5.326976226	2.061115849	0.154686836	0.516977885	0.098339983	5.326976226	1.580205004	0.212096998	0.798056431	-0.226295692	5.326976226	13.63793534	0.000386388	0.008488992
ENSG00000032219	0.049077205	5.289035714	0.14395354	0.705306795	0.901248409	0.093432206	5.289035714	0.679714362	0.411940767	0.901840751	-0.044355001	5.289035714	0.258201928	0.612644722	0.797913318
ENSG00000032389	-0.024848296	4.371892591	0.032585793	0.857168026	0.955355255	0.107830057	4.371892591	0.772010121	0.382017264	0.890749795	-0.132678353	4.371892591	1.941975279	0.167005659	0.384843188
ENSG00000032444	-0.244545576	5.150944488	3.971540482	0.049410912	0.333196082	0.09001392	5.150944488	0.687048641	0.40943941	0.900746841	-0.334559497	5.150944488	15.52307594	0.000164163	0.005136292
ENSG00000032742	-0.076317833	4.042352268	0.28215958	0.596643401	0.852288311	0.043861175	4.042352268	0.120730597	0.729083011	0.974475909	-0.120179008	4.042352268	1.501001978	0.223825344	0.455338518
ENSG00000033011	0.110020496	5.183358337	0.799424804	0.373733325	0.720517795	0.055685902	5.183358337	0.265121239	0.607929744	0.951619401	0.054334594	5.183358337	0.416841825	0.520217127	0.73137874
ENSG00000033030	-0.045228679	4.975814015	0.287404539	0.593257265	0.850516258	0.059681811	4.975814015	0.651510993	0.4217752	0.904884752	-0.10491049	4.975814015	3.401072424	0.068559217	0.223272495
ENSG00000033050	0.252837577	4.6373895	4.264132544	0.041903137	0.313863817	0.010080775	4.6373895	0.009077404	0.924315279	0.994908896	0.242756802	4.6373895	8.90201724	0.003696756	0.034208683
ENSG00000033100	-0.252729468	5.688966929	4.056578122	0.04709025	0.325322113	-0.074411319	5.688966929	0.448868652	0.504647919	0.931655559	-0.178318149	5.688966929	4.305312597	0.040948727	0.159945294
ENSG00000033122	0.267937689	1.609177549	2.258736716	0.136485361	0.492257955	0.047559623	1.609177549	0.093510108	0.760492168	0.978899662	0.220378065	1.609177549	3.474595745	0.065692196	0.217300926
ENSG00000033170	-0.062842727	6.16658657	0.136545168	0.712638339	0.903983461	-0.200848156	6.16658657	1.779038335	0.185750356	0.783314631	0.138005429	6.16658657	1.44753682	0.232188914	0.465597854
ENSG00000033178	-0.160519833	6.549083974	1.3298632	0.251989458	0.622960503	-0.229179008	6.549083974	3.386118841	0.06915883	0.649009641	0.068659175	6.549083974	0.555567259	0.458061696	0.682960299
ENSG00000033327	-0.033913027	5.091104225	0.055215809	0.814776347	0.940916542	0.030986637	5.091104225	0.063410487	0.801778697	0.983092287	-0.064899663	5.091104225	0.43509479	0.511242698	0.724567814
ENSG00000033627	0.195247683	6.330609935	1.155628323	0.285347698	0.651532068	0.14312665	6.330609935	0.797650389	0.37426174	0.887430929	0.052121033	6.330609935	0.169436227	0.681626123	0.841235546
ENSG00000033800	-0.050491138	6.32632787	0.169810461	0.681294349	0.890531435	0.045831674	6.32632787	0.177844	0.67427333	0.967167014	-0.096322812	6.32632787	1.304268263	0.2565699	0.493687441
ENSG00000033867	-0.397937998	5.856086299	3.025965724	0.085480328	0.411872479	-0.118626698	5.856086299	0.358374752	0.550966693	0.939666114	-0.279311299	5.856086299	3.245165086	0.075100893	0.23684383
ENSG00000034053	-0.637049832	-0.350442689	0.670182227	0.41522815	0.749411809	-0.373936771	-0.350442689	0.313403165	0.577040042	0.945780158	-0.263113061	-0.350442689	0.305033095	0.582162413	0.777373356
ENSG00000034152	-0.428196118	6.064743132	3.708399636	0.057406896	0.351363622	-0.235530097	6.064743132	1.381466566	0.243059569	0.81733375	-0.19266602	6.064743132	1.589449182	0.210776992	0.43973398
ENSG00000034239	-1.335546805	-1.172847947	11.35359656	0.001124369	0.0770404	-0.794934431	-1.172847947	4.678154758	0.033292963	0.548848046	-0.540612375	-1.172847947	4.943258519	0.028784929	0.127545961
ENSG00000034510	-0.045560047	9.063795788	0.091255597	0.763308256	0.92455648	-0.017911146	9.063795788	0.018248082	0.892856493	0.98933734	-0.027648901	9.063795788	0.070788689	0.790821693	0.902894928
ENSG00000034533	0.00773714	3.987627862	0.001808544	0.966176096	0.989406333	0.180741856	3.987627862	1.202545145	0.275841079	0.83219821	-0.173004716	3.987627862	1.939596585	0.167262945	0.385130433
ENSG00000034677	0.088269506	6.472976068	0.300159446	0.585186051	0.847541625	-0.120651825	6.472976068	0.711808949	0.401158794	0.896096143	0.208921331	6.472976068	3.692948681	0.057917949	0.200928007
ENSG00000034693	0.154058712	3.822111648	0.8249845	0.366237143	0.714451945	-0.210164157	3.822111648	2.014926528	0.159333593	0.763663842	0.364222869	3.822111648	11.40187645	0.001098851	0.015924834
ENSG00000034713	-0.205661993	5.672116687	3.413279245	0.06807394	0.376820517	-0.254620788	5.672116687	6.662802777	0.011519847	0.406140418	0.048958796	5.672116687	0.435114067	0.511233363	0.724567814
ENSG00000034971	2.935408469	0.545245557	3.465033943	0.066080156	0.372305397	1.584896555	0.545245557	1.412169185	0.237953435	0.8157769	1.350511914	0.545245557	2.732365949	0.101963583	0.284454516
ENSG00000035115	0.031297364	6.260360905	0.027296055	0.869158086	0.958020976	0.073579723	6.260360905	0.194972924	0.659905554	0.965090969	-0.042282359	6.260360905	0.11442837	0.735973085	0.873268847
ENSG00000035141	0.173262083	5.698058576	3.165360265	0.078709954	0.398794515	0.058370681	5.698058576	0.470215333	0.49471219	0.929815755	0.114891402	5.698058576	3.065402325	0.083501834	0.252243593
ENSG00000035403	-0.042143189	7.511362503	0.132594318	0.716641072	0.904895789	-0.043780818	7.511362503	0.187769469	0.665852564	0.96592212	0.001637629	7.511362503	0.000455761	0.983016517	0.992552885
ENSG00000035499	0.153108282	2.930138471	0.315823576	0.57557407	0.842400207	0.009042442	2.930138471	0.001429938	0.96992224	0.996232821	0.14406584	2.930138471	0.632549184	0.428587315	0.659690553
ENSG00000035664	-0.191035599	4.707312882	0.56903649	0.4526818	0.77641736	0.134255676	4.707312882	0.333100352	0.565331712	0.943547012	-0.325291275	4.707312882	3.091694375	0.082214312	0.249671756
ENSG00000035681	0.089432333	5.130935825	0.749586026	0.388989686	0.731347454	0.039487725	5.130935825	0.196082624	0.659001145	0.964941506	0.049944607	5.130935825	0.518647716	0.473350415	0.695583943
ENSG00000035687	0.163843959	6.155271017	2.778456066	0.099138138	0.434411811	-0.027280684	6.155271017	0.102263323	0.749897308	0.978081921	0.191124643	6.155271017	8.666733512	0.004155517	0.036817239
ENSG00000035720	-0.306094511	0.753726618	0.599716005	0.440786871	0.768180621	-0.431087273	0.753726618	1.508445651	0.222690217	0.807287512	0.124992762	0.753726618	0.2537047	0.615752106	0.799786928
ENSG00000035862	-0.196772083	7.319484661	1.375911681	0.244001802	0.614921534	0.057066952	7.319484661	0.150791759	0.69872891	0.969716944	-0.253839035	7.319484661	5.156548204	0.025629107	0.118373483
ENSG00000035928	0.173974955	5.660638194	2.773628913	0.099427491	0.435401984	0.031543323	5.660638194	0.120935876	0.728862011	0.974475909	0.142431632	5.660638194	4.165232724	0.04429396	0.168320101
ENSG00000036054	-0.044022405	5.978900261	0.072866095	0.787848113	0.932858928	-0.026017874	5.978900261	0.030981387	0.860691164	0.986761227	-0.018004531	5.978900261	0.026689322	0.870607243	0.944389823
ENSG00000036257	-0.173790282	6.49588156	2.417424474	0.123624111	0.47288328	-0.157321012	6.49588156	2.521960873	0.115900394	0.713159294	-0.01646927	6.49588156	0.050020256	0.823552608	0.921011345
ENSG00000036448	-0.839291524	-0.741531755	2.371814173	0.127174494	0.478163103	-0.635730866	-0.741531755	1.573799861	0.213017445	0.799028667	-0.203560658	-0.741531755	0.287952415	0.592905861	0.784885939
ENSG00000036473	-1.192894251	5.034791921	2.813659133	0.097101102	0.43154184	0.405357171	5.034791921	0.404808525	0.526308391	0.935294167	-1.598251422	5.034791921	9.259182706	0.003108532	0.03073926
ENSG00000036530	0.056383593	2.032555261	0.11292054	0.737652791	0.91444074	-0.01094595	2.032555261	0.005732458	0.939821348	0.995102341	0.067329543	2.032555261	0.365224087	0.547192641	0.751774293
ENSG00000036549	0.381300212	5.60801634	12.11677663	0.000783745	0.066051055	0.127996315	5.60801634	1.831319403	0.179479233	0.778329844	0.253303898	5.60801634	12.02268197	0.00081922	0.013303772
ENSG00000036565	0.429750754	1.83866176	0.305590177	0.581821771	0.845093252	0.784617615	1.83866176	1.451967516	0.231492057	0.812198991	-0.35486686	1.83866176	0.551963164	0.45952548	0.683907856
ENSG00000036672	0.152621816	2.384089107	0.183412839	0.669515434	0.885124697	0.450729639	2.384089107	2.042639174	0.156526614	0.760865932	-0.298107823	2.384089107	1.471607007	0.228377271	0.461004879
ENSG00000036828	-0.244679213	1.508482594	0.624160175	0.431654608	0.760757562	-0.201971272	1.508482594	0.52064857	0.472500796	0.925483931	-0.042707941	1.508482594	0.039978387	0.841989678	0.929440424
ENSG00000037042	0.340127586	2.986012014	1.783264149	0.185233993	0.555042656	-0.074016303	2.986012014	0.118816796	0.73115359	0.974602345	0.414143889	2.986012014	5.976012903	0.01651993	0.089969006
ENSG00000037241	-0.008169091	3.75307818	0.003725018	0.951473042	0.984631738	0.100042756	3.75307818	0.720588789	0.398281594	0.895226979	-0.108211847	3.75307818	1.432966348	0.234534048	0.468931568
ENSG00000037280	-0.248576247	2.381399443	0.808819431	0.370953137	0.718275134	-0.043331467	2.381399443	0.032756588	0.8567983	0.986611258	-0.20524478	2.381399443	1.357328759	0.247186893	0.483396042
ENSG00000037474	0.057272835	6.167295596	0.262197159	0.609912676	0.85766499	0.049554298	6.167295596	0.253276544	0.616049743	0.952397502	0.007718537	6.167295596	0.010657404	0.9180144	0.963999369
ENSG00000037637	-0.200862137	4.589017515	4.926984289	0.029042079	0.273320696	-0.29236647	4.589017515	13.53517525	0.0004051	0.152954085	0.091504333	4.589017515	2.375244831	0.126903476	0.326862497
ENSG00000037749	-0.235981814	5.626399907	3.356924498	0.070346002	0.382233148	-0.117163486	5.626399907	1.030811682	0.312784624	0.856821154	-0.118818328	5.626399907	1.88429846	0.173376237	0.392371787
ENSG00000037757	0.162410209	4.278656992	1.185861959	0.279174515	0.647448616	0.007064368	4.278656992	0.003055309	0.956046298	0.995102341	0.155345841	4.278656992	2.443419546	0.121650716	0.31814441
ENSG00000037897	0.102333402	3.427976456	0.129623813	0.719695342	0.906348179	0.062772972	3.427976456	0.061627808	0.80452667	0.983092287	0.03956043	3.427976456	0.045836976	0.830973627	0.924510312
ENSG00000037965	0.345118302	0.498766625	0.571296896	0.451786609	0.776191616	0.363656199	0.498766625	0.830217236	0.364728583	0.883003434	-0.018537897	0.498766625	0.003901643	0.950337368	0.979142635
ENSG00000038002	-0.026617598	4.615713939	0.028333433	0.866718188	0.957424686	0.069913535	4.615713939	0.247657369	0.619985537	0.95404058	-0.096531133	4.615713939	0.822930609	0.366831656	0.60547512
ENSG00000038210	-0.240197551	5.903189638	2.827886548	0.096228298	0.43057617	-0.214091717	5.903189638	2.813596242	0.097059679	0.689090908	-0.026105834	5.903189638	0.074679085	0.78528999	0.900232261
ENSG00000038219	0.116988635	6.094536912	0.957800867	0.330456412	0.686912016	-0.049912297	6.094536912	0.227130625	0.634855	0.958327853	0.166900933	6.094536912	4.397439334	0.038896706	0.154622816
ENSG00000038274	-0.37360301	6.469514878	10.13740056	0.00201667	0.097754721	-0.166172407	6.469514878	2.578955469	0.111918563	0.708490379	-0.207430603	6.469514878	6.861090545	0.010393078	0.067117255
ENSG00000038295	0.307306003	1.462567844	0.862633936	0.355573582	0.706198744	0.07844337	1.462567844	0.077681376	0.781126188	0.981439616	0.228862633	1.462567844	1.232967159	0.269891706	0.508588906
ENSG00000038358	0.03147788	5.606814181	0.110483227	0.740394558	0.915705004	0.145471961	5.606814181	3.061621243	0.083689275	0.671721694	-0.113994081	5.606814181	3.024354805	0.085561659	0.25576656
ENSG00000038382	0.058246902	5.969948112	0.186233774	0.667137896	0.884398943	0.109920961	5.969948112	0.883644227	0.349809333	0.875606793	-0.051674059	5.969948112	0.329607059	0.567372624	0.76676602
ENSG00000038427	-0.222774746	6.172635702	0.721015318	0.398144539	0.737475938	-0.205732795	6.172635702	0.815419578	0.369019439	0.884630945	-0.017041951	6.172635702	0.010228653	0.91967488	0.96515683
ENSG00000038532	-0.021076304	4.985409691	0.042560759	0.837036799	0.94793946	0.046346118	4.985409691	0.261794337	0.61018694	0.952288397	-0.067422423	4.985409691	0.938242052	0.335416684	0.577610681
ENSG00000038945	-0.298986306	3.640370757	0.896038079	0.346469224	0.699866474	-0.189909478	3.640370757	0.458274947	0.500228153	0.930541955	-0.109076828	3.640370757	0.276009524	0.600665751	0.789592484
ENSG00000039068	-0.009846453	9.381948249	0.003326048	0.954142294	0.985760485	0.204000275	9.381948249	1.7776178	0.185924315	0.783508579	-0.213846728	9.381948249	3.184109445	0.07784517	0.241528645
ENSG00000039123	-0.176879371	6.597302846	1.457394119	0.230618633	0.604501245	0.110291629	6.597302846	0.725291413	0.396752908	0.894854321	-0.287171001	6.597302846	8.275876227	0.005052848	0.041936805
ENSG00000039139	0.516081763	2.483349821	1.866151707	0.175438926	0.543871768	0.014869695	2.483349821	0.001987073	0.964546997	0.995987632	0.501212067	2.483349821	3.864015097	0.05252293	0.188646304
ENSG00000039319	-0.174403234	6.057691245	2.053748334	0.155417437	0.517924086	-0.043690609	6.057691245	0.16402283	0.686474039	0.969716944	-0.130712624	6.057691245	2.588038152	0.111298282	0.301041475
ENSG00000039523	0.06116945	4.176681579	0.093838545	0.760085031	0.92341168	-0.061598227	4.176681579	0.124974787	0.724555944	0.97398486	0.122767677	4.176681579	0.901675273	0.344964467	0.586728638
ENSG00000039537	-0.515636461	1.571880619	0.968030575	0.3279033	0.684990492	-1.049519046	1.571880619	5.020534868	0.02759825	0.52692941	0.533882585	1.571880619	2.396941406	0.125207078	0.323788111
ENSG00000039560	0.179019867	5.255939454	1.230432	0.270381233	0.638046695	0.076363379	5.255939454	0.299369937	0.585679112	0.948561263	0.102656487	5.255939454	0.886883325	0.348932151	0.589796077
ENSG00000039600	0.64230783	-0.34545636	2.320076163	0.131342183	0.484897835	0.452366345	-0.34545636	1.384490687	0.2425485	0.81733375	0.189941485	-0.34545636	0.446388702	0.505824385	0.721027418
ENSG00000039650	0.145938873	4.394456048	2.17421016	0.143952757	0.503845744	0.200645643	4.394456048	5.436615209	0.022030701	0.49911206	-0.05470677	4.394456048	0.642745441	0.424903712	0.656659257
ENSG00000039987	-0.093369701	-0.490288653	0.030106291	0.862652534	0.956432756	0.71586669	-0.490288653	2.217318318	0.140087749	0.74693309	-0.80923639	-0.490288653	5.831163676	0.017839933	0.094383218
ENSG00000040199	-0.770865353	4.639943995	5.162303817	0.025557128	0.258557341	-0.507741803	4.639943995	2.852246101	0.094840573	0.685311863	-0.26312355	4.639943995	1.319500773	0.253841465	0.490360415
ENSG00000040275	-0.201782543	3.988242599	1.209558025	0.274454981	0.642650637	-0.024334101	3.988242599	0.021847309	0.882836197	0.988882213	-0.177448442	3.988242599	2.0853864	0.152307871	0.364505935
ENSG00000040341	0.095370009	5.420353262	0.528391367	0.469236264	0.786948317	-0.077176645	5.420353262	0.448373783	0.504882303	0.931754405	0.172546654	5.420353262	3.882845274	0.051963048	0.187443991
ENSG00000040487	0.077851326	3.115701564	0.350327532	0.555463487	0.834922296	0.090272005	3.115701564	0.598785639	0.441140332	0.911329201	-0.012420679	3.115701564	0.018927386	0.890892913	0.952913312
ENSG00000040531	-0.118426776	3.72014629	1.035210173	0.311760494	0.673145657	0.029397984	3.72014629	0.081644619	0.775760444	0.981439616	-0.14782476	3.72014629	3.395509708	0.068781609	0.223749233
ENSG00000040608	0.193739336	1.765216251	0.335958831	0.563669846	0.837522994	0.768295619	1.765216251	6.1470655	0.015092212	0.455666274	-0.574556283	1.765216251	5.550748009	0.020721075	0.103695948
ENSG00000040633	-0.161749046	5.068336833	1.566765064	0.214033924	0.587622028	0.134173906	5.068336833	1.370599883	0.244907028	0.818205834	-0.295922952	5.068336833	10.82266737	0.001448952	0.019083456
ENSG00000040933	0.118005014	4.991294187	0.826782681	0.365717756	0.713974187	0.081005003	4.991294187	0.504247876	0.4795395	0.927013917	0.03700001	4.991294187	0.182008924	0.670706763	0.834959827
ENSG00000041353	-0.555885325	8.231824895	3.463352319	0.066126076	0.372406762	0.212989033	8.231824895	0.589098779	0.444849308	0.913902188	-0.768874358	8.231824895	12.68388032	0.000601317	0.010937282
ENSG00000041357	0.021872493	6.929665259	0.03415146	0.853815326	0.95394016	0.015120651	6.929665259	0.020857847	0.885501064	0.988916573	0.006751843	6.929665259	0.006917739	0.933905183	0.971084213
ENSG00000041515	0.264850399	-1.299542088	0.307862707	0.580419059	0.844330364	-0.084414277	-1.299542088	0.036493795	0.848944659	0.986245735	0.349264675	-1.299542088	1.533035362	0.218989701	0.449451226
ENSG00000041802	0.293495992	5.744202124	7.794066015	0.00644362	0.14665961	0.10031065	5.744202124	1.186103097	0.279125969	0.835776452	0.193185342	5.744202124	7.533845689	0.007355382	0.053571622
ENSG00000041880	-0.033252623	4.867844869	0.041500133	0.839051551	0.948324203	0.260205755	4.867844869	3.263555579	0.074294464	0.657107435	-0.293458378	4.867844869	6.52097596	0.012403762	0.074916978
ENSG00000041982	-0.187045423	5.172988427	0.198245534	0.657252672	0.878952827	-0.624026189	5.172988427	2.924212108	0.090843544	0.678343589	0.436980767	5.172988427	2.930220001	0.090517854	0.265196467
ENSG00000041988	-0.010101958	2.705643978	0.007656939	0.930472143	0.97727022	-0.055453857	2.705643978	0.310644297	0.578716927	0.946154861	0.045351899	2.705643978	0.335262941	0.564073222	0.765217627
ENSG00000042062	0.039900558	3.032046949	0.023393256	0.878793196	0.961244651	0.074372566	3.032046949	0.106398069	0.745066438	0.976930177	-0.034472008	3.032046949	0.040098221	0.841756217	0.92943164
ENSG00000042088	0.180110032	3.94026737	3.350629022	0.070604904	0.382723352	0.023828818	3.94026737	0.078852118	0.779526061	0.981439616	0.156281214	3.94026737	5.662796337	0.019515028	0.099737292
ENSG00000042286	0.021612483	4.53208576	0.015217866	0.902106139	0.968765155	0.099226302	4.53208576	0.395738036	0.530947658	0.935309528	-0.077613819	4.53208576	0.413849431	0.521714966	0.73258149
ENSG00000042304	0.570753508	-1.768864945	2.278320512	0.134818846	0.489637995	0.098678057	-1.768864945	0.079389134	0.82412338	0.984123082	0.472075451	-1.768864945	4.419143759	0.03842944	0.153488301
ENSG00000042317	0.147194452	2.91941312	1.246396266	0.267317218	0.635089704	0.097547404	2.91941312	0.73763706	0.392780121	0.894630188	0.049647048	2.91941312	0.307532428	0.580621835	0.776424249
ENSG00000042429	0.043874638	5.046327033	0.215936753	0.643314909	0.872293471	-0.006115098	5.046327033	0.005425031	0.941454217	0.995102341	0.049989736	5.046327033	0.606526064	0.438212934	0.667703671
ENSG00000042445	-0.123336777	7.415056731	0.441571754	0.508123095	0.809530413	0.218439569	7.415056731	1.678663636	0.198530744	0.789945206	-0.341776346	7.415056731	6.737399412	0.011081648	0.06979939
ENSG00000042493	-0.34762411	6.44050589	3.121451013	0.080776707	0.403644594	-0.126327413	6.44050589	0.510754477	0.476726598	0.926653624	-0.221296697	6.44050589	2.566537861	0.112772864	0.303913062
ENSG00000042753	-0.358277761	5.174252573	4.672432202	0.033398184	0.287018382	-0.338027736	5.174252573	5.188019161	0.025195419	0.516593743	-0.020250025	5.174252573	0.034049058	0.854032147	0.93586592
ENSG00000042781	-0.291854542	-0.850074817	0.780209565	0.379512452	0.724635654	-0.338792851	-0.850074817	1.465555752	0.229328284	0.811488011	0.046938309	-0.850074817	0.046065909	0.830558549	0.924295052
ENSG00000042832	0.228126696	-1.384780371	0.187007395	0.666489613	0.884092788	-0.256334734	-1.384780371	0.285483509	0.594492826	0.949930111	0.48446143	-1.384780371	2.268219564	0.135675495	0.340312453
ENSG00000042980	-0.149774275	6.945914515	0.277158528	0.599912713	0.853210212	-0.390296816	6.945914515	2.279069439	0.134763092	0.743032116	0.240522541	6.945914515	1.466346666	0.229210508	0.46215282
ENSG00000043039	-0.112617128	4.572526664	0.090921234	0.7637314	0.924679907	-0.252645351	4.572526664	0.61771985	0.434038978	0.909853455	0.140028224	4.572526664	0.368877757	0.545204304	0.750890216
ENSG00000043093	0.124572647	6.051310047	0.782269059	0.378886989	0.724112313	-0.064230448	6.051310047	0.265743872	0.607509304	0.951619401	0.188803095	6.051310047	4.135303986	0.045045964	0.170206679
ENSG00000043143	-0.097775935	4.691673227	0.236185954	0.628196883	0.865313722	-0.140592168	4.691673227	0.667129061	0.416286327	0.901840751	0.042816233	4.691673227	0.102286784	0.749869595	0.880673549
ENSG00000043355	-0.781150185	1.229856846	1.420553312	0.236562613	0.610085154	0.328809101	1.229856846	0.339460719	0.561652003	0.942929372	-1.109959285	1.229856846	5.955786761	0.016702867	0.090653853
ENSG00000043462	-0.24247664	3.831230574	0.774517118	0.381248913	0.725397248	-0.232560332	3.831230574	0.927723758	0.33812588	0.868687625	-0.009916307	3.831230574	0.002910063	0.957102726	0.982171744
ENSG00000043514	0.25736927	4.05020504	3.549611561	0.062900728	0.365246044	0.079077328	4.05020504	0.449407846	0.504392755	0.93157519	0.178291941	4.05020504	3.890235795	0.051745063	0.186884379
ENSG00000043591	0.218724167	1.158778579	0.32048267	0.572775761	0.842062466	0.37983984	1.158778579	1.219960034	0.272415276	0.830091184	-0.161115673	1.158778579	0.391053825	0.533383635	0.741198244
ENSG00000044012	-0.200886214	1.23968389	0.097467997	0.755638997	0.921486978	1.055970931	1.23968389	3.089830212	0.082311697	0.671721694	-1.256857145	1.23968389	6.603007775	0.011889063	0.073159096
ENSG00000044090	0.048954863	4.958673061	0.143137321	0.706103819	0.901796448	-0.108808465	4.958673061	0.957073174	0.330639183	0.865136145	0.157763327	4.958673061	3.223990262	0.076040104	0.238471397
ENSG00000044115	-0.44815111	9.199204939	6.687444417	0.011373124	0.188072665	0.025321203	9.199204939	0.026162111	0.871880261	0.988057492	-0.473472313	9.199204939	15.46198827	0.000168724	0.005184806
ENSG00000044446	0.280664492	4.902115718	5.396197466	0.022515191	0.247173394	0.032079781	4.902115718	0.094814191	0.758880185	0.978888366	0.248584711	4.902115718	9.434908956	0.002841698	0.029091758
ENSG00000044459	0.358384862	2.795426504	2.292529063	0.133624218	0.488076549	-0.004036143	2.795426504	0.000399729	0.984094575	0.997939624	0.362421005	2.795426504	5.44409801	0.021942218	0.107458466
ENSG00000044524	-0.667455812	2.272672687	2.251326319	0.137122062	0.493419148	-0.979653723	2.272672687	6.296482293	0.013951093	0.439926545	0.312197911	2.272672687	1.416338362	0.237245928	0.472332272
ENSG00000044574	-0.042213825	9.468440091	0.05024559	0.823162289	0.943553027	-0.233926844	9.468440091	1.949698508	0.16617346	0.768850875	0.191713019	9.468440091	2.308813046	0.132269848	0.335177649
ENSG00000046604	-0.223610316	8.644468943	0.723554603	0.397316496	0.736653023	0.123807812	8.644468943	0.262316965	0.609831156	0.952147926	-0.347418127	8.644468943	3.507770615	0.064441455	0.214471818
ENSG00000046647	0.107641434	3.727630989	0.775285536	0.381013848	0.725354018	0.036250571	3.727630989	0.113290467	0.737239545	0.97558495	0.071390863	3.727630989	0.7782423	0.380111281	0.616895044
ENSG00000046651	-0.011822818	5.7539651	0.009886629	0.921024511	0.974853885	0.018536949	5.7539651	0.031455541	0.859640358	0.98669033	-0.030359767	5.7539651	0.143300925	0.705943853	0.855669387
ENSG00000046653	-0.543694485	3.287049244	4.537607355	0.035982494	0.296247563	-0.483525858	3.287049244	4.863239419	0.030073036	0.534225548	-0.060168627	3.287049244	0.13648007	0.712703754	0.859666314
ENSG00000046889	-0.103746036	3.677626153	0.194987898	0.65989333	0.880028586	-0.247997444	3.677626153	1.491198449	0.225331084	0.809402145	0.144251408	3.677626153	0.895775022	0.346539657	0.587771382
ENSG00000047056	-0.180088886	4.734581331	4.340859353	0.040143571	0.308236569	-0.053846273	4.734581331	0.496661838	0.482853798	0.927656221	-0.126242614	4.734581331	4.719896385	0.032536053	0.137680281
ENSG00000047188	-0.306633637	5.923455106	7.444861468	0.007697216	0.158229444	-0.006946086	5.923455106	0.00483041	0.944750289	0.995102341	-0.299687551	5.923455106	15.41662725	0.000172195	0.005212324
ENSG00000047230	0.044760275	4.785946879	0.169625258	0.681458486	0.890531435	0.04059938	4.785946879	0.182405166	0.670369972	0.966395126	0.004160896	4.785946879	0.003190093	0.955088276	0.980983811
ENSG00000047249	-0.142093435	4.912820037	1.264872049	0.263825662	0.631335177	-0.192238019	4.912820037	2.882063073	0.093147286	0.680483039	0.050144584	4.912820037	0.357983401	0.551183554	0.754698018
ENSG00000047315	0.120681386	7.004499117	1.592293531	0.210372827	0.583572919	-0.096350199	7.004499117	1.317602555	0.254170771	0.82461449	0.217031585	7.004499117	11.5674334	0.001015798	0.015199946
ENSG00000047346	-0.391210834	5.716634987	3.427968003	0.067494944	0.375109663	-0.38336173	5.716634987	4.216654291	0.043033159	0.589570606	-0.007849104	5.716634987	0.003364507	0.953878226	0.98061953
ENSG00000047365	-0.221437443	5.873537172	1.767676819	0.187147084	0.556847691	-0.143422758	5.873537172	0.914846657	0.341483233	0.871175109	-0.078014686	5.873537172	0.484611829	0.488197198	0.708105846
ENSG00000047410	0.179104005	7.335506738	2.083850319	0.152457181	0.514380746	0.049748111	7.335506738	0.21525858	0.643835964	0.960605945	0.129355894	7.335506738	2.465833921	0.119977604	0.315732151
ENSG00000047457	0.67267395	4.454176007	1.294071598	0.258453649	0.627798419	-0.50628122	4.454176007	1.019053151	0.315571274	0.857957759	1.17895517	4.454176007	10.14960757	0.002010683	0.023489656
ENSG00000047578	-0.077287826	5.20592164	0.3440624	0.559013281	0.836800367	-0.036132764	5.20592164	0.096356122	0.756989793	0.978773894	-0.041155062	5.20592164	0.208718318	0.648913	0.821258254
ENSG00000047579	0.039821237	3.238225968	0.111271016	0.739504717	0.915518034	0.040928054	3.238225968	0.148452085	0.700959847	0.969716944	-0.001106817	3.238225968	0.000195807	0.988867547	0.994853662
ENSG00000047597	-0.275138902	5.431170624	1.443005794	0.232915855	0.606511238	0.109410431	5.431170624	0.275376378	0.601083403	0.950325155	-0.384549334	5.431170624	5.72294752	0.018898829	0.09778234
ENSG00000047617	0.439784623	0.625552388	2.544759655	0.114288847	0.458861917	0.439856127	0.625552388	3.331979563	0.07137798	0.655951439	-7.15E-05	0.625552388	1.07E-08	0.999917656	0.999917656
ENSG00000047621	0.062532865	4.35137556	0.337003735	0.56306521	0.837522994	0.037252023	4.35137556	0.153007653	0.696634312	0.969716944	0.025280843	4.35137556	0.121414086	0.728347994	0.869144151
ENSG00000047634	0.401995201	4.84452107	5.776294518	0.018368541	0.228448337	0.131161353	4.84452107	0.798019101	0.374151852	0.887430929	0.270833849	4.84452107	5.966685613	0.016601754	0.090271488
ENSG00000047644	-0.12605342	4.280956592	0.284946032	0.594839477	0.851334269	-0.144742353	4.280956592	0.489016604	0.486232584	0.92898884	0.018688933	4.280956592	0.015660423	0.900700285	0.957368932
ENSG00000047648	-0.474240263	3.240636777	5.0467735	0.027204803	0.265598932	0.191375241	3.240636777	1.088570889	0.29967987	0.848091562	-0.665615504	3.240636777	22.89156435	6.95E-06	0.000833347
ENSG00000047662	-0.233345187	-0.59955182	0.399566512	0.528971624	0.820738384	-0.325096612	-0.59955182	0.913634083	0.588198925	0.948670126	0.091751425	-0.59955182	0.189979458	0.664013796	0.830355981
ENSG00000047849	0.002835629	7.346354782	0.000844676	0.976880694	0.993562203	-0.019090442	7.346354782	0.051383695	0.821204804	0.983859255	0.021926071	7.346354782	0.113122373	0.73742723	0.873878302
ENSG00000047932	0.112015615	5.837150755	1.042179383	0.310146838	0.672040164	-0.082963368	5.837150755	0.748954929	0.389188556	0.893778486	0.194978983	5.837150755	7.238335799	0.008556025	0.059012681
ENSG00000047936	0.059145538	0.272310148	0.008497037	0.926767548	0.976071277	-1.503121732	0.272310148	7.55128665	0.007290258	0.391667841	1.56226727	0.272310148	15.67548938	0.000153328	0.004960423
ENSG00000048028	0.107399102	4.418352255	0.725215612	0.396777481	0.73648232	-0.097922545	4.418352255	0.790327393	0.376453744	0.887832007	0.205321647	4.418352255	6.162299864	0.014971504	0.084231136
ENSG00000048052	-0.295817131	4.266581364	0.668965347	0.415655258	0.749576064	-0.183587062	4.266581364	0.326851726	0.568998426	0.945209286	-0.112230069	4.266581364	0.211476507	0.646764	0.819510115
ENSG00000048140	-0.377065462	5.237697971	10.88530201	0.001406083	0.084726808	-0.026378548	5.237697971	0.068956367	0.793483515	0.982559857	-0.350686914	5.237697971	19.77240588	2.57E-05	0.001716233
ENSG00000048162	0.118377184	4.484500359	0.453870986	0.502289148	0.805538891	0.017678244	4.484500359	0.013127561	0.909045677	0.992353013	0.100698941	4.484500359	0.738060694	0.392644824	0.628182946
ENSG00000048342	0.198973619	3.788789084	1.172717979	0.281837068	0.649888759	0.019648241	3.788789084	0.015797621	0.900268562	0.991772787	0.179325377	3.788789084	2.10153028	0.150748779	0.362120393
ENSG00000048392	0.084973937	4.845611861	0.359709247	0.550227344	0.832323657	-0.070333898	4.845611861	0.325126363	0.570013353	0.945567886	0.155307835	4.845611861	2.79796891	0.097977971	0.278270399
ENSG00000048405	-0.133185174	5.055451568	1.183843628	0.27958127	0.64791194	-0.162781895	5.055451568	2.293776169	0.133519939	0.741908022	0.02959672	5.055451568	0.133873408	0.715337859	0.861230508
ENSG00000048462	-1.470631462	2.463561982	6.213323737	0.014579162	0.206758028	-1.800756444	2.463561982	11.20377539	0.001208563	0.218604885	0.330124982	2.463561982	0.903655037	0.34444436	0.586346387
ENSG00000048471	-0.151530576	4.367960297	1.264855183	0.263828823	0.631335177	-0.14232651	4.367960297	1.469098109	0.228770984	0.811488011	-0.009204066	4.367960297	0.010524494	0.918525408	0.964386163
ENSG00000048540	0.303336392	1.622767077	0.381725154	0.538296093	0.824525977	0.531326079	1.622767077	1.686634992	0.197478434	0.789573237	-0.227989687	1.622767077	0.562074131	0.455449226	0.681223519
ENSG00000048544	-0.048620157	5.819025038	0.09105849	0.763556259	0.92455648	0.006958359	5.819025038	0.002358591	0.96137707	0.995102341	-0.055578516	5.819025038	0.26831193	0.605781763	0.793034594
ENSG00000048649	0.183423609	5.950195391	2.68857853	0.10468274	0.444529551	-0.044555996	5.950195391	0.207532324	0.649843943	0.962364	0.227979605	5.950195391	9.193655997	0.00320007	0.031418319
ENSG00000048707	-0.193713369	7.012475025	2.913180815	0.091427062	0.423780677	-0.150825092	7.012475025	2.222048031	0.139670948	0.74646306	-0.042888277	7.012475025	0.312508958	0.577581482	0.774669651
ENSG00000048740	-0.283355215	4.949536468	1.120151079	0.292819134	0.657252591	-0.198664429	4.949536468	0.757093728	0.386636803	0.893152252	-0.084690786	4.949536468	0.242848143	0.623399496	0.803792581
ENSG00000048828	0.030082391	8.396136057	0.070045087	0.791897427	0.934246747	0.100894284	8.396136057	1.003399873	0.319268446	0.859404255	-0.070811893	8.396136057	0.808545239	0.371033865	0.608924576
ENSG00000048991	0.450830332	4.757422409	13.42108665	0.000426974	0.048236132	0.252928919	4.757422409	5.57413505	0.020463007	0.490816452	0.197901413	4.757422409	5.677384933	0.019363533	0.099314011
ENSG00000049089	0.171572074	3.650877735	0.255039184	0.614827579	0.860413652	-0.490783479	3.650877735	2.846119519	0.095182153	0.686323939	0.662355553	3.650877735	8.113538053	0.005483759	0.044144261
ENSG00000049130	0.497126384	6.045522185	4.005154022	0.048481487	0.330283133	-0.220712981	6.045522185	1.044114832	0.309702685	0.854910982	0.717839365	6.045522185	20.07447541	2.26E-05	0.001620938
ENSG00000049167	0.108744237	4.010150997	1.00810879	0.318142036	0.678547891	-0.037154071	4.010150997	0.154245315	0.695472012	0.969716944	0.145898308	4.010150997	4.245815771	0.042335281	0.163257012
ENSG00000049192	-0.013032878	1.834262449	0.002021134	0.964244639	0.989051593	0.029072647	1.834262449	0.013517535	0.907710653	0.992326013	-0.042105525	1.834262449	0.05293749	0.818568817	0.918794454
ENSG00000049239	0.128494587	6.315419892	0.451306138	0.503496187	0.806282494	-0.161193498	6.315419892	0.967334145	0.328074476	0.863468558	0.289688084	6.315419892	5.138417304	0.025882542	0.11911287
ENSG00000049245	-0.118327437	6.975009123	1.172448757	0.281891942	0.649888759	-0.117457078	6.975009123	1.484079469	0.226432226	0.810687165	-0.000870358	6.975009123	0.00014111	0.990549384	0.995763825
ENSG00000049246	-0.147943671	5.651253183	0.182566273	0.670236581	0.885399709	-0.384271068	5.651253183	1.535806817	0.218588092	0.802541136	0.236327397	5.651253183	1.168102215	0.28278944	0.523001314
ENSG00000049247	0.859818132	-1.211721056	1.600135834	0.209263295	0.582058844	-0.143104052	-1.211721056	0.049872094	0.823809754	0.984123082	1.002922184	-1.211721056	6.312216058	0.013836317	0.080370155
ENSG00000049249	-0.022085216	1.31445735	0.007761151	0.930001826	0.977040271	-0.41221388	1.31445735	3.329938403	0.071463152	0.655951439	0.390128664	1.31445735	5.817632135	0.01796879	0.0948048
ENSG00000049283	-0.335223426	4.914996896	1.778214125	0.185854178	0.555567581	-0.146375919	4.914996896	0.430047847	0.513698219	0.933206854	-0.188847507	4.914996896	1.139631349	0.288687373	0.529486188
ENSG00000049323	-0.416257244	6.259648285	4.136986159	0.045003336	0.321251307	-0.11051799	6.259648285	0.387836639	0.535068509	0.936456085	-0.305739254	6.259648285	5.292105202	0.023815516	0.113137424
ENSG00000049449	0.028617052	6.777651495	0.035805642	0.850358371	0.952419354	0.093223575	6.777651495	0.494737344	0.483700637	0.927691151	-0.064606523	6.777651495	0.402479816	0.527476822	0.736566089
ENSG00000049540	0.198368586	4.524718465	0.338520101	0.562193604	0.837428013	0.096315182	4.524718465	0.116302941	0.733903934	0.974941709	0.102053404	4.524718465	0.210562286	0.64747467	0.819928771
ENSG00000049541	-0.053892663	3.578717249	0.077971485	0.780728472	0.930660131	-0.117433944	3.578717249	0.484503855	0.488245524	0.929702236	0.063541281	3.578717249	0.257713603	0.612980476	0.798300155
ENSG00000049618	0.063805727	6.313246204	0.459548383	0.499634894	0.804537888	-0.017910812	6.313246204	0.048004701	0.827085776	0.984563023	0.081716539	6.313246204	1.661395928	0.200833266	0.427780047
ENSG00000049656	-0.276465963	6.572873885	4.141900528	0.044879048	0.320945525	-0.188695003	6.572873885	2.45546918	0.120748035	0.719519453	-0.087770959	6.572873885	0.901892436	0.344906679	0.586697221
ENSG00000049759	-0.109708083	6.678608237	0.366419088	0.546539189	0.830213196	0.010813621	6.678608237	0.004477133	0.946805851	0.995102341	-0.120521704	6.678608237	0.917653057	0.34074769	0.582555864
ENSG00000049768	0.04205105	0.404931539	0.011432501	0.915096452	0.972543959	-0.137712968	0.404931539	0.154623882	0.695117574	0.969716944	0.179764018	0.404931539	0.538717422	0.46493912	0.688760855
ENSG00000049769	-0.010401132	0.636225126	0.001900013	0.965331845	0.989138756	-0.051824591	0.636225126	0.064941369	0.799451493	0.982848095	0.041423458	0.636225126	0.074724618	0.785226176	0.900232261
ENSG00000049860	-0.176951504	7.110697787	1.154667761	0.285546681	0.651594066	0.063272183	7.110697787	0.187970121	0.665685086	0.96590293	-0.240223687	7.110697787	4.508852353	0.036560763	0.148662672
ENSG00000049883	0.08981518	3.525719883	0.345987012	0.557918197	0.836248324	-0.053471951	3.525719883	0.16294121	0.687453818	0.969716944	0.143287132	3.525719883	2.070670693	0.153745214	0.366533226
ENSG00000050030	-0.321752035	0.272537623	0.229125314	0.633374504	0.868165948	-0.376891091	0.272537623	0.427666477	0.514861883	0.933206854	0.055139056	0.272537623	0.021394918	0.884046778	0.949785935
ENSG00000050130	-0.118433707	5.500424119	1.038794725	0.310929146	0.672672985	-0.044014328	5.500424119	0.180912244	0.671641169	0.966466145	-0.074419379	5.500424119	0.878524537	0.351201995	0.592127196
ENSG00000050165	-0.039754963	5.141498614	0.025420115	0.873694579	0.95940203	-0.295084292	5.141498614	1.834512961	0.17910578	0.778329844	0.255329329	5.141498614	2.501185012	0.117392719	0.311352427
ENSG00000050327	-0.012976804	4.815167016	0.001025211	0.974530719	0.992592748	-0.056185211	4.815167016	0.024189045	0.876767201	0.988718911	0.043208407	4.815167016	0.026137271	0.871942526	0.945031662
ENSG00000050344	0.287635631	4.826154505	2.710370442	0.103307387	0.44224317	-0.051220379	4.826154505	0.114267084	0.736152163	0.975576263	0.33885601	4.826154505	8.580766344	0.004337556	0.037924633
ENSG00000050393	0.060855992	4.886526466	0.227184956	0.63481457	0.868666741	-0.250081921	4.886526466	4.851741986	0.030263087	0.534872804	0.310937914	4.886526466	13.52423588	0.000407147	0.008730986
ENSG00000050405	-0.126556964	8.68704537	0.406491344	0.525430921	0.818753344	0.208213656	8.68704537	1.372383721	0.244602567	0.817643099	-0.33477062	8.68704537	5.716258003	0.018965877	0.097981647
ENSG00000050426	-0.116827256	5.794349367	1.313394737	0.254924813	0.624969134	0.005616697	5.794349367	0.003991001	0.949772638	0.995102341	-0.122443953	5.794349367	3.080791691	0.082743674	0.25088735
ENSG00000050438	-0.050589982	3.198602653	0.034787835	0.852475368	0.953321705	-0.064985001	3.198602653	0.074677294	0.785292501	0.981439616	0.014395018	3.198602653	0.005933555	0.938776974	0.973301598
ENSG00000050555	-0.350166507	3.065847122	1.171682845	0.28204813	0.650062108	0.211251559	3.065847122	0.560113052	0.45623409	0.920266716	-0.561418066	3.065847122	7.186661649	0.008786167	0.060054839
ENSG00000050628	-0.055349104	1.439845419	0.014186709	0.905464537	0.970533367	-0.059314456	1.439845419	0.020916221	0.88534208	0.988916573	0.003965351	1.439845419	0.000183891	0.989211571	0.995038003
ENSG00000050730	0.158589711	-0.074364329	0.217212949	0.642337075	0.872210284	0.051519558	-0.074364329	0.026721059	0.870531025	0.987716722	0.107070153	-0.074364329	0.240593707	0.625013044	0.80466476
ENSG00000050748	-0.205786852	5.620298131	2.232194912	0.138781526	0.49620183	-0.007692372	5.620298131	0.003964825	0.949937402	0.995102341	-0.19809448	5.620298131	4.483665997	0.037075413	0.150049119
ENSG00000050767	-0.444627734	2.618490639	3.015911585	0.085992246	0.413019622	0.164302762	2.618490639	0.543286237	0.463058039	0.923453666	-0.608930496	2.618490639	11.98336226	0.000834531	0.013467515
ENSG00000050820	0.078311849	5.334752649	0.147003626	0.702351138	0.900463622	0.309757149	5.334752649	2.881149782	0.093198312	0.680483039	-0.2314453	5.334752649	2.458801947	0.120499698	0.31641777
ENSG00000051009	-0.242421904	6.271356351	1.695305651	0.196341332	0.567117372	0.294400016	6.271356351	3.144411112	0.07968868	0.666487146	-0.53682192	6.271356351	16.40904535	0.000110588	0.004158602
ENSG00000051108	-0.026617474	7.455029984	0.027482934	0.868715074	0.95800355	-0.093884853	7.455029984	0.431853117	0.512816596	0.933206854	0.067267379	7.455029984	0.364803436	0.54742301	0.751885723
ENSG00000051128	-0.369734556	1.88422002	2.129064863	0.148131736	0.508971095	-0.340852301	1.88422002	2.49892978	0.117554298	0.713219627	-0.028882255	1.88422002	0.028862254	0.865492081	0.941763599
ENSG00000051180	0.183126082	2.518502433	0.683478803	0.410654077	0.745814684	0.025297513	2.518502433	0.016809145	0.897142694	0.990582585	0.157828569	2.518502433	1.223825355	0.271662237	0.510711401
ENSG00000051341	0.458675154	3.404452873	3.169267898	0.078528855	0.398794515	-0.051346208	3.404452873	0.052097981	0.819987893	0.98358043	0.510021362	3.404452873	9.66512181	0.002538431	0.027231641
ENSG00000051382	-0.078689315	5.849374664	0.262646721	0.609606903	0.85758612	-0.114244611	5.849374664	0.686445812	0.409644153	0.900777474	0.035555296	5.849374664	0.120367089	0.729474874	0.869917314
ENSG00000051523	0.273284244	6.729999913	2.240714111	0.138039759	0.494648472	0.101375587	6.729999913	0.400119005	0.528687556	0.935294167	0.171908657	6.729999913	1.79303892	0.184046056	0.406301137
ENSG00000051596	-0.186790241	4.217055354	0.547143369	0.46147947	0.783179594	-0.054122611	4.217055354	0.059442101	0.807954169	0.983204338	-0.13266763	4.217055354	0.666729086	0.416425555	0.648654409
ENSG00000051620	-0.204376922	6.491902952	3.165004482	0.078726466	0.398794515	-0.115491783	6.491902952	1.303447583	0.25671848	0.825407323	-0.088885138	6.491902952	1.310370886	0.255468412	0.492303444
ENSG00000051825	0.272369282	4.279591867	3.577205333	0.061906527	0.363511208	0.035966564	4.279591867	0.083252583	0.773623708	0.981439616	0.236402718	4.279591867	6.259525801	0.014224635	0.081746035
ENSG00000052126	0.109076936	6.191077835	0.946488568	0.333313134	0.688889487	0.115159249	6.191077835	1.380029636	0.243302873	0.81733375	-0.006082313	6.191077835	0.006455751	0.936145354	0.972356944
ENSG00000052344	-0.175942295	7.33169034	0.862122157	0.355715622	0.70629035	0.264299441	7.33169034	2.379232691	0.126589261	0.729108855	-0.440241735	7.33169034	10.36597572	0.001805344	0.021906851
ENSG00000052723	0.179574375	5.467744737	3.667895071	0.058757106	0.355040376	-0.046596583	5.467744737	0.31973559	0.573222649	0.945703434	0.226170957	5.467744737	13.11793552	0.000491208	0.009677642
ENSG00000052749	0.556494048	4.698633328	11.23902601	0.001187404	0.079251606	-0.067961079	4.698633328	0.221812039	0.638841997	0.959306928	0.624455127	4.698633328	34.16659264	8.64E-08	6.36E-05
ENSG00000052795	-0.084004607	6.24044181	0.356823934	0.551827723	0.833179406	0.038095251	6.24044181	0.090277974	0.764541205	0.979363145	-0.122099858	6.24044181	1.579652146	0.212176257	0.441422812
ENSG00000052802	-0.515251197	6.782474358	4.169785673	0.044182934	0.319176649	-0.292704151	6.782474358	1.629472181	0.205176971	0.794113654	-0.222547045	6.782474358	1.732987805	0.191491439	0.416183882
ENSG00000052841	0.140178579	6.456419601	2.045650631	0.156225041	0.518569356	0.054908578	6.456419601	0.411702626	0.522794281	0.934644254	0.085270001	6.456419601	1.66774397	0.199983122	0.426651274
ENSG00000053108	-0.154783212	1.767857694	0.283560238	0.595735203	0.851617028	0.249674813	1.767857694	0.913859672	0.341742431	0.871504518	-0.404458025	1.767857694	4.353639333	0.039858247	0.157132626
ENSG00000053254	0.272422419	6.691819757	3.264070432	0.07427204	0.390923214	0.047398705	6.691819757	0.130728502	0.718554919	0.972429729	0.225023714	6.691819757	4.779484799	0.031487076	0.134819379
ENSG00000053328	-0.118846535	1.420370406	0.298847231	0.586006015	0.847748701	-0.086531222	1.420370406	0.21832474	0.64148806	0.959725636	-0.032315313	1.420370406	0.051379369	0.8212122	0.919953616
ENSG00000053371	-0.059911589	5.596032361	0.119885204	0.729995372	0.910510931	0.098528598	5.596032361	0.414011376	0.521633709	0.934644254	-0.158440187	5.596032361	1.728662799	0.192038617	0.41671389
ENSG00000053372	0.186471268	4.849281862	2.270914625	0.135446327	0.4903	-0.123849184	4.849281862	1.326599274	0.252567863	0.822778585	0.310320452	4.849281862	14.31691964	0.000283165	0.007056496
ENSG00000053438	0.560606453	1.324187091	7.623277379	0.007027746	0.152130022	0.289825333	1.324187091	2.66404706	0.106255455	0.701775411	0.27078112	1.324187091	3.90256221	0.051383683	0.186035653
ENSG00000053501	0.007061452	3.442878932	0.003084203	0.955839165	0.986573851	0.156503689	3.442878932	1.9304497	0.1682566	0.769524671	-0.149442236	3.442878932	2.90329535	0.091969707	0.267948951
ENSG00000053524	-0.041548192	1.847753974	0.079967086	0.778014046	0.929752045	-0.139399183	1.847753974	1.158477262	0.284758578	0.839320871	0.097850991	1.847753974	0.991314057	0.322183853	0.564684882
ENSG00000053702	0.320554395	2.025438572	2.507110378	0.116963819	0.462646906	0.127252951	2.025438572	0.539939069	0.464434939	0.923453666	0.193301444	2.025438572	2.109279481	0.150006922	0.361130027
ENSG00000053747	-0.327021364	7.681460403	1.866915998	0.175351474	0.543871768	-0.074845306	7.681460403	0.116872302	0.733276595	0.974602345	-0.252176058	7.681460403	2.146694646	0.146483473	0.35556318
ENSG00000053770	-0.20472998	6.169641853	2.154136634	0.145794013	0.505471571	-0.014180293	6.169641853	0.013023847	0.9094041	0.992374885	-0.190549687	6.169641853	4.005570286	0.048467818	0.178744594
ENSG00000053900	-0.035108187	5.14975539	0.094671102	0.759056462	0.922978261	-0.10549197	5.14975539	1.116146831	0.293675829	0.842906893	0.070383783	5.14975539	0.877703296	0.3514261	0.592295997
ENSG00000053918	-0.040434598	5.238546212	0.032490048	0.857375726	0.955394623	-0.152000619	5.238546212	0.601973039	0.439931213	0.911329201	0.11156602	5.238546212	0.519609309	0.472941784	0.695177196
ENSG00000054116	-0.077933153	5.496191779	0.729920398	0.395256498	0.735214904	-0.055151726	5.496191779	0.4678304	0.495805642	0.929815755	-0.022781427	5.496191779	0.136518882	0.712664751	0.859666314
ENSG00000054118	0.198803638	7.361523464	6.413294499	0.013122188	0.198986053	0.126238254	7.361523464	3.40745636	0.068304958	0.646532362	0.072565383	7.361523464	1.884685891	0.173332509	0.392359
ENSG00000054148	0.033129659	5.057931195	0.074675753	0.785294661	0.931845015	0.049459579	5.057931195	0.220263577	0.640013765	0.959416782	-0.01632992	5.057931195	0.038270321	0.84535772	0.931661152
ENSG00000054179	0.18696982	3.339162006	0.347711571	0.556940425	0.835633657	0.218617893	3.339162006	0.596834086	0.441883187	0.911329201	-0.031648073	3.339162006	0.020782187	0.885707469	0.950560333
ENSG00000054219	-0.204698283	6.413378707	0.69701907	0.406076852	0.742519111	-0.130038898	6.413378707	0.347503929	0.557059256	0.940419564	-0.074659385	6.413378707	0.201622459	0.654532384	0.824537158
ENSG00000054267	0.046833123	5.948630318	0.156443496	0.693420897	0.895364527	-0.051000824	5.948630318	0.244509946	0.622214503	0.954772634	0.097833947	5.948630318	1.553252794	0.216002804	0.446148376
ENSG00000054277	0.005802226	3.544062957	0.000910124	0.976001991	0.993275891	0.086289049	3.544062957	0.271687432	0.603526959	0.951232847	-0.080486824	3.544062957	0.388519615	0.534710016	0.742052702
ENSG00000054282	-0.137817976	3.118842591	0.45873983	0.500011435	0.804574161	-0.315491781	3.118842591	3.296492805	0.072874639	0.655951439	0.177673805	3.118842591	1.739426997	0.190674067	0.415186015
ENSG00000054392	0.174092535	2.026178542	1.169984127	0.282394934	0.650062108	0.160897097	2.026178542	1.329242378	0.252099348	0.821779244	0.013195438	2.026178542	0.014640106	0.903973102	0.958581776
ENSG00000054523	-0.240585546	6.395413744	4.254370943	0.04213285	0.314250368	-0.217766794	6.395413744	4.462426867	0.037515415	0.570301936	-0.022818752	6.395413744	0.087414949	0.768194434	0.890529949
ENSG00000054598	0.866965009	2.625908446	5.029937781	0.0274554	0.266635669	-0.060392217	2.625908446	0.03422212	0.853665909	0.986611258	0.927357226	2.625908446	15.18644134	0.000190975	0.005519805
ENSG00000054611	-0.301719752	4.853546605	6.786133542	0.010804822	0.185246059	-0.020009031	4.853546605	0.037509826	0.846882406	0.985964217	-0.281710721	4.853546605	12.10517192	0.000788033	0.013033541
ENSG00000054654	0.475898246	7.724647586	6.221629159	0.014510988	0.206758028	-0.087107883	7.724647586	0.280266557	0.597875465	0.949930111	0.563006128	7.724647586	19.43065499	2.97E-05	0.001895002
ENSG00000054690	-0.363488128	6.116863752	3.184292271	0.077836789	0.397096933	0.177694164	6.116863752	0.948750499	0.332739268	0.866128119	-0.541182292	6.116863752	14.23765938	0.000293584	0.007211185
ENSG00000054793	0.148675353	7.505996724	0.449050283	0.504561941	0.807046359	-0.016534828	7.505996724	0.007331338	0.93196276	0.995102341	0.165210181	7.505996724	1.193366652	0.2776687	0.517237328
ENSG00000054938	2.081579374	0.680000336	9.767024651	0.002415093	0.102464092	0.833645799	0.680000336	2.298625969	0.133115292	0.741215868	1.247933575	0.680000336	10.19067797	0.001965227	0.023102909
ENSG00000054965	0.051143395	5.596838361	0.298922111	0.585959162	0.847748701	0.011076736	5.596838361	0.01860883	0.891809174	0.98933734	0.040066659	5.596838361	0.403472703	0.526969113	0.736323498
ENSG00000054967	0.173276159	2.023631144	0.361015757	0.549505544	0.831928464	-0.285240155	2.023631144	1.27442623	0.262042626	0.826472978	0.458516315	2.023631144	6.123115658	0.015284048	0.085405007
ENSG00000054983	0.393068725	6.394490941	2.232884859	0.138726387	0.496159908	0.255206412	6.394490941	1.202656163	0.275823333	0.83219821	0.137862313	6.394490941	0.569436753	0.452524441	0.67916566
ENSG00000055044	0.563550886	6.032594919	14.96889407	0.000210664	0.033140226	0.162230656	6.032594919	1.680193949	0.198328209	0.78988645	0.40132023	6.032594919	17.2760259	7.54E-05	0.003308237
ENSG00000055070	0.01412138	6.970271825	0.019628146	0.88890459	0.964191802	0.079898445	6.970271825	0.813612397	0.36954597	0.885226474	-0.065777065	6.970271825	0.895540738	0.346602407	0.587771382
ENSG00000055118	0.190763448	2.269324226	0.335814137	0.563753672	0.837522994	0.128237546	2.269324226	0.220599831	0.639758885	0.959416782	0.062525902	2.269324226	0.084116168	0.772485363	0.89294247
ENSG00000055130	-0.115203957	5.771995492	1.400076708	0.239935422	0.611726979	-0.08583454	5.771995492	1.018872992	0.315586887	0.857957759	-0.029369417	5.771995492	0.206608902	0.650571011	0.82226111
ENSG00000055147	-0.165410045	4.513402345	2.34855901	0.129028974	0.481072083	-0.041121551	4.513402345	0.185054236	0.668129415	0.966395126	-0.124288494	4.513402345	2.943947143	0.089760697	0.263873207
ENSG00000055163	-0.25870911	4.056890406	1.338216204	0.250516699	0.621327833	0.049770153	4.056890406	0.065800418	0.798158378	0.982848095	-0.308479263	4.056890406	3.893852235	0.051638755	0.186631264
ENSG00000055208	-0.066522356	6.269639998	0.31179016	0.57801865	0.84319382	-0.075069688	6.269639998	0.498542	0.48202884	0.927571678	0.008547332	6.269639998	0.011330774	0.915473588	0.963056073
ENSG00000055211	-0.024736167	5.178782711	0.052949556	0.818548508	0.942101013	-0.066194209	5.178782711	0.483653647	0.488626325	0.929702236	0.041458042	5.178782711	0.336418463	0.563403724	0.764712108
ENSG00000055332	0.028033776	6.570645408	0.033965244	0.854209862	0.954027278	-0.09947934	6.570645408	0.552347993	0.459363043	0.920812919	0.127513116	6.570645408	1.538424785	0.21818862	0.448342914
ENSG00000055483	0.436977271	5.493939555	7.668251075	0.006868768	0.150907849	0.026784399	5.493939555	0.039609627	0.842710386	0.985923101	0.410192872	5.493939555	15.05989467	0.000202186	0.005677559
ENSG00000055609	-0.001140468	6.993129814	7.98E-05	0.992892858	0.997790245	-0.086100732	6.993129814	0.582779351	0.447291113	0.916036247	0.084960265	6.993129814	0.976041717	0.325918941	0.568764292
ENSG00000055732	-0.881326692	3.403222046	7.602781975	0.007101463	0.152762988	-0.195341901	3.403222046	0.488191586	0.486599551	0.929364555	-0.68598479	3.403222046	9.34884106	0.002964517	0.029838431
ENSG00000055813	-0.292402504	0.49342109	0.431302819	0.513084618	0.812162594	-0.201578159	0.49342109	0.26734735	0.606429403	0.951232847	-0.090824345	0.49342109	0.11040734	0.740480463	0.875012205
ENSG00000055917	0.067503598	7.221438907	0.521305323	0.472222462	0.788044416	-0.048401602	7.221438907	0.347927459	0.556818254	0.940419564	0.1159052	7.221438907	3.439321576	0.067051084	0.220345837
ENSG00000055950	0.28821655	4.734534184	8.678038349	0.004132176	0.123057634	0.209637364	4.734534184	6.030272914	0.016052267	0.460212654	0.078579186	4.734534184	1.358278502	0.247022864	0.483258704
ENSG00000055955	-0.209544068	1.180870199	0.434297091	0.511629213	0.811424875	-0.420777696	1.180870199	2.220571986	0.139800871	0.74646306	0.211233628	1.180870199	1.055083055	0.307188012	0.549239159
ENSG00000056050	0.064403219	3.424020955	0.261994411	0.610050685	0.857759803	0.053577427	3.424020955	0.238164935	0.626762893	0.955604502	0.010825792	3.424020955	0.016921115	0.896802626	0.955546511
ENSG00000056097	0.086650581	6.723122928	1.048647512	0.308659029	0.670833713	0.113265857	6.723122928	2.359085294	0.128185793	0.732571499	-0.026615276	6.723122928	0.214532604	0.644394856	0.817819713
ENSG00000056277	-0.091017599	2.816647483	0.193666962	0.660973872	0.880823615	0.096505918	2.816647483	0.279908454	0.598109135	0.949930111	-0.187523517	2.816647483	1.844621636	0.177923531	0.398307962
ENSG00000056558	-0.050287789	3.050905053	0.040466428	0.841041143	0.949287395	-0.200245632	3.050905053	0.868730184	0.353887634	0.876586773	0.149957843	3.050905053	0.830473406	0.364654955	0.60388148
ENSG00000056586	0.027352105	6.33504454	0.058273225	0.809814588	0.939278662	-0.079797966	6.33504454	0.621334541	0.43269531	0.909853455	0.107150071	6.33504454	2.002619123	0.160598818	0.376649647
ENSG00000056736	0.839611261	4.264257306	12.38200359	0.000692037	0.060687198	0.309617424	4.264257306	2.363161784	0.127860933	0.732049569	0.529993837	4.264257306	11.07788093	0.001282305	0.017625984
ENSG00000056972	-0.182562403	5.802129621	2.422148624	0.123262814	0.472595361	-0.012459216	5.802129621	0.014653849	0.903928264	0.992199159	-0.170103187	5.802129621	4.337235402	0.040224875	0.158076702
ENSG00000056998	0.110972549	3.424253396	0.173035108	0.678453162	0.889695372	0.254175611	3.424253396	1.120114391	0.29282486	0.842519641	-0.143203062	3.424253396	0.58459812	0.446585489	0.674575516
ENSG00000057019	0.200282976	4.232328668	0.64928649	0.422565842	0.753959903	-0.331175777	4.232328668	2.36882137	0.127411456	0.731223708	0.531458753	4.232328668	11.18072274	0.001220873	0.017096938
ENSG00000057149	1.226096223	8.048567744	0.242529394	0.623641861	0.86347833	0.495974514	8.048567744	0.04482895	0.832820527	0.98482915	0.730121709	8.048567744	0.5110682	0.476615671	0.698645862
ENSG00000057252	0.146992015	5.284326061	0.532194697	0.467646083	0.786412435	-0.149706927	5.284326061	0.733197809	0.394201972	0.894630188	0.296698943	5.284326061	4.952087474	0.028646435	0.127150307
ENSG00000057294	-0.17894783	6.762892558	0.632807493	0.428493398	0.7579085	0.078141892	6.762892558	0.156326346	0.693529787	0.969716944	-0.257089722	6.762892558	2.690104803	0.104585751	0.289108406
ENSG00000057468	0.597407872	-1.767332155	1.780928054	0.185519237	0.555257116	0.558458522	-1.767332155	1.845496507	0.17782177	0.777548833	0.03894935	-1.767332155	0.020905164	0.885372178	0.950398471
ENSG00000057593	1.053781258	-0.741470542	2.112706531	0.149681411	0.511124194	-0.243375103	-0.741470542	0.159456276	0.690636949	0.969716944	1.29715636	-0.741470542	7.737037947	0.006633264	0.049981098
ENSG00000057608	-0.126917215	8.566213692	0.84533655	0.360418306	0.710234672	0.088036395	8.566213692	0.508458615	0.477716027	0.926989981	-0.21495361	8.566213692	5.121491891	0.026121524	0.119891393
ENSG00000057657	-0.538995195	5.312848022	2.813197894	0.097092097	0.43154184	-0.6664443	5.312848022	5.428828705	0.022129167	0.49911206	0.127449106	5.312848022	0.395466266	0.531092623	0.738911475
ENSG00000057663	-0.093578517	5.706499345	0.529496068	0.468773484	0.786850523	0.013732794	5.706499345	0.014198902	0.905424116	0.992286804	-0.107311311	5.706499345	1.491931621	0.22521805	0.457055438
ENSG00000057704	-0.727466393	5.645689658	6.913698055	0.010117757	0.180869945	0.148317756	5.645689658	0.350613352	0.555306208	0.940078382	-0.875784149	5.645689658	19.42665679	2.98E-05	0.001895002
ENSG00000057757	-0.15148553	5.314312218	1.143448954	0.287883951	0.652759684	-0.170762395	5.314312218	1.864455144	0.175633231	0.775707166	0.019276864	5.314312218	0.041484726	0.839081014	0.928417801
ENSG00000057935	-0.053433349	5.277949484	0.293303479	0.589496207	0.849088572	0.056109658	5.277949484	0.419420214	0.518932625	0.934396116	-0.109543006	5.277949484	2.644327468	0.10753879	0.294076351
ENSG00000058056	0.219642211	3.589381209	1.953336947	0.165783078	0.53042656	0.112929754	3.589381209	0.698986604	0.405415834	0.898492636	0.106712456	3.589381209	1.081453596	0.301255369	0.543013263
ENSG00000058063	-0.106611631	7.542799308	0.420980157	0.518158217	0.814836947	-0.112231005	7.542799308	0.570877005	0.451952346	0.918341689	0.005619374	7.542799308	0.00256175	0.959749393	0.98298226
ENSG00000058085	0.016395823	7.596105431	0.003342892	0.954026615	0.985690388	0.16971823	7.596105431	0.438907048	0.509404693	0.932806571	-0.153322407	7.596105431	0.594327077	0.442842922	0.67138284
ENSG00000058091	-0.256765463	3.132797994	0.832321954	0.364124261	0.712542384	-0.45735449	3.132797994	3.524099703	0.063835342	0.635864241	0.200589027	3.132797994	1.218526144	0.272695298	0.511719605
ENSG00000058262	-0.115260143	8.474900314	0.594719262	0.442690388	0.769545636	-0.041087032	8.474900314	0.093358571	0.760680279	0.978899662	-0.074173111	8.474900314	0.520471099	0.472576054	0.69488743
ENSG00000058272	-0.022533379	6.772592042	0.037272699	0.847361089	0.951162072	0.069063966	6.772592042	0.458336473	0.500199459	0.930541955	-0.091597345	6.772592042	1.37281527	0.244528982	0.480557216
ENSG00000058335	0.075743839	-0.827403478	0.043213312	0.835810209	0.947881287	-0.486696303	-0.827403478	2.245722034	0.137605828	0.743855314	0.562440142	-0.827403478	6.456551821	0.01282848	0.07658439
ENSG00000058404	0.077974159	-0.779213074	0.028535076	0.866249288	0.957226058	0.146986149	-0.779213074	0.124274102	0.725297306	0.97398486	-0.069011991	-0.779213074	0.053340066	0.817892522	0.918622998
ENSG00000058453	0.131459056	3.938563544	0.528657842	0.469124565	0.786878724	0.115013489	3.938563544	0.553096334	0.45906001	0.920812919	0.016445567	3.938563544	0.018342037	0.892582715	0.953667803
ENSG00000058600	0.408032698	5.082239606	18.35513471	4.71E-05	0.0161909	0.140748462	5.082239606	2.90401827	0.091929903	0.679808242	0.267284236	5.082239606	17.13471599	8.03E-05	0.003424938
ENSG00000058668	-0.283563883	6.445557316	2.536667742	0.114857935	0.459397091	-0.380577265	6.445557316	6.06182908	0.015786705	0.456927543	0.097013382	6.445557316	0.704475587	0.403585389	0.637227068
ENSG00000058673	0.062374091	7.566245745	0.455556521	0.501498623	0.804896415	0.040760678	7.566245745	0.252981514	0.616255019	0.952397502	0.021613412	7.566245745	0.121816218	0.727916631	0.868811881
ENSG00000058729	-0.155322903	4.768711278	1.275010466	0.261934086	0.629715792	0.016076463	4.768711278	0.017329554	0.895571745	0.989807064	-0.171399366	4.768711278	3.46359604	0.066112704	0.218300085
ENSG00000058799	-0.22297231	4.904412177	4.116909513	0.045514938	0.32146195	-0.235525764	4.904412177	5.825353084	0.017895146	0.468470612	0.012553454	4.904412177	0.027900878	0.867729874	0.942856225
ENSG00000058804	0.338740086	5.514473711	4.901567341	0.029448581	0.275227374	0.004579296	5.514473711	0.001213345	0.972292653	0.996232821	0.334160791	5.514473711	11.14537895	0.001241635	0.017277253
ENSG00000058866	0.218344452	1.507507724	0.524568582	0.470843434	0.787656586	-0.006243342	1.507507724	0.000535562	0.98158986	0.997903639	0.224587794	1.507507724	1.350355352	0.248395405	0.484747395
ENSG00000059122	-0.099016369	4.245421544	0.359416929	0.550389084	0.832348884	-0.042188077	4.245421544	0.086491293	0.769386888	0.98037006	-0.056828292	4.245421544	0.260248157	0.611242148	0.796674479
ENSG00000059145	0.096959368	2.847223726	0.246491053	0.620809435	0.862457799	-0.09321484	2.847223726	0.315061642	0.576034283	0.945780158	0.190174208	2.847223726	2.109131308	0.150021068	0.361130027
ENSG00000059377	-0.136000328	4.098582275	0.737843314	0.392714241	0.73413054	-0.068286151	4.098582275	0.244016931	0.622565269	0.954813207	-0.067714177	4.098582275	0.410741847	0.523278606	0.733677524
ENSG00000059378	-0.434056974	5.956312185	4.500222917	0.036736231	0.29935162	0.086800119	5.956312185	0.221878906	0.63879151	0.959306928	-0.520857094	5.956312185	12.65469251	0.000609233	0.011042287
ENSG00000059573	0.113362191	7.480111099	0.580533854	0.448164705	0.773546089	0.199636097	7.480111099	2.263847042	0.136048242	0.74362038	-0.086273907	7.480111099	0.699645879	0.405195336	0.638469651
ENSG00000059588	0.248402948	5.675868093	1.993149156	0.161580266	0.525212321	-0.141274113	5.675868093	0.889370936	0.34826053	0.874577577	0.389677061	5.675868093	11.66008644	0.000972174	0.014807511
ENSG00000059691	0.090186712	3.769851409	0.4430819	0.507400491	0.809035556	0.089967349	3.769851409	0.571286031	0.451790896	0.918341689	0.000219362	3.769851409	5.62E-06	0.998114678	0.998841707
ENSG00000059728	-1.066232506	8.023870736	8.454730099	0.00462271	0.128736239	-0.334547394	8.023870736	0.967707334	0.32798998	0.863468558	-0.731685112	8.023870736	8.557816655	0.004390598	0.038226211
ENSG00000059758	-0.048426139	4.895111898	0.165066372	0.685532317	0.892076239	-0.105907094	4.895111898	1.024689579	0.314217483	0.857327404	0.057480955	4.895111898	0.527840039	0.469467502	0.69268893
ENSG00000059769	0.228159382	3.689014943	2.701716068	0.103851167	0.443404505	0.031367625	3.689014943	0.064237062	0.80051849	0.982848095	0.196791757	3.689014943	4.435546852	0.038080282	0.152498729
ENSG00000059804	0.65723991	4.333062025	3.007145474	0.086453452	0.414182856	-0.041233729	4.333062025	0.01562747	0.900805212	0.991952355	0.698473639	4.333062025	7.993230226	0.005829677	0.046009814
ENSG00000059915	0.25279738	1.677394926	1.207958791	0.274770289	0.64296815	0.211409644	1.677394926	1.16075346	0.284289013	0.839320871	0.041387737	1.677394926	0.069263435	0.79303482	0.904402545
ENSG00000060069	-0.087189982	4.23576816	0.399391068	0.529061887	0.820754845	0.201811819	4.23576816	2.705655574	0.103603242	0.699559506	-0.2890018	4.23576816	8.721748714	0.0040432	0.036227076
ENSG00000060138	0.136880097	6.6408601	0.337499924	0.562778528	0.837522994	-0.157508219	6.6408601	0.606240158	0.438320527	0.911218544	0.294388316	6.6408601	3.813900694	0.054044924	0.192325643
ENSG00000060140	-0.488395523	4.701490533	4.279389746	0.041546859	0.312707195	0.0132295	4.701490533	0.003672473	0.951816094	0.995102341	-0.501625023	4.701490533	8.840763109	0.003810904	0.034811663
ENSG00000060237	-0.132354034	7.497091444	0.480930964	0.489849149	0.79870332	-0.261235478	7.497091444	2.428775375	0.122758012	0.722386383	0.128881445	7.497091444	1.098870978	0.297418766	0.539020837
ENSG00000060339	0.228615995	6.721398107	4.765924585	0.031722584	0.281957904	0.159105706	6.721398107	3.007612431	0.086417812	0.672827223	0.069510289	6.721398107	0.952916133	0.331685902	0.574281476
ENSG00000060491	-0.142969599	4.86223459	0.989169959	0.322704764	0.681828121	0.066542496	4.86223459	0.282088973	0.59668926	0.949930111	-0.209512095	4.86223459	4.360633451	0.039703017	0.15665322
ENSG00000060558	-0.56278101	4.055807505	0.75253647	0.388083384	0.7305099	-0.733093154	4.055807505	1.659442333	0.201126516	0.791290039	0.170312143	4.055807505	0.20259111	0.653767619	0.824189304
ENSG00000060566	-0.046063348	3.524134986	0.003004742	0.956412538	0.986918511	0.22520003	3.524134986	0.078672522	0.779777953	0.981439616	-0.271263377	3.524134986	0.19401866	0.660697664	0.828404567
ENSG00000060642	0.066052379	4.123019362	0.222664521	0.638199034	0.870590169	-0.022220064	4.123019362	0.033141208	0.855969327	0.986611258	0.088272443	4.123019362	0.846366162	0.360127369	0.600105507
ENSG00000060656	0.734571585	3.294808066	2.962979531	0.08875218	0.418687025	-0.362630672	3.294808066	1.037913093	0.311137723	0.855353835	1.097202257	3.294808066	15.03775699	0.000204405	0.005715568
ENSG00000060688	0.311497476	4.801547922	8.191901677	0.005270663	0.136647136	0.06450231	4.801547922	0.469644202	0.494973672	0.929815755	0.246995165	4.801547922	11.54646696	0.001025947	0.015287572
ENSG00000060709	0.448100389	3.482444676	0.499467551	0.481638552	0.793997749	0.444920797	3.482444676	0.726201687	0.396476519	0.894743554	0.003179592	3.482444676	5.39E-05	0.994161877	0.997210414
ENSG00000060749	0.270177293	5.201193054	1.660611663	0.200938596	0.571558307	-0.172727299	5.201193054	0.876306171	0.351807809	0.876134819	0.442904592	5.201193054	10.79933612	0.001465264	0.019196442
ENSG00000060762	-0.156663263	5.759981268	0.763818014	0.384543511	0.72741822	0.157499726	5.759981268	0.932450153	0.336904848	0.867848218	-0.314162988	5.759981268	6.436141772	0.012966191	0.077040795
ENSG00000060971	-0.328035896	6.358246411	3.485644638	0.065272732	0.370766389	0.073091559	6.358246411	0.217291725	0.642276831	0.960023212	-0.401127455	6.358246411	10.63641723	0.00158459	0.020095528
ENSG00000060982	-0.202042132	3.270875405	0.342784479	0.559742685	0.836847909	-0.504918284	3.270875405	2.670619138	0.105831551	0.701775411	0.302876152	3.270875405	1.995796886	0.161305163	0.377232955
ENSG00000061273	0.109317854	5.397522636	0.393062868	0.532336371	0.821998197	-0.02974162	5.397522636	0.039797836	0.842342113	0.985923101	0.139059474	5.397522636	1.398625381	0.240177274	0.475509008
ENSG00000061337	0.276083	1.368846474	0.603442711	0.439375431	0.767360855	-0.056307647	1.368846474	0.033682049	0.85481202	0.986611258	0.332390647	1.368846474	2.293588538	0.133535622	0.336958126
ENSG00000061455	-0.306934189	0.736829793	0.676858606	0.412920872	0.747598771	-0.220961475	0.736829793	0.476219421	0.491977402	0.929702236	-0.085972714	0.736829793	0.138387065	0.710794759	0.858610461
ENSG00000061656	-0.080347885	2.51059625	0.075650998	0.783932362	0.931309828	-0.308329512	2.51059625	1.467656111	0.228997646	0.811488011	0.227981628	2.51059625	1.385232786	0.242423289	0.478206778
ENSG00000061676	-0.111038571	7.948406904	0.652768239	0.421329331	0.752665989	-0.244215685	7.948406904	3.944053645	0.050187086	0.612551064	0.133177113	7.948406904	2.182664668	0.143185234	0.350343381
ENSG00000061794	-0.035280998	6.585223194	0.060738294	0.805913644	0.938541261	0.009169142	6.585223194	0.005213412	0.942605399	0.995102341	-0.04445014	6.585223194	0.213434766	0.645242215	0.818588499
ENSG00000061918	0.010052429	2.896415463	0.000886056	0.976321326	0.993287416	-0.127463753	2.896415463	0.194063336	0.660649172	0.965090969	0.137516182	2.896415463	0.403434405	0.52698868	0.736323498
ENSG00000061936	0.008067505	5.156009339	0.007461246	0.931364112	0.977582819	0.190111399	5.156009339	5.475512993	0.021574816	0.497330872	-0.182043894	5.156009339	8.225017791	0.005183622	0.042491681
ENSG00000061938	0.293457037	5.26507361	2.206804905	0.141019324	0.499741101	0.378863369	5.26507361	4.60451678	0.034674333	0.553071719	-0.085406332	5.26507361	0.401467441	0.527995403	0.73689078
ENSG00000061987	-0.209440558	6.422003441	3.559238869	0.062551904	0.364555894	-0.116520285	6.422003441	1.38713551	0.242102618	0.81733375	-0.092920273	6.422003441	1.539098922	0.218088666	0.448342914
ENSG00000062038	0.632391243	5.20763265	4.20085174	0.043424351	0.317336531	0.482005646	5.20763265	3.11989486	0.080860154	0.670144018	0.150385597	5.20763265	0.520755048	0.472460668	0.694803403
ENSG00000062096	0.397501999	-1.300448326	0.163430346	0.687011447	0.892512885	-0.624263703	-1.300448326	0.452940335	0.50272866	0.93075485	1.021765702	-1.300448326	3.766138852	0.05554369	0.195866592
ENSG00000062194	-0.230822901	6.485350761	4.867665691	0.030000208	0.275630022	-0.100207577	6.485350761	1.16691001	0.283023924	0.838398783	-0.130615324	6.485350761	3.453328813	0.066507851	0.219240335
ENSG00000062282	0.093683563	4.583661889	0.22504462	0.636411845	0.869591255	0.045928362	4.583661889	0.069723716	0.792364232	0.982513359	0.047755201	4.583661889	0.125360686	0.724148643	0.866321562
ENSG00000062370	0.046522162	3.152253492	0.091193552	0.76338629	0.92455648	0.016810985	3.152253492	0.015447597	0.901373807	0.991963656	0.029711177	3.152253492	0.081564699	0.775867237	0.895094442
ENSG00000062485	0.000132454	7.31503826	1.17E-06	0.999138826	0.999653766	0.12592471	7.31503826	1.393461569	0.241040223	0.817317978	-0.125792256	7.31503826	2.298965237	0.133087037	0.336318325
ENSG00000062524	-0.963327868	3.116602203	7.950241081	0.005953707	0.142965563	-0.37989443	3.116602203	1.376133008	0.243964173	0.81733375	-0.583433438	3.116602203	5.300903224	0.023702599	0.112704929
ENSG00000062582	0.069017566	4.547824798	0.23300515	0.630517392	0.866304582	-0.032817051	4.547824798	0.068935293	0.793514348	0.982559857	0.101834617	4.547824798	1.103300836	0.296453133	0.537649051
ENSG00000062598	-0.158225688	4.927441588	1.414413257	0.237562377	0.610085154	-0.181855022	4.927441588	2.431945754	0.122517329	0.722297717	0.023629334	4.927441588	0.073983946	0.786266842	0.900597358
ENSG00000062650	0.098552669	6.598064113	1.114957085	0.293931632	0.658335297	-0.047672796	6.598064113	0.334909508	0.564278307	0.943263376	0.146225465	6.598064113	5.432879736	0.022075013	0.107903667
ENSG00000062716	0.203080852	8.973788901	2.100423477	0.150855081	0.513239508	0.134402271	8.973788901	1.158108505	0.284834743	0.839320871	0.068678582	8.973788901	0.48483974	0.488095221	0.708007764
ENSG00000062725	0.046154988	5.726696792	0.250268636	0.618149667	0.861504396	-0.103840174	5.726696792	1.641527524	0.203522096	0.792701448	0.149995162	5.726696792	6.00921211	0.016232114	0.089164514
ENSG00000062822	0.291894129	3.421462198	3.199970123	0.077121735	0.395059588	0.06804188	3.421462198	0.235254706	0.62887425	0.956163534	0.223852249	3.421462198	4.203825905	0.043344055	0.166121309
ENSG00000063015	0.15183346	-1.20998102	0.121562766	0.728188413	0.909705797	-0.261615439	-1.20998102	0.470849407	0.494422165	0.929815755	0.413448899	-1.20998102	2.038962715	0.156895694	0.371234051
ENSG00000063046	-0.036573027	9.206648064	0.12645409	0.722998418	0.907641728	0.174841695	9.206648064	3.824114049	0.053730925	0.617369968	-0.211414721	9.206648064	9.013014738	0.003498902	0.033121438
ENSG00000063127	0.408039399	0.110332628	1.028522861	0.313319303	0.674137002	-0.017971233	0.110332628	0.002634947	0.959178911	0.995102341	0.426010633	0.110332628	3.13347895	0.080204713	0.245823382
ENSG00000063169	0.171395157	3.08777191	1.145145698	0.287528885	0.652703687	0.31891399	3.08777191	5.112631432	0.451151569	0.917620561	-0.147518834	3.08777191	1.779347769	0.185712488	0.408533222
ENSG00000063176	0.146642556	4.650016685	0.457096082	0.500778422	0.804574161	0.656663359	4.650016685	11.19153453	0.001214594	0.218604885	-0.510020803	4.650016685	10.59559599	0.001616034	0.020331645
ENSG00000063177	0.08264148	8.87976988	0.318571525	0.573920347	0.842192373	0.176707085	8.87976988	1.919811255	0.16942094	0.770674049	-0.094065604	8.87976988	0.859513873	0.356440754	0.596906473
ENSG00000063180	-0.047338725	2.10017681	0.026331283	0.871470352	0.958338368	-0.194346374	2.10017681	0.620062516	0.433165062	0.909853455	0.147007649	2.10017681	0.576587296	0.449706583	0.676710716
ENSG00000063241	0.159970503	4.718550613	1.248634057	0.266891232	0.634467956	0.171482041	4.718550613	1.844350156	0.177955122	0.777548833	-0.011511537	4.718550613	0.013685388	0.907142047	0.959424342
ENSG00000063244	0.159026704	6.701254731	3.965541056	0.049579216	0.333196082	0.13209284	6.701254731	3.58070385	0.061781698	0.634406795	0.026933863	6.701254731	0.242494871	0.623650962	0.80391562
ENSG00000063245	-0.199429997	6.656001104	1.737520722	0.190914882	0.562012712	0.200803344	6.656001104	2.199698349	0.141653028	0.750047686	-0.400233341	6.656001104	13.64441631	0.000385238	0.008488992
ENSG00000063322	0.28713122	5.183344528	7.385207364	0.007935624	0.159947145	0.074608817	5.183344528	0.646034864	0.423725583	0.905531153	0.212522403	5.183344528	8.872302227	0.003751669	0.034546198
ENSG00000063438	-0.608698547	1.972948716	3.01708763	0.085932128	0.41298724	-0.093764485	1.972948716	0.096904325	0.756321704	0.978773894	-0.514934062	1.972948716	5.305642621	0.023642007	0.112546657
ENSG00000063587	-0.203214841	4.376207855	2.027549728	0.158047858	0.52090722	-0.284763242	4.376207855	5.083662448	0.026664152	0.522817726	0.081548401	4.376207855	0.751706803	0.388322462	0.624955041
ENSG00000063601	8.52E-05	5.108173926	5.35E-07	0.999417901	0.999659654	-0.133490903	5.108173926	1.352587265	0.248007812	0.819718522	0.133576067	5.108173926	2.526556201	0.11557353	0.308425795
ENSG00000063660	0.025866099	4.400396906	0.004699282	0.945504654	0.982798341	-0.178187475	4.400396906	0.309067429	0.579685136	0.946154861	0.204053573	4.400396906	0.725536369	0.396680905	0.631551305
ENSG00000063761	0.316825736	2.9332909	6.479184441	0.012677563	0.197215254	0.367894796	2.9332909	11.26501979	0.001172789	0.218604885	-0.05106906	2.9332909	0.357403065	0.551505796	0.754918365
ENSG00000063854	-0.075549747	4.144422376	0.402903421	0.527260106	0.819872954	-0.004469083	4.144422376	0.001780436	0.966439808	0.995987632	-0.071080664	4.144422376	0.744144911	0.390709118	0.626750297
ENSG00000063978	0.04715229	5.985887286	0.341294311	0.560595548	0.837058686	0.036061481	5.985887286	0.260644083	0.610971567	0.952288397	0.011090809	5.985887286	0.039869799	0.842201541	0.929574708
ENSG00000064012	0.104680357	5.655626617	0.677344201	0.412753969	0.747562436	0.069682049	5.655626617	0.395912112	0.53085752	0.935309528	0.034998308	5.655626617	0.161005308	0.689216938	0.84594858
ENSG00000064042	-0.401083076	5.125870045	2.894542301	0.092453447	0.425856197	-0.186658858	5.125870045	0.796869717	0.374494753	0.887430929	-0.214424218	5.125870045	1.811989094	0.181768743	0.403130679
ENSG00000064102	0.115974511	4.829924296	0.93320222	0.336711109	0.691880652	0.005243732	4.829924296	0.002512873	0.960134897	0.995102341	0.11073078	4.829924296	1.908314723	0.170689757	0.389586278
ENSG00000064115	-0.100392686	6.517744559	0.620391246	0.433043589	0.76205585	-0.044820623	6.517744559	0.161879237	0.688419489	0.969716944	-0.055572063	6.517744559	0.408045853	0.524641935	0.734748284
ENSG00000064195	1.288632616	-1.313659722	1.416039888	0.237305157	0.610085154	0.735379889	-1.313659722	0.602781087	0.43963214	0.911329201	0.553252727	-1.313659722	0.764487886	0.38434363	0.62097201
ENSG00000064199	0.110351494	3.369754935	0.522566313	0.471688799	0.787738294	0.19574622	3.369754935	2.106654376	0.150257762	0.759343616	-0.085394726	3.369754935	0.654706071	0.420643489	0.652693013
ENSG00000064201	-0.361515836	0.120197599	0.980993209	0.324701666	0.683456958	-0.264130475	0.120197599	0.682947473	0.410835324	0.901108547	-0.097385361	0.120197599	0.179520795	0.672831561	0.835773135
ENSG00000064205	0.23265506	0.552948958	0.188588003	0.665170028	0.88340684	0.098568695	0.552948958	0.050445905	0.82281608	0.984070608	0.134086365	0.552948958	0.160737309	0.689461987	0.845991821
ENSG00000064225	-0.274986826	2.479872966	0.460650584	0.499122381	0.804026736	-0.480868368	2.479872966	1.74290986	0.190235013	0.786116532	0.205881542	2.479872966	0.650047427	0.422295135	0.654102075
ENSG00000064270	-0.140126793	6.966018631	0.281298091	0.59720504	0.852288311	0.642132648	6.966018631	7.359939	0.008040615	0.391667841	-0.782259441	6.966018631	17.13812925	8.02E-05	0.003424938
ENSG00000064300	-0.785738425	1.094370137	2.498410331	0.117591905	0.463753185	-0.579823629	1.094370137	1.833036204	0.179277559	0.778329844	-0.205914795	1.094370137	0.442263826	0.507791717	0.722142827
ENSG00000064309	0.139324939	2.575382678	0.457272117	0.500696187	0.804574161	0.334474691	2.575382678	3.448704141	0.066686675	0.643736032	-0.195149752	2.575382678	1.990226015	0.161884615	0.378228968
ENSG00000064313	0.296446458	5.748169655	8.413560325	0.004715748	0.130078441	0.026251947	5.748169655	0.086715428	0.769096893	0.98037006	0.270194511	5.748169655	15.57388287	0.000160466	0.005071918
ENSG00000064393	-0.222759104	7.242474088	2.012008437	0.159632533	0.523006816	-0.177284471	7.242474088	1.644813371	0.203074463	0.792257514	-0.045474633	7.242474088	0.187055563	0.666449302	0.831618966
ENSG00000064419	-0.044099689	6.118784853	0.230599142	0.63228569	0.867577302	-0.030755853	6.118784853	0.145023343	0.70426606	0.97004007	-0.013343836	6.118784853	0.047106026	0.828686169	0.923461017
ENSG00000064489	0.072752326	0.736724069	0.043315324	0.835619333	0.947881287	0.362205525	0.736724069	1.303536022	0.256702463	0.825407323	-0.289453198	0.736724069	1.415171619	0.237437655	0.472490846
ENSG00000064490	0.000419124	4.297427897	1.26E-05	0.997171822	0.999401567	0.109881181	4.297427897	1.138656661	0.288889856	0.841439465	-0.109462056	4.297427897	1.826341879	0.180065455	0.400980703
ENSG00000064545	0.144337371	3.549185472	1.015146753	0.316468312	0.677517035	0.177249597	3.549185472	2.015302447	0.15929513	0.763663842	-0.032912225	3.549185472	0.111426776	0.739329194	0.874687902
ENSG00000064547	0.053207906	4.170783182	0.094324643	0.759483886	0.923320393	0.144020792	4.170783182	0.893561754	0.347133074	0.873719139	-0.090812886	4.170783182	0.566278718	0.453773664	0.679852247
ENSG00000064601	-0.011342743	7.273050691	0.004080086	0.949215922	0.98402544	0.188236558	7.273050691	1.418862179	0.236831847	0.81547787	-0.199579301	7.273050691	2.609069709	0.109876689	0.298489165
ENSG00000064607	0.111274004	6.276196215	1.519058852	0.221083809	0.595723736	0.116176171	6.276196215	2.22284878	0.139600523	0.74646306	-0.004902168	6.276196215	0.00644577	0.936194628	0.972356944
ENSG00000064651	0.00212999	8.263690757	7.96E-05	0.992900066	0.997790245	-0.216879802	8.263690757	1.113337097	0.294280403	0.843702078	0.219009791	8.263690757	1.961852931	0.164873522	0.381808466
ENSG00000064652	-0.535984101	4.209572785	6.751504398	0.011000772	0.186065577	-0.068444875	4.209572785	0.136334701	0.712849897	0.97122852	-0.467539225	4.209572785	11.27203977	0.001168875	0.016577617
ENSG00000064655	-0.120464475	5.302372069	0.135553416	0.71363976	0.904136738	-0.153757133	5.302372069	0.289560027	0.591881682	0.949443194	0.033292658	5.302372069	0.02284508	0.88021184	0.948265583
ENSG00000064666	-0.273543089	5.766114372	2.13406161	0.147662425	0.508017906	-0.155385694	5.766114372	0.919802631	0.340185755	0.870453297	-0.118157394	5.766114372	0.85292178	0.358282589	0.598606269
ENSG00000064687	-0.276914864	3.847101034	1.854045013	0.176831022	0.546019434	-0.094818976	3.847101034	0.287910013	0.592933042	0.949513125	-0.182095888	3.847101034	1.782600463	0.185314979	0.408000148
ENSG00000064692	0.000681406	1.660643433	6.99E-06	0.997896461	0.999633468	0.128626352	1.660643433	0.314657024	0.576278973	0.945780158	-0.127944946	1.660643433	0.563914492	0.454714623	0.680668189
ENSG00000064703	0.203468862	4.113559132	2.84035937	0.095509101	0.429643572	0.078102403	4.113559132	0.560478847	0.456087528	0.920266716	0.12536646	4.113559132	2.437161817	0.122122501	0.319013881
ENSG00000064726	0.15190266	6.534448389	2.493064789	0.117979697	0.464131736	0.03893452	6.534448389	0.215471608	0.643672183	0.960521097	0.112968141	6.534448389	2.986116256	0.08753092	0.259172012
ENSG00000064763	-0.074040669	5.040896053	0.120791979	0.729016905	0.90993912	0.04785433	5.040896053	0.065118317	0.799184393	0.982848095	-0.121894999	5.040896053	0.739904354	0.392056796	0.627827062
ENSG00000064787	-0.134940396	8.572053667	0.225866341	0.635798517	0.86922697	0.305937937	8.572053667	1.391376396	0.24139246	0.817330129	-0.440878333	8.572053667	4.574773283	0.035251859	0.145148913
ENSG00000064886	0.187193554	0.338182262	0.244337959	0.622336817	0.862764366	-0.392141487	0.338182262	1.360101372	0.246708417	0.818420162	0.579335041	0.338182262	5.779845171	0.01833384	0.095821623
ENSG00000064932	-0.000535963	4.389176849	3.33E-06	0.998547235	0.999653766	0.082518133	4.389176849	0.112350705	0.738291838	0.976303786	-0.083054096	4.389176849	0.171302563	0.679977052	0.840408245
ENSG00000064933	0.257698922	4.56409107	4.106044501	0.045794404	0.322486727	-0.026236672	4.56409107	0.056503588	0.812669194	0.983204338	0.283935594	4.56409107	11.85977517	0.000884608	0.01402267
ENSG00000064961	0.138817019	5.263717747	0.956838555	0.33069814	0.687302036	0.234784848	5.263717747	3.679930868	0.058352344	0.632658613	-0.095967829	5.263717747	0.945464135	0.333573479	0.576073264
ENSG00000064989	0.389001286	4.286121038	2.00166412	0.160697479	0.523934628	-0.096245186	4.286121038	0.159263401	0.690813941	0.969716944	0.485246472	4.286121038	8.386610604	0.004779841	0.040419761
ENSG00000064995	0.223068712	5.153286114	6.594733871	0.011935541	0.191534833	0.044448482	5.153286114	0.340597423	0.560995255	0.942600099	0.17862023	5.153286114	9.425271856	0.002855184	0.029142955
ENSG00000064999	0.15545294	5.556662763	3.658556713	0.059073246	0.355771439	0.075695258	5.556662763	1.131296409	0.290443615	0.841718748	0.079757683	5.556662763	2.123340619	0.148671479	0.359139824
ENSG00000065000	-0.204396601	6.947983816	2.938082486	0.090075735	0.421690309	0.051511196	6.947983816	0.234796559	0.629208104	0.956247833	-0.255907796	6.947983816	9.638396894	0.002571845	0.027433014
ENSG00000065029	0.305882147	4.591545074	11.69395278	0.000956716	0.072335976	0.196067313	4.591545074	6.335807916	0.013666069	0.437090362	0.109814833	4.591545074	3.225095792	0.075990723	0.238467614
ENSG00000065054	-0.259436113	5.038364868	1.270964761	0.262686918	0.630262951	-0.139473566	5.038364868	0.466682	0.49633366	0.929815755	-0.119962547	5.038364868	0.567540292	0.453272855	0.679637707
ENSG00000065057	0.045030144	2.77323554	0.077309698	0.7816369	0.930857979	-0.061316695	2.77323554	0.18792823	0.665720043	0.96590293	0.106346839	2.77323554	0.937914043	0.335500724	0.577658862
ENSG00000065060	0.218053626	4.865598883	2.58659858	0.111396337	0.454070302	0.031220735	4.865598883	0.067369882	0.795818935	0.982848095	0.186832891	4.865598883	4.326480948	0.040467193	0.158434702
ENSG00000065135	-0.294184139	6.727594983	3.680867479	0.058320972	0.353790086	-0.281781047	6.727594983	4.243434313	0.042391816	0.58789404	-0.012403092	6.727594983	0.015414609	0.901478623	0.957611931
ENSG00000065150	0.163713912	6.790621712	2.089128575	0.151944827	0.513914164	-0.070775683	6.790621712	0.52171747	0.472047929	0.925207055	0.234489595	6.790621712	10.02694148	0.002127816	0.024160271
ENSG00000065154	-0.225076475	7.355856181	0.925318976	0.338749444	0.693498044	-0.104637515	7.355856181	0.248777282	0.619196699	0.953557779	-0.12043896	7.355856181	0.559257136	0.456577318	0.682044541
ENSG00000065183	0.616273278	5.474963483	19.26273777	3.19E-05	0.016028665	-0.018252693	5.474963483	0.023185399	0.879328667	0.988718911	0.634525971	5.474963483	47.53016692	8.21E-10	4.56E-06
ENSG00000065243	-0.133561557	7.021290593	0.83565237	0.363170866	0.711901606	0.01930003	7.021290593	0.022158484	0.882010927	0.988882213	-0.152861588	7.021290593	2.423298864	0.123175025	0.32093006
ENSG00000065268	0.148866449	3.573094612	0.794790117	0.37511575	0.721507236	0.052156825	3.573094612	0.126947519	0.722481182	0.973477629	0.096709624	3.573094612	0.728235834	0.395800114	0.630977701
ENSG00000065308	-0.072035647	5.797980165	0.183160107	0.669729497	0.885124697	-0.121772986	5.797980165	0.671148698	0.414890984	0.901840751	0.04973734	5.797980165	0.19846491	0.657069879	0.82618032
ENSG00000065320	-0.410682103	4.505890544	2.141834153	0.146938405	0.506709602	-0.193867095	4.505890544	0.672586299	0.414395272	0.901840751	-0.216815009	4.505890544	1.418204262	0.236942057	0.471960362
ENSG00000065325	-1.142173048	1.886083299	9.895778981	0.002268077	0.101704053	-0.427788678	1.886083299	1.813385642	0.181601931	0.780034381	-0.714384369	1.886083299	7.630808955	0.007000857	0.051859692
ENSG00000065328	0.315578543	2.60568442	1.348257879	0.248760336	0.619862251	0.036273495	2.60568442	0.023669549	0.878085183	0.988718911	0.279305048	2.60568442	2.560998245	0.11315633	0.30454289
ENSG00000065357	-0.401031492	6.31246979	3.206223578	0.07683853	0.394983392	0.138530124	6.31246979	0.481294255	0.489685689	0.929702236	-0.539561616	6.31246979	12.50557153	0.000653164	0.011544079
ENSG00000065361	0.090743909	8.282176412	0.388609185	0.534663034	0.823138634	0.12743591	8.282176412	1.003849642	0.319160629	0.859404255	-0.036692001	8.282176412	0.132483736	0.716754073	0.862280673
ENSG00000065413	-0.206272817	4.180624884	0.992100723	0.321993013	0.681828121	-0.257428602	4.180624884	2.044084176	0.156381825	0.760794853	0.051155785	4.180624884	0.145148815	0.704144286	0.854543634
ENSG00000065427	0.086308833	6.726596283	0.705105009	0.403376269	0.741244253	-0.068108272	6.726596283	0.572412846	0.451346591	0.917654948	0.154417105	6.726596283	4.937502642	0.028875601	0.12777686
ENSG00000065457	0.342620211	4.77254143	9.821287233	0.002351966	0.102464092	0.165268546	4.77254143	3.028577573	0.085347197	0.671817817	0.177351665	4.77254143	5.746439227	0.018663071	0.096959574
ENSG00000065485	0.076583791	5.072528822	0.230716398	0.63219925	0.867516456	-0.071236997	5.072528822	0.255860182	0.614258477	0.952288397	0.147820788	5.072528822	1.845717762	0.177796045	0.398176581
ENSG00000065491	-0.051991758	4.37391015	0.244235126	0.622409975	0.862764366	0.055925197	4.37391015	0.355443048	0.552596765	0.939677339	-0.107916956	4.37391015	2.241901469	0.137936735	0.343351328
ENSG00000065518	0.029567901	6.287449289	0.049988886	0.823607018	0.943829919	0.086103532	6.287449289	0.530742218	0.468252336	0.924811025	-0.056535631	6.287449289	0.388503094	0.534718683	0.742052702
ENSG00000065526	0.112662753	6.481587266	0.7102245	0.401681267	0.739493711	-0.089242349	6.481587266	0.579959427	0.448388611	0.916634577	0.201905102	6.481587266	5.192911199	0.025128705	0.116791237
ENSG00000065534	0.050428289	6.968974328	0.019700546	0.888702228	0.964191802	-0.078586824	6.968974328	0.067920853	0.795006442	0.982848095	0.129015113	6.968974328	0.321855645	0.571960716	0.770330965
ENSG00000065548	0.196800403	6.425762788	2.5750667	0.112185319	0.455240229	0.071027242	6.425762788	0.431467951	0.513004165	0.933206854	0.125773161	6.425762788	2.3202913	0.131324536	0.334011986
ENSG00000065559	-0.375257949	5.3291986	3.714528415	0.057205534	0.35074554	-0.098954144	5.3291986	0.317496757	0.57456602	0.945760211	-0.276303804	5.3291986	4.473483585	0.037285666	0.1506338
ENSG00000065600	0.069479977	2.126083891	0.133838172	0.715373666	0.904601829	-0.092837191	2.126083891	0.320611016	0.572699057	0.945703434	0.162317168	2.126083891	1.689527498	0.197098232	0.42302491
ENSG00000065613	-0.083798351	7.872797816	0.147348795	0.702018881	0.900261674	-0.123331212	7.872797816	0.401893208	0.527777196	0.935294167	0.039532861	7.872797816	0.08014834	0.777769324	0.896192329
ENSG00000065615	-0.107548638	5.4846929	0.870744419	0.353333016	0.70481125	-0.031807686	5.4846929	0.095314867	0.758264526	0.978886174	-0.075740952	5.4846929	0.931667373	0.33710666	0.579697435
ENSG00000065618	-0.531506078	8.16536645	1.757746677	0.188395345	0.558492605	0.53716779	8.16536645	2.052549628	0.155554594	0.760794853	-1.068673868	8.16536645	12.51350747	0.000652171	0.011544079
ENSG00000065621	0.202506718	4.835738786	2.258417442	0.136512724	0.492257955	0.049544144	4.835738786	0.177188742	0.674838923	0.967167014	0.152962574	4.835738786	2.861208922	0.094320144	0.272207263
ENSG00000065665	-0.035308515	2.681427404	0.063910139	0.801015884	0.937390392	-0.052019059	2.681427404	0.181950681	0.670756304	0.966395126	0.016710544	2.681427404	0.033896691	0.854355388	0.936163516
ENSG00000065675	-0.405216445	1.032222093	2.735783937	0.101728804	0.439654247	-0.219090278	1.032222093	1.054838547	0.307243732	0.853325989	-0.186126167	1.032222093	1.327291231	0.252445103	0.488854467
ENSG00000065717	-0.131447298	3.436205805	0.199920102	0.655897023	0.878075096	0.241116262	3.436205805	0.945875622	0.333468873	0.866313291	-0.37256356	3.436205805	3.387253422	0.069113136	0.224544144
ENSG00000065802	-0.136953615	4.820480397	1.558566216	0.215225987	0.589137505	-0.014638548	4.820480397	0.022919317	0.880017728	0.988767253	-0.122315067	4.820480397	2.724900173	0.10240155	0.28517448
ENSG00000065809	-0.017621156	7.483341546	0.006458093	0.936133799	0.979484963	-0.404942804	7.483341546	4.36679134	0.03956688	0.576740073	0.387321649	7.483341546	6.673689201	0.011454783	0.07116677
ENSG00000065833	-0.427165203	5.709240064	2.251433232	0.137119896	0.493419148	-0.413502309	5.709240064	2.519730933	0.116066445	0.713159294	-0.013662894	5.709240064	0.005296935	0.942148617	0.975083297
ENSG00000065882	-0.054195223	6.147449629	0.122771205	0.72689542	0.909204638	0.283102898	6.147449629	4.204067183	0.043338185	0.590767599	-0.337298121	6.147449629	9.764405778	0.002418184	0.026367163
ENSG00000065883	0.067258334	6.088834333	0.747186116	0.389746725	0.732134471	-0.046402359	6.088834333	0.466582531	0.496379404	0.929815755	0.113660693	6.088834333	4.829486372	0.030634603	0.132769275
ENSG00000065911	0.086269044	6.193416664	0.364941525	0.547347366	0.830527233	-0.036533983	6.193416664	0.083980347	0.772663976	0.981439616	0.122803027	6.193416664	1.663252264	0.200584216	0.427514689
ENSG00000065923	-0.252348767	4.726968876	1.253139452	0.266036179	0.633519017	-0.501830823	4.726968876	6.344247629	0.0136057	0.437090362	0.249482055	4.726968876	2.805441521	0.097537669	0.277440482
ENSG00000065970	-0.102671979	4.734668106	0.626088722	0.430946508	0.760289841	-0.131424487	4.734668106	1.326177603	0.252642709	0.822778585	0.028752507	4.734668106	0.110112011	0.740815086	0.875012205
ENSG00000065978	0.503236189	8.573295202	18.38037536	4.66E-05	0.0161909	0.309939594	8.573295202	9.426170197	0.002853924	0.298672238	0.193296595	8.573295202	5.829202782	0.017858545	0.094439031
ENSG00000065989	-0.085859209	3.328493965	0.076282462	0.783055319	0.931175877	-0.278845673	3.328493965	1.116967974	0.293499447	0.842752766	0.192986463	3.328493965	0.862092927	0.355723737	0.596384216
ENSG00000066027	-0.32646323	6.332477912	8.146267425	0.005393105	0.137211245	-0.280345813	6.332477912	7.676935981	0.006838501	0.391667841	-0.046117418	6.332477912	0.366561099	0.546461632	0.751717596
ENSG00000066044	-0.066927172	5.650795394	0.675983583	0.413221878	0.747710639	-0.037996442	5.650795394	0.283950923	0.595482394	0.949930111	-0.02893073	5.650795394	0.278936341	0.598744426	0.788501585
ENSG00000066056	0.077018774	2.931382165	0.081399838	0.776087712	0.928816277	0.049244402	2.931382165	0.045469476	0.831642216	0.984753442	0.027774372	2.931382165	0.025413088	0.873711732	0.945673582
ENSG00000066084	-0.291544028	6.376669665	5.389797412	0.022592935	0.247281591	-0.115902223	6.376669665	1.083126337	0.300884118	0.849044567	-0.175641805	6.376669665	4.36012961	0.039714178	0.156667261
ENSG00000066117	-0.101640606	5.1513806	1.311162073	0.25532604	0.625357622	0.028800756	5.1513806	0.138069361	0.711111751	0.971059977	-0.130441363	5.1513806	4.683715998	0.033191047	0.139478201
ENSG00000066135	-0.007020104	5.927615244	0.004358561	0.947513923	0.983615248	0.057106655	5.927615244	0.376862934	0.54088957	0.936888536	-0.064126759	5.927615244	0.779998919	0.379576507	0.616398812
ENSG00000066136	0.089146308	5.089347453	1.19605042	0.277132717	0.64545461	0.075176918	5.089347453	1.120174137	0.292812071	0.842519641	0.013969389	5.089347453	0.062678045	0.802902711	0.910273099
ENSG00000066185	-0.103414582	1.339011837	0.22796061	0.634238002	0.868553883	0.078587195	1.339011837	0.170309386	0.680852698	0.968010713	-0.182001777	1.339011837	1.479352263	0.227167036	0.459371826
ENSG00000066230	0.042502697	6.581989744	0.018192122	0.893020907	0.965600233	0.470056564	6.581989744	2.8011034	0.097804659	0.690543263	-0.427553866	6.581989744	3.597426771	0.061199567	0.207859
ENSG00000066248	-0.429881518	4.636932206	6.275808877	0.014103425	0.204963683	0.074413311	4.636932206	0.242480911	0.623660939	0.955495016	-0.504294829	4.636932206	17.28843779	7.50E-05	0.003304337
ENSG00000066279	0.351797634	4.684029137	1.544242474	0.217331857	0.591882503	-0.13942617	4.684029137	0.328399492	0.568083724	0.944651769	0.491223804	4.684029137	6.819151809	0.010623376	0.068079854
ENSG00000066294	-0.235827576	3.665436039	0.641466895	0.425362971	0.755823707	-0.221534445	3.665436039	0.72993818	0.395250766	0.894630188	-0.014293131	3.665436039	0.005509037	0.941003504	0.974435265
ENSG00000066322	-0.108935747	6.759555376	0.510098874	0.477008794	0.791394214	-0.00830713	6.759555376	0.00377788	0.951130365	0.995102341	-0.100628617	6.759555376	0.936633214	0.335829163	0.578031186
ENSG00000066336	-0.195948039	2.47274255	0.467317227	0.49604146	0.802199043	-0.186708119	2.47274255	0.553466668	0.458910165	0.920812919	-0.009239919	2.47274255	0.002307865	0.961794334	0.983753108
ENSG00000066379	-0.177028958	2.894504265	0.284120409	0.595372791	0.851334269	-0.373347269	2.894504265	1.577496469	0.212485641	0.798341675	0.196318311	2.894504265	0.788167122	0.377103861	0.614045225
ENSG00000066382	0.1863448	0.05129432	0.28694056	0.593555197	0.850516258	-0.067387325	0.05129432	0.048010694	0.827075157	0.984563023	0.253732124	0.05129432	1.422346525	0.23626163	0.470995402
ENSG00000066405	-0.337989007	9.926216814	0.764586639	0.384311422	0.72741822	-0.598589319	9.926216814	2.80759387	0.097420149	0.689434904	0.260600312	9.926216814	0.90761963	0.343393912	0.58533471
ENSG00000066422	0.193326193	5.386356982	3.222865203	0.076090394	0.393361414	0.00283565	5.386356982	0.000897221	0.976172654	0.996848252	0.190490543	5.386356982	7.099307238	0.009190039	0.061972621
ENSG00000066427	0.001074827	4.895879309	0.000107694	0.991743822	0.997555747	-0.105849204	4.895879309	1.363736883	0.246082766	0.818420162	0.106924031	4.895879309	2.407775201	0.124365794	0.322549593
ENSG00000066455	-0.024669573	6.252111894	0.038595167	0.844711249	0.950600932	0.046471638	6.252111894	0.170979362	0.680260822	0.968010713	-0.07114121	6.252111894	0.680131982	0.411797729	0.644069544
ENSG00000066468	1.007393067	5.916435051	18.67980684	4.10E-05	0.0161909	0.438942458	5.916435051	4.807940448	0.030999519	0.539349129	0.568450609	5.916435051	13.52951234	0.000406205	0.008724977
ENSG00000066557	-0.018409622	4.362491493	0.017906479	0.893857993	0.966099833	-0.089119782	4.362491493	0.540735847	0.464106578	0.923453666	0.070710159	4.362491493	0.604311505	0.439047393	0.668286458
ENSG00000066583	-0.227300722	4.471305756	3.464419356	0.066081128	0.372305397	-0.03771709	4.471305756	0.121782631	0.727952629	0.974475909	-0.189583632	4.471305756	5.396932179	0.022506284	0.109029381
ENSG00000066629	-0.460060977	3.644448003	3.431944703	0.067339115	0.374909004	-0.438747086	3.644448003	4.143060249	0.044849771	0.592797917	-0.021313891	3.644448003	0.01934833	0.889694123	0.952494318
ENSG00000066651	0.358880343	4.323845702	7.625351484	0.00702033	0.152130022	0.156679381	4.323845702	1.88216436	0.173617338	0.772769888	0.202200962	4.323845702	5.355474348	0.02301474	0.110704943
ENSG00000066654	0.086118049	6.217546857	0.636299595	0.427226782	0.757358238	0.006301734	6.217546857	0.004416288	0.947168003	0.995102341	0.079816315	6.217546857	1.191519634	0.278038341	0.51778548
ENSG00000066697	0.34474023	3.540559668	7.668514968	0.006867846	0.150907849	0.159642999	3.540559668	2.181540847	0.143286987	0.752512292	0.18509723	3.540559668	5.059812734	0.027012382	0.12272808
ENSG00000066735	0.153613043	1.478447479	0.195911092	0.659140744	0.879708079	-0.068956114	1.478447479	0.0546195	0.815760855	0.983204338	0.222569157	1.478447479	0.932636946	0.336856715	0.579315962
ENSG00000066739	-0.122179948	5.938545379	1.202417954	0.275866301	0.644370693	-0.041475559	5.938545379	0.178681632	0.673552106	0.967167014	-0.080704388	5.938545379	1.129254618	0.290876549	0.531257923
ENSG00000066777	0.003314822	7.19386844	0.000514628	0.981953179	0.995380773	-0.005164306	7.19386844	0.001575284	0.968431378	0.996022488	0.008479128	7.19386844	0.007235053	0.93240992	0.970116809
ENSG00000066813	0.161197907	0.705163122	0.411373415	0.522960145	0.817032279	0.085608959	0.705163122	0.149621008	0.699842741	0.969716944	0.075588948	0.705163122	0.204871474	0.651944337	0.82294984
ENSG00000066827	-0.206245232	3.312515396	0.971348453	0.327078379	0.684450911	-0.414502359	3.312515396	5.296172702	0.023763242	0.506537799	0.208257127	3.312515396	2.039373542	0.156854401	0.371234051
ENSG00000066855	0.182710613	5.246131151	2.553192404	0.11369915	0.457714963	0.028521324	5.246131151	0.080122484	0.777804215	0.981439616	0.154189289	5.246131151	3.987225732	0.048973786	0.180094894
ENSG00000066923	0.231697657	3.590467159	0.845601194	0.360343494	0.710210284	0.03207317	3.590467159	0.022076479	0.882227834	0.988882213	0.199624487	3.590467159	1.327139219	0.252472065	0.488860689
ENSG00000066926	-0.134187266	4.409704981	1.359411289	0.246827399	0.617780484	0.039834292	4.409704981	0.154725032	0.695022956	0.969716944	-0.174021558	4.409704981	4.998795475	0.027925421	0.125501675
ENSG00000066933	0.143862857	5.484359496	1.519163697	0.22106801	0.595723736	-0.114997732	5.484359496	1.274200287	0.262084617	0.826478927	0.258860589	5.484359496	11.21298508	0.001202234	0.016900164
ENSG00000067048	0.038851945	5.849144227	0.004332129	0.947674725	0.983615248	0.091394128	5.849144227	0.032197791	0.858016234	0.986611258	-0.052542183	5.849144227	0.017853997	0.894016084	0.95420932
ENSG00000067057	-0.288240812	6.755475588	2.568951454	0.112606245	0.455614513	0.053834191	6.755475588	0.111934093	0.738758453	0.97635094	-0.342075003	6.755475588	7.519850415	0.007408078	0.053736594
ENSG00000067064	-0.335434146	6.736837699	2.343485257	0.129437634	0.48156786	-0.086113758	6.736837699	0.189689484	0.664254333	0.96590293	-0.249320388	6.736837699	2.809401378	0.097305236	0.277085299
ENSG00000067066	-0.040049437	6.418267554	0.075647153	0.783937714	0.931309828	-0.012377348	6.418267554	0.009254961	0.923580938	0.994706996	-0.02767209	6.418267554	0.076721302	0.782448113	0.898661913
ENSG00000067082	0.152503278	8.150005162	0.472412155	0.493708592	0.801671889	0.158276146	8.150005162	0.624023032	0.431705031	0.909484489	-0.005772867	8.150005162	0.001402533	0.970211715	0.986925466
ENSG00000067113	-0.032163639	5.230429165	0.059020017	0.808623716	0.939278662	0.301156525	5.230429165	6.742064511	0.01105483	0.401639779	-0.333320164	5.230429165	13.6403494	0.000385959	0.008488992
ENSG00000067141	-0.246692676	6.087524622	1.399584512	0.240017409	0.611860312	-0.15043068	6.087524622	0.689606549	0.408572334	0.90048385	-0.096261996	6.087524622	0.475655631	0.492233115	0.710187245
ENSG00000067167	0.038810308	7.945142703	0.082531673	0.774578897	0.928223087	-0.048515495	7.945142703	0.164283987	0.686238037	0.969716944	0.087325802	7.945142703	0.907641077	0.343381716	0.58533471
ENSG00000067177	-0.095244854	4.193830238	0.298827099	0.586018613	0.847748701	-0.117770791	4.193830238	0.580024483	0.448363244	0.916634577	0.022525937	4.193830238	0.039387741	0.843145723	0.930301234
ENSG00000067182	-0.0833879	6.702010275	0.272807085	0.602782982	0.854599976	0.148269775	6.702010275	1.083320746	0.30084101	0.849044567	-0.231657676	6.702010275	4.227960859	0.042761124	0.164529733
ENSG00000067191	0.418574447	2.445424599	2.75067914	0.100816054	0.438301004	0.398579059	2.445424599	3.26442399	0.074256644	0.657089034	0.019995387	2.445424599	0.012870491	0.909936742	0.960721608
ENSG00000067208	-0.239964253	5.759577281	2.614105241	0.10953934	0.452654245	0.045687035	5.759577281	0.117955102	0.732091973	0.974602345	-0.285651287	5.759577281	7.810868189	0.006388954	0.048800434
ENSG00000067221	-0.248352995	3.388501045	2.880820069	0.09321674	0.427176025	-0.282895492	3.388501045	4.710429984	0.032706089	0.548848046	0.034542497	3.388501045	0.120198374	0.729656975	0.869958205
ENSG00000067225	0.129563328	9.281897014	0.53058657	0.468317378	0.786508917	0.063139745	9.281897014	0.166998355	0.683797964	0.969650052	0.066423583	9.281897014	0.301093555	0.584603776	0.779623025
ENSG00000067248	-0.230680765	5.597680197	3.258257307	0.074525665	0.39139269	0.013381293	5.597680197	0.013879306	0.906489526	0.992286804	-0.244062058	5.597680197	7.982220174	0.005858266	0.046131888
ENSG00000067334	0.134177851	5.890442389	0.990767649	0.322316497	0.681828121	-0.046868963	5.890442389	0.156204401	0.693643184	0.969716944	0.181046814	5.890442389	4.123302712	0.04535135	0.17092184
ENSG00000067365	0.218717999	3.253626355	4.978856208	0.028230833	0.269592681	0.124547198	3.253626355	2.132016121	0.246152438	0.818420162	0.094170801	3.253626355	2.020069257	0.158808327	0.374110883
ENSG00000067369	0.292380989	5.724672569	5.371012053	0.022822772	0.248589682	-0.02284364	5.724672569	0.044066972	0.834220104	0.98482915	0.31522463	5.724672569	14.07956916	0.000315561	0.007579342
ENSG00000067445	-0.246321985	2.024773071	1.056509334	0.306863244	0.66964574	0.074697887	2.024773071	0.130935333	0.718342005	0.972429729	-0.321019872	2.024773071	4.229422945	0.042726081	0.16445631
ENSG00000067533	0.352731516	4.425658981	4.300920229	0.04104941	0.311093475	-0.049704361	4.425658981	0.113750754	0.736726405	0.97558495	0.402435877	4.425658981	13.79397012	0.000359659	0.008200687
ENSG00000067560	-0.086753405	9.038015875	0.673412623	0.414108178	0.74826316	0.033520748	9.038015875	0.127618855	0.721779275	0.973229681	-0.120274153	9.038015875	2.727345316	0.102249982	0.284936145
ENSG00000067596	0.210377871	5.889838993	2.372589642	0.127113175	0.478099106	-0.047137708	5.889838993	0.158390412	0.691618124	0.969716944	0.257515579	5.889838993	7.937832687	0.005991174	0.046696713
ENSG00000067601	0.086331067	3.37993483	0.546309789	0.461819889	0.783179594	0.079074386	3.37993483	0.603306573	0.439426869	0.911329201	0.007256682	3.37993483	0.00865021	0.926112336	0.967725861
ENSG00000067606	0.046884907	4.91378419	0.103375106	0.748587897	0.918089874	0.323271355	4.91378419	6.370188375	0.01342189	0.437090362	-0.276386448	4.91378419	7.267787396	0.008427679	0.058462876
ENSG00000067646	-0.373101786	4.06921078	0.419234322	0.519040411	0.815437418	-0.034565304	4.06921078	0.004754172	0.945188745	0.995102341	-0.338536483	4.06921078	0.767891253	0.383306178	0.619852356
ENSG00000067704	-0.018100459	6.882337795	0.021713075	0.883194056	0.962531257	-0.167490779	6.882337795	2.417068272	0.123651401	0.723545838	0.149390321	6.882337795	3.437100472	0.067137666	0.220524869
ENSG00000067715	0.699552004	0.876624625	0.994601428	0.321390786	0.681435833	-0.435708953	0.876624625	0.490379035	0.485629902	0.928776201	1.135260957	0.876624625	7.355829961	0.008057624	0.05676975
ENSG00000067798	0.287314117	1.684161799	1.213224752	0.273733776	0.641327347	0.171382588	1.684161799	0.580212914	0.448289782	0.916634577	0.115931528	1.684161799	0.43670399	0.510464527	0.72434189
ENSG00000067829	0.01780164	5.227281067	0.022479312	0.881166234	0.961996124	0.241911719	5.227281067	5.282157656	0.023943871	0.50777305	-0.224110079	5.227281067	7.231528388	0.008585979	0.0590587
ENSG00000067836	-0.15772764	4.457261628	1.066163562	0.304676744	0.668102417	0.228875682	4.457261628	2.917287907	0.091202651	0.679257042	-0.386603322	4.457261628	13.15695306	0.000482411	0.009577574
ENSG00000067840	-0.229963555	1.083166706	0.472939209	0.493468324	0.80162346	0.087411685	1.083166706	0.092874599	0.761282183	0.979116233	-0.317375241	1.083166706	2.136745846	0.147411017	0.357119714
ENSG00000067900	-0.002095177	7.003514249	0.000202191	0.988687516	0.99676495	-0.007241882	7.003514249	0.003141737	0.955429603	0.995102341	0.005146705	7.003514249	0.002757586	0.958240601	0.982553682
ENSG00000067955	-0.08471237	5.738739713	0.336186451	0.563538026	0.837522994	-0.362914041	5.738739713	8.009953761	0.005776786	0.379133781	0.278201671	5.738739713	8.765326415	0.003956474	0.035667112
ENSG00000067992	-0.222197517	5.000829153	2.842870283	0.09536504	0.429437434	-0.183752886	5.000829153	2.535006606	0.114975152	0.713159294	-0.03844463	5.000829153	0.194927551	0.659942599	0.828082863
ENSG00000068001	0.201943813	5.099095863	2.711913251	0.10321078	0.44219704	0.30781619	5.099095863	8.310871061	0.00496486	0.359850494	-0.105872378	5.099095863	1.583330158	0.211649638	0.440795931
ENSG00000068024	0.031640297	4.467536025	0.057387021	0.811238306	0.939672752	-0.005182996	4.467536025	0.002068057	0.963832253	0.995782701	0.036823293	4.467536025	0.181492946	0.671145976	0.83515345
ENSG00000068028	-0.077698123	4.552431218	0.346736443	0.557492889	0.836036491	-0.121363843	4.552431218	1.105997242	0.295867355	0.844633939	0.043665719	4.552431218	0.247134374	0.620354686	0.801974115
ENSG00000068078	0.049040228	5.217421642	0.018604038	0.891824173	0.965118961	-0.259590439	5.217421642	0.676789375	0.412952926	0.901840751	0.308630667	5.217421642	1.776431747	0.186082467	0.409174933
ENSG00000068079	-0.203354096	4.853250811	1.17060949	0.282267198	0.650062108	0.100134168	4.853250811	0.34912812	0.556139731	0.940078382	-0.303488265	4.853250811	5.150049771	0.025719639	0.11865377
ENSG00000068097	0.21659954	3.872914262	2.57565449	0.112144953	0.455240229	-0.032326063	3.872914262	0.076459034	0.782810777	0.981439616	0.248925603	3.872914262	7.769846472	0.006523278	0.049424109
ENSG00000068120	0.352408052	5.921343211	3.273361405	0.073868632	0.39003557	0.03999984	5.921343211	0.055762929	0.813877972	0.983204338	0.312408212	5.921343211	5.441997277	0.021967021	0.107519274
ENSG00000068137	0.002360524	3.987066111	7.23E-05	0.993234415	0.997882938	-0.187871194	3.987066111	0.609536226	0.437082613	0.911204852	0.190231718	3.987066111	1.013684939	0.316814994	0.559012565
ENSG00000068305	-0.059212723	5.791584198	0.278167185	0.599248087	0.853144151	-0.038101791	5.791584198	0.148490726	0.700922839	0.969716944	-0.021110932	5.791584198	0.079435899	0.778732962	0.896743902
ENSG00000068308	0.043934636	5.265425576	0.185810062	0.667493638	0.884398943	0.085318473	5.265425576	0.914936249	0.341459718	0.871175109	-0.041383837	5.265425576	0.347819363	0.556879419	0.759407825
ENSG00000068323	-0.012219853	5.175614474	0.011600882	0.91447592	0.972543959	0.172370149	5.175614474	2.935366309	0.090222055	0.676353626	-0.184590002	5.175614474	5.497361085	0.021323132	0.105602927
ENSG00000068354	-0.218045085	3.257714137	3.62939063	0.060072546	0.358937379	-0.177202138	3.257714137	3.052475103	0.084144598	0.671721694	-0.040842947	3.257714137	0.278207811	0.599221462	0.788672627
ENSG00000068366	-0.070498997	6.319976115	0.170832016	0.680390876	0.890310189	-0.069957868	6.319976115	0.219695213	0.640445126	0.959431603	-0.000541128	6.319976115	2.25E-05	0.996225239	0.9981535
ENSG00000068383	-0.164595219	5.299044548	2.139454698	0.147157801	0.50705888	0.097123818	5.299044548	0.933985333	0.336509531	0.867785501	-0.261719037	5.299044548	11.35820828	0.001121905	0.016099913
ENSG00000068394	-0.09096061	4.209716763	0.671105659	0.414905887	0.748982176	0.095573603	4.209716763	0.936982516	0.335739549	0.867535703	-0.186534213	4.209716763	5.798435254	0.01815328	0.095337104
ENSG00000068400	0.148741831	5.572740512	3.075556572	0.083000731	0.407821784	0.24013146	5.572740512	10.39984005	0.001776042	0.2595793	-0.091389629	5.572740512	2.423455456	0.123163079	0.32093006
ENSG00000068438	0.177261324	4.732919451	1.890794547	0.172644741	0.539931299	0.088986242	4.732919451	0.608348811	0.437527949	0.911204852	0.088275082	4.732919451	1.020898588	0.315109104	0.557548589
ENSG00000068489	0.380227526	4.194219699	2.287137217	0.134076133	0.488687822	0.114667044	4.194219699	0.278028461	0.599339022	0.950325155	0.265560482	4.194219699	2.468183814	0.119803703	0.31532697
ENSG00000068615	0.109576708	2.979663387	0.108349808	0.742822199	0.916187661	-0.054074691	2.979663387	0.033843792	0.854467787	0.986611258	0.1636514	2.979663387	0.535536553	0.466256028	0.689728248
ENSG00000068650	0.464593642	5.702736634	7.814104911	0.006378479	0.146053	-0.053615697	5.702736634	0.138759735	0.710423452	0.971059977	0.518209339	5.702736634	21.93259481	1.03E-05	0.001006752
ENSG00000068654	0.395587325	5.732573368	11.21904519	0.001198766	0.079251606	0.033802332	5.732573368	0.110392731	0.740497004	0.97635094	0.361784993	5.732573368	21.55494173	1.21E-05	0.001107895
ENSG00000068697	-0.10760559	7.904329584	1.477227694	0.227498231	0.60129326	-0.053664457	7.904329584	0.471472781	0.494137314	0.929815755	-0.053941133	7.904329584	0.806054456	0.371768344	0.609396276
ENSG00000068724	-0.356646679	5.868184132	5.667540014	0.019465631	0.234108949	0.076523378	5.868184132	0.318910326	0.573717109	0.945760211	-0.433170057	5.868184132	16.72517485	9.62E-05	0.003795953
ENSG00000068745	0.032787461	6.36839683	0.071130856	0.790328731	0.933653396	0.262234098	6.36839683	5.974769458	0.016530814	0.462737702	-0.229446637	6.36839683	7.237139541	0.008561281	0.059012681
ENSG00000068781	0.466693828	-0.263243279	0.270330921	0.604434071	0.855189801	-0.070957577	-0.263243279	0.005151504	0.942946991	0.995102341	0.537651405	-0.263243279	1.024805967	0.314196807	0.55665129
ENSG00000068784	-0.090060774	4.677217108	0.526166267	0.470170652	0.787362001	-0.017901294	4.677217108	0.02605042	0.872151641	0.98814124	-0.072159479	4.677217108	0.711350994	0.401309702	0.635728368
ENSG00000068796	-0.107206662	5.350705296	0.699483627	0.405249585	0.742109446	-0.118008192	5.350705296	1.110544489	0.29488289	0.843792642	0.01080153	5.350705296	0.016208602	0.898986602	0.956751671
ENSG00000068831	-0.122672635	2.041313919	0.096813512	0.756432233	0.921636246	-0.094885526	2.041313919	0.078931129	0.779418536	0.981439616	-0.02778711	2.041313919	0.013023456	0.909405454	0.96048727
ENSG00000068878	-0.033194545	6.616534679	0.101593181	0.750690369	0.919229168	-0.114935402	6.616534679	1.54428642	0.217321369	0.801874031	0.081740857	6.616534679	1.361429255	0.246479668	0.482715016
ENSG00000068885	0.412444292	5.234322947	6.456355316	0.012829798	0.197458168	-0.007095372	5.234322947	0.002539307	0.959925944	0.995102341	0.419539664	5.234322947	15.67053215	0.000153669	0.004963649
ENSG00000068903	-0.012484357	4.073051365	0.011474625	0.914940782	0.972543959	0.090155419	4.073051365	0.769722298	0.382720376	0.890749795	-0.102639776	4.073051365	1.679471989	0.198423729	0.424781858
ENSG00000068912	-0.1399921	6.597788476	1.043359323	0.309874724	0.671987616	-0.076333312	6.597788476	0.385781061	0.536150132	0.936592516	-0.063658788	6.597788476	0.467997582	0.495728859	0.712372159
ENSG00000068971	-0.195540289	3.80276009	3.250857591	0.074849884	0.391470924	0.025420403	3.80276009	0.069555605	0.792608879	0.982513359	-0.220960692	3.80276009	8.691138747	0.004105298	0.03657673
ENSG00000068976	0.045891122	0.938813218	0.01029881	0.919400638	0.974189333	0.012004485	0.938813218	0.001001671	0.974824349	0.996534475	0.033886637	0.938813218	0.014306002	0.90506981	0.958647472
ENSG00000069011	-0.842938538	5.904211929	2.169056086	0.144457685	0.503902851	-0.592786938	5.904211929	1.395436416	0.240740698	0.817187734	-0.2501516	5.904211929	0.561276102	0.455787801	0.681447904
ENSG00000069018	-0.726668169	-0.793994765	2.391243671	0.125648177	0.475635129	0.132844162	-0.793994765	0.100808229	0.751622976	0.978081921	-0.859512331	-0.793994765	7.049804829	0.009427472	0.062957355
ENSG00000069020	-0.25596264	5.135128489	0.893026737	0.347278921	0.700662736	-0.297310351	5.135128489	1.567429842	0.213940426	0.799306873	0.041347712	5.135128489	0.057961528	0.810314499	0.914260126
ENSG00000069122	0.146273746	4.585914969	0.430388898	0.513530285	0.812209705	0.013529785	4.585914969	0.004869718	0.944526308	0.995102341	0.132743961	4.585914969	0.862393763	0.355640231	0.596292724
ENSG00000069188	-0.182114489	1.296727657	0.292239502	0.59017094	0.849643379	-0.150138196	1.296727657	0.268838589	0.605428777	0.951232847	-0.031976293	1.296727657	0.022709509	0.880563951	0.948299639
ENSG00000069248	0.253890304	5.347431672	7.092641011	0.009221646	0.171981607	-0.04401132	5.347431672	0.283845976	0.595550283	0.949930111	0.297901623	5.347431672	22.59998686	7.84E-06	0.00089244
ENSG00000069275	0.161442608	7.867645138	1.666935328	0.200091178	0.570576287	-0.058839715	7.867645138	0.296154258	0.587696138	0.948670126	0.220282323	7.867645138	7.277291507	0.008386692	0.05836979
ENSG00000069329	-0.059248042	7.638748366	0.2528654	0.61633585	0.860764434	-0.162335171	7.638748366	2.39766232	0.125148506	0.726086825	0.103087129	7.638748366	1.691207997	0.196877741	0.422798272
ENSG00000069345	-0.103035183	6.400022091	1.256740431	0.265355252	0.633141256	-0.026094565	6.400022091	0.104288083	0.747518435	0.977512508	-0.076940618	6.400022091	1.528279475	0.219699571	0.450454897
ENSG00000069399	0.094312787	4.645969591	0.15946806	0.690625808	0.89436355	0.023802967	4.645969591	0.013120091	0.909071453	0.992353013	0.07050982	4.645969591	0.180167555	0.672277606	0.835640304
ENSG00000069424	0.33695722	3.467356962	1.496037613	0.224586295	0.598407493	-0.13191097	3.467356962	0.315393611	0.575833681	0.945780158	0.468868189	3.467356962	6.612772541	0.011823872	0.072801421
ENSG00000069431	0.109984423	3.639387693	0.16932299	0.681726596	0.890531435	-0.08543008	3.639387693	0.138968412	0.710215786	0.971059977	0.195414503	3.639387693	1.405059067	0.239107428	0.474165307
ENSG00000069482	-0.193420247	-1.745296153	0.061563554	0.804626502	0.93821559	-1.283799209	-1.745296153	3.175379278	0.078246537	0.661947716	1.090378962	-1.745296153	5.322706075	0.023425207	0.111850478
ENSG00000069493	0.141397716	3.096744766	0.265305625	0.60780517	0.856930504	-0.003276348	3.096744766	0.000193218	0.98894136	0.998225129	0.144674063	3.096744766	0.678429102	0.412381443	0.644596237
ENSG00000069509	-0.11300804	4.068662086	0.531199749	0.468061229	0.786508917	-0.07263384	4.068662086	0.275225942	0.601182344	0.950325155	-0.0403742	4.068662086	0.146002594	0.703317268	0.853891968
ENSG00000069535	-0.217620543	4.965455415	0.805503173	0.371931183	0.719238794	-0.069910556	4.965455415	0.111948758	0.738741977	0.97635094	-0.147709987	4.965455415	0.879065056	0.351054603	0.592120908
ENSG00000069667	-0.391867801	4.612241786	1.48489182	0.226311345	0.60018678	-0.516042396	4.612241786	3.333959245	0.071300817	0.655951439	0.124174595	4.612241786	0.403340608	0.527039193	0.736323498
ENSG00000069702	-0.091835561	5.413728823	0.117482114	0.732609381	0.911581579	-0.064087789	5.413728823	0.078738578	0.779681237	0.981439616	-0.027747772	5.413728823	0.026088771	0.872058704	0.945066563
ENSG00000069764	-0.342062885	4.787183005	1.361875249	0.246410988	0.617368166	0.488324234	4.787183005	3.179985607	0.078043363	0.661670768	-0.830387118	4.787183005	14.11533794	0.000310868	0.007487779
ENSG00000069812	-0.630795288	2.600550935	1.096562036	0.297932136	0.661457023	-0.293675386	2.600550935	0.298948912	0.585946471	0.948561263	-0.337119902	2.600550935	0.824630683	0.366346762	0.605002975
ENSG00000069849	0.017662447	6.607842073	0.005458594	0.941273728	0.980863025	-0.191524312	6.607842073	0.820759549	0.367461557	0.883697585	0.20918676	6.607842073	1.848496999	0.177473282	0.397669828
ENSG00000069869	0.271666127	5.29196356	3.937484932	0.05037451	0.334004571	0.042605238	5.29196356	0.127638016	0.721759272	0.973229681	0.229060889	5.29196356	6.233407335	0.014421347	0.082416841
ENSG00000069943	-0.092275335	4.062560532	0.613492557	0.435603821	0.764383816	-0.007679819	4.062560532	0.005398464	0.941597484	0.995102341	-0.084595515	4.062560532	1.11681526	0.293532239	0.534422008
ENSG00000069956	-0.177070858	7.250461635	0.98461273	0.323815687	0.683286671	-0.128588341	7.250461635	0.631684092	0.42890208	0.90784861	-0.048482517	7.250461635	0.153766425	0.695921102	0.850051564
ENSG00000069966	0.203923938	3.946719895	1.682921782	0.197967793	0.568919296	-0.238987397	3.946719895	3.15394004	0.079241853	0.664926549	0.442911335	3.946719895	18.79795086	3.89E-05	0.00223962
ENSG00000069974	-0.525288861	6.971046836	3.945881943	0.050138916	0.333424666	-0.210496624	6.971046836	0.737508447	0.392824085	0.894630188	-0.314792237	6.971046836	2.707706837	0.103478813	0.28721169
ENSG00000069998	0.183515059	4.583063154	2.169527782	0.14437986	0.503902851	0.155003075	4.583063154	2.068676547	0.153941189	0.760794853	0.028511983	4.583063154	0.112963735	0.737604499	0.873878302
ENSG00000070010	0.0656075	5.583804125	0.64150426	0.425349539	0.755823707	0.076274454	5.583804125	1.116622044	0.293573736	0.842803465	-0.010666954	5.583804125	0.036450258	0.849033689	0.933251918
ENSG00000070018	0.241880475	5.098508199	2.712698817	0.103161629	0.442170311	0.113558544	5.098508199	0.777058029	0.380472419	0.889925947	0.128321931	5.098508199	1.70245374	0.195409752	0.421072947
ENSG00000070019	-0.119992729	6.334386104	0.06316187	0.802165156	0.937718955	0.438247746	6.334386104	1.05613486	0.306975864	0.852960601	-0.558240475	6.334386104	2.704545983	0.10370777	0.287645993
ENSG00000070047	0.130219337	2.39981332	0.013017818	0.909427849	0.971885468	-0.154627163	2.39981332	0.028920196	0.865362753	0.987383272	0.2848465	2.39981332	0.131579348	0.717689859	0.862751713
ENSG00000070061	0.152018075	5.79795427	2.615744905	0.109429743	0.452382776	-0.062960538	5.79795427	0.588204143	0.445191607	0.9143421	0.214978613	5.79795427	12.03630363	0.000813984	0.013250059
ENSG00000070081	-0.466456786	6.386436953	2.994099725	0.087119787	0.415693109	-0.265961166	6.386436953	1.161447725	0.284149421	0.839320871	-0.200495621	6.386436953	1.292811691	0.258657425	0.496275377
ENSG00000070087	0.366293502	4.675098885	1.935430396	0.167717592	0.533180361	-0.06947324	4.675098885	0.093498584	0.760507066	0.978899662	0.435766742	4.675098885	6.155837614	0.015024204	0.084375779
ENSG00000070159	-0.224852941	6.101951451	2.469708084	0.119691052	0.467423385	-0.022547634	6.101951451	0.031160028	0.860294299	0.986761227	-0.202305307	6.101951451	4.251364642	0.042203866	0.162811281
ENSG00000070182	0.325259246	0.230413053	1.326691762	0.252551451	0.623751234	0.167724133	0.230413053	0.450859098	0.503707078	0.931289592	0.157535112	0.230413053	0.769942419	0.382652646	0.619361115
ENSG00000070190	-0.321884718	4.694284643	1.029017461	0.313210313	0.674043247	-0.456339919	4.694284643	2.521989755	0.115906927	0.713159294	0.134455201	4.694284643	0.447221645	0.505432908	0.720578441
ENSG00000070193	-0.274115753	2.520581711	0.687428427	0.409310498	0.745237464	-0.018035683	2.520581711	0.003948404	0.950041042	0.995102341	-0.25608007	2.520581711	1.560369904	0.214963056	0.444551797
ENSG00000070214	0.000144023	8.09176533	8.17E-07	0.999280835	0.999653766	0.243065546	8.09176533	2.865255176	0.094091307	0.683144981	-0.242921523	8.09176533	4.828436019	0.030652256	0.13281785
ENSG00000070269	0.04890104	4.69380479	0.159912539	0.690217623	0.89436355	0.015162402	4.69380479	0.019948151	0.888008659	0.98933734	0.033738639	4.69380479	0.164635078	0.685921107	0.844008966
ENSG00000070366	-0.343719461	5.087993921	10.64767246	0.001576032	0.086734968	-0.010801686	5.087993921	0.013476528	0.907850109	0.992326013	-0.332917775	5.087993921	21.38029124	1.30E-05	0.001165877
ENSG00000070367	-0.153992303	6.043220962	1.447679163	0.232166146	0.605477086	-0.214060022	6.043220962	3.532870183	0.063512351	0.635864241	0.060067718	6.043220962	0.514898333	0.474949245	0.696934921
ENSG00000070371	-0.153242493	1.680054024	0.205903581	0.651127679	0.874849342	-0.425063095	1.680054024	2.13341613	0.147722955	0.756833628	0.271820602	1.680054024	1.545669595	0.217117331	0.447563287
ENSG00000070388	-0.815055086	-2.016094287	4.052970068	0.047186296	0.325767235	-0.632008205	-2.016094287	2.98765774	0.087450576	0.673886795	-0.183046881	-2.016094287	0.555980509	0.45789507	0.682960299
ENSG00000070404	0.111945183	3.1991282	0.113970723	0.736481587	0.913586502	0.001354992	3.1991282	2.51E-05	0.996014761	0.999068981	0.110590191	3.1991282	0.269830687	0.604765028	0.79225718
ENSG00000070413	-0.23035664	6.472516848	3.408408004	0.068267144	0.377544473	0.045432527	6.472516848	0.168663535	0.682312505	0.968708221	-0.275789167	6.472516848	10.1275677	0.002026316	0.023565642
ENSG00000070423	-0.11456696	4.358751234	0.607877947	0.43770474	0.766048347	0.166709164	4.358751234	1.64526972	0.203012388	0.792257514	-0.281276124	4.358751234	7.411346202	0.007830226	0.055742379
ENSG00000070444	0.215928109	4.658313903	2.30819219	0.132321199	0.486564898	0.209971618	4.658313903	2.831359508	0.096027443	0.68832471	0.005956491	4.658313903	0.003693971	0.951675437	0.979724618
ENSG00000070476	0.31466489	4.752847461	11.84691147	0.000889995	0.07054243	0.124626052	4.752847461	2.428030526	0.122814636	0.722513277	0.190038838	4.752847461	9.522851536	0.002721642	0.028355715
ENSG00000070495	0.149124309	4.569832145	1.285865126	0.259927719	0.628412291	-0.020664645	4.569832145	0.031869862	0.858728822	0.986611258	0.169788953	4.569832145	3.696677447	0.057794169	0.200677713
ENSG00000070501	0.04030431	3.759296152	0.099665735	0.752987557	0.920650702	-0.161596667	3.759296152	2.102875202	0.150619724	0.759458076	0.201900977	3.759296152	5.6786897	0.019350045	0.099269534
ENSG00000070526	-0.272998136	7.911621089	1.599122584	0.209406254	0.582244967	0.468342545	7.911621089	5.909475263	0.017113046	0.462737702	-0.74134068	7.911621089	22.92226538	6.86E-06	0.00083201
ENSG00000070540	-0.057526753	4.606220984	0.126440439	0.723012743	0.907641728	-0.194027995	4.606220984	1.842514363	0.178168921	0.777548833	0.136501242	4.606220984	1.622739305	0.206104407	0.434759531
ENSG00000070601	0.801707354	-0.917545848	9.80384394	0.002372071	0.102464092	0.805401368	-0.917545848	11.66691455	0.001235128	0.219426856	-0.003694014	-0.917545848	0.000613708	0.980292676	0.991211004
ENSG00000070610	0.056699396	6.74251254	0.090508942	0.764249261	0.92498084	0.143777059	6.74251254	0.723009328	0.397493676	0.895226979	-0.087077664	6.74251254	0.433599239	0.511967768	0.725050433
ENSG00000070614	-0.546423536	6.163626015	9.975735813	0.002181473	0.10121769	-0.135024573	6.163626015	0.763198321	0.384735583	0.892190297	-0.411398963	6.163626015	12.83243803	0.000560824	0.010551491
ENSG00000070669	-0.137052165	4.587286678	0.527560463	0.469584833	0.787093911	-0.146889051	4.587286678	0.764224875	0.384417481	0.892190297	0.009836886	4.587286678	0.006389315	0.936474059	0.972381589
ENSG00000070718	0.26720048	4.061944645	3.515581921	0.064150734	0.369019511	0.028189138	4.061944645	0.053141439	0.818225861	0.983204338	0.239011341	4.061944645	6.516532767	0.012432575	0.075038494
ENSG00000070729	0.04432318	-0.96063188	0.03127421	0.860041247	0.95581783	-0.17212924	-0.96063188	0.58494083	0.446452724	0.915654631	0.216452419	-0.96063188	1.852016055	0.177065586	0.397101709
ENSG00000070731	-0.135463613	2.049241322	0.086893439	0.768866865	0.926271972	-0.250438002	2.049241322	0.39866757	0.52943441	0.935294167	0.114974389	2.049241322	0.160891452	0.689321016	0.84594858
ENSG00000070756	0.289330589	9.969354412	2.260186888	0.136361156	0.492228186	0.015231243	9.969354412	0.008577664	0.926421924	0.99504752	0.274099347	9.969354412	4.556355599	0.03561072	0.146162545
ENSG00000070759	0.084447818	3.053052424	0.252488037	0.616598707	0.860764434	0.163707589	3.053052424	1.249151806	0.266792795	0.828021129	-0.079259771	3.053052424	0.490220724	0.48569782	0.706270765
ENSG00000070761	0.224321954	4.146717919	4.120360285	0.045426562	0.321259638	0.100446647	4.146717919	1.074669749	0.302767128	0.850599888	0.123875307	4.146717919	2.649495476	0.107200796	0.293307754
ENSG00000070770	-0.012275228	5.739929168	0.023170468	0.879367225	0.961436595	-0.053905557	5.739929168	0.584406279	0.446659835	0.915805977	0.041630329	5.739929168	0.582884014	0.447250459	0.674887418
ENSG00000070778	-0.171040205	4.996912487	1.90962569	0.170544514	0.536202717	-0.147085889	4.996912487	1.817506557	0.181111569	0.780034381	-0.023954317	4.996912487	0.081501188	0.775952144	0.895114191
ENSG00000070785	0.051441715	3.783110637	0.152235014	0.697362659	0.898046446	-0.141723541	3.783110637	1.506539148	0.222980283	0.807717143	0.193165257	3.783110637	5.082071453	0.026687234	0.121809637
ENSG00000070808	-0.922345809	0.12784926	9.120611488	0.003317584	0.11373332	-0.515416527	0.12784926	3.62463927	0.994424699	0.999068981	-0.406929282	0.12784926	4.608974405	0.034589001	0.143307224
ENSG00000070814	0.041350584	4.810152076	0.120451345	0.729383987	0.910040879	0.030516441	4.810152076	0.088277198	0.767087431	0.979829891	0.010834143	4.810152076	0.018755743	0.891385624	0.953130023
ENSG00000070831	-0.23184918	8.279293345	3.012396102	0.086172232	0.413369961	-0.179249411	8.279293345	2.26105588	0.13628679	0.74362038	-0.05259977	8.279293345	0.34904794	0.556184993	0.758866785
ENSG00000070882	0.209818718	5.83840053	2.225643906	0.139355011	0.497028049	-0.095838421	5.83840053	0.607461	0.43786138	0.911204852	0.305657139	5.83840053	10.76830126	0.001487256	0.019332005
ENSG00000070950	0.151157322	4.073328627	0.966073159	0.328388214	0.685378196	0.086914875	4.073328627	0.410549993	0.523375415	0.934644254	0.064242447	4.073328627	0.389681372	0.534101219	0.74174526
ENSG00000070961	-0.079674534	7.074921719	0.140446941	0.70874949	0.903166036	0.186813976	7.074921719	0.964799588	0.328705491	0.863695366	-0.26648851	7.074921719	3.247325411	0.07500519	0.236672326
ENSG00000070985	1.658082622	1.10889299	12.07015463	0.00080112	0.06677404	0.931477496	1.10889299	5.831137512	0.017840181	0.468470612	0.726605126	1.10889299	5.328527096	0.023351729	0.111589338
ENSG00000071051	-0.027122811	5.543798062	0.03658112	0.848766254	0.952054631	-0.02619749	5.543798062	0.045131885	0.832258886	0.98479508	-0.000925321	5.543798062	9.42E-05	0.992278994	0.996777261
ENSG00000071054	-0.247621893	6.806834536	1.687106757	0.197416364	0.568727403	-0.095429619	6.806834536	0.322736028	0.57143201	0.945703434	-0.152192274	6.806834536	1.464974696	0.229419857	0.462450712
ENSG00000071073	-0.370439055	6.377798822	1.766733129	0.187270651	0.556921421	-0.07677713	6.377798822	0.093493092	0.760514755	0.978899662	-0.293661925	6.377798822	2.399111407	0.125043327	0.323527041
ENSG00000071082	-0.083558494	8.928215432	0.24490848	0.621931281	0.862764366	-0.155846974	8.928215432	1.124115047	0.29197002	0.84191257	0.07228848	8.928215432	0.423405381	0.516958302	0.72909876
ENSG00000071127	-0.163205573	8.300741478	1.169394317	0.282515475	0.650062108	0.06898139	8.300741478	0.260672771	0.610951972	0.952288397	-0.232186963	8.300741478	4.908455022	0.029337831	0.129186756
ENSG00000071189	-0.018762319	6.349825355	0.024646911	0.87561402	0.959975194	-0.037022236	6.349825355	0.123534401	0.726082505	0.97398486	0.018259917	6.349825355	0.051423145	0.821137361	0.919953616
ENSG00000071203	-3.387108127	-0.404385874	11.7343021	0.000939822	0.072335976	-0.78701193	-0.404385874	0.634615202	0.427844034	0.907615745	-2.600096197	-0.404385874	14.01670795	0.000325322	0.007679541
ENSG00000071205	-0.230384182	4.270042109	0.539404968	0.464656911	0.785150433	-0.119459077	4.270042109	0.196437362	0.658713601	0.964941506	-0.110925106	4.270042109	0.332729157	0.565547941	0.765568775
ENSG00000071242	-0.499234501	5.64140746	9.082596523	0.003380505	0.114581328	-0.074826643	5.64140746	0.257961262	0.612810145	0.952288397	-0.424407857	5.64140746	14.56353975	0.000253116	0.006595267
ENSG00000071243	0.020717374	4.176924077	0.035453222	0.851087819	0.952520833	0.057720855	4.176924077	0.357765457	0.55130453	0.939677339	-0.037003481	4.176924077	0.252358714	0.616688846	0.800137472
ENSG00000071246	0.048935854	4.35023374	0.058677595	0.809168764	0.939278662	0.030989714	4.35023374	0.030972307	0.860711369	0.986761227	0.017946139	4.35023374	0.018435554	0.892310921	0.953575164
ENSG00000071282	0.428421853	4.410813983	2.477737372	0.119101355	0.466180335	-0.122796391	4.410813983	0.28270031	0.596293095	0.949930111	0.551218244	4.410813983	9.75707951	0.002427186	0.026423372
ENSG00000071462	0.332002118	5.666135983	9.151676746	0.003267069	0.112852567	0.117319387	5.666135983	1.539723894	0.217996052	0.802384647	0.214682731	5.666135983	8.331556514	0.004913602	0.041062249
ENSG00000071537	-0.191636814	7.716027515	1.449067226	0.231944263	0.605453555	-0.244863005	7.716027515	2.939390103	0.090005387	0.676143526	0.053226191	7.716027515	0.247717977	0.61994279	0.801719001
ENSG00000071539	0.360624987	3.34114703	2.690589566	0.104554967	0.444529551	0.063363344	3.34114703	0.109830239	0.741134815	0.976700362	0.297261642	3.34114703	4.31900067	0.040636657	0.159021169
ENSG00000071553	-0.171685769	6.389587971	2.476574344	0.119185079	0.466242618	-0.124199574	6.389587971	1.659410249	0.201100077	0.791290039	-0.047486195	6.389587971	0.408420267	0.524452219	0.734682301
ENSG00000071564	0.426274605	5.609604476	9.334176909	0.002985985	0.1108945	0.265960824	5.609604476	4.95091656	0.028664761	0.530780979	0.160313782	5.609604476	2.840413792	0.095505976	0.274235357
ENSG00000071575	0.127163743	5.776612527	0.523530147	0.471281556	0.787720206	-0.157401922	5.776612527	1.07196626	0.303372353	0.850670214	0.284565665	5.776612527	5.675020188	0.019388006	0.099390055
ENSG00000071626	0.258727207	6.277580298	6.132294405	0.015210226	0.210229608	0.187814086	6.277580298	4.276907392	0.041604539	0.585434894	0.070913121	6.277580298	0.982617725	0.32430362	0.566901411
ENSG00000071655	-0.29155905	4.692680264	3.525516291	0.063783053	0.368397185	-0.139322142	4.692680264	1.060364512	0.30598766	0.852081237	-0.152236908	4.692680264	2.149974942	0.146179112	0.355117192
ENSG00000071794	0.510234632	5.191033559	6.713359838	0.011220925	0.187380804	0.1425836	5.191033559	0.698535627	0.405566767	0.898492636	0.367651032	5.191033559	8.476318543	0.004569934	0.039289613
ENSG00000071859	0.198010671	5.25323745	4.169523473	0.044187256	0.319176649	0.231707203	5.25323745	7.341038182	0.008117103	0.391667841	-0.033696532	5.25323745	0.2513228	0.617411927	0.800400687
ENSG00000071889	-0.123934204	4.860328581	0.815951328	0.368862012	0.716270974	0.205124549	4.860328581	2.816536605	0.096887966	0.688981093	-0.329058752	4.860328581	11.47781187	0.001059919	0.015579755
ENSG00000071894	0.040304928	5.01977408	0.087630901	0.767916627	0.925830799	0.030510131	5.01977408	0.066773227	0.796704846	0.982848095	0.009794797	5.01977408	0.011086203	0.916387361	0.963373694
ENSG00000071909	0.023900463	-0.113041423	0.008312698	0.927564027	0.976462989	0.267017016	-0.113041423	1.253088609	0.266045809	0.828021129	-0.243116553	-0.113041423	2.09291685	0.151578324	0.363362281
ENSG00000071967	-0.382176411	6.773796054	1.375797164	0.244030594	0.614921534	-0.34466433	6.773796054	1.592468872	0.210357761	0.797137511	-0.037512081	6.773796054	0.029119675	0.864900574	0.941553792
ENSG00000071991	-0.664324714	2.627519201	1.726181167	0.19235914	0.563193716	-0.384082131	2.627519201	0.833788717	0.363707081	0.882740643	-0.280242584	2.627519201	0.723155477	0.39744908	0.632285829
ENSG00000071994	0.085591107	5.530285651	1.112886253	0.294377561	0.658735158	0.002929917	5.530285651	0.001720658	0.967007676	0.995987632	0.082661191	5.530285651	2.280331622	0.13464902	0.338561129
ENSG00000072041	1.129126085	0.250401758	4.428085819	0.038238677	0.303575315	0.584468501	0.250401758	1.606143306	0.208418105	0.795220905	0.544657584	0.250401758	2.891459604	0.092624095	0.269255561
ENSG00000072042	-0.036320776	6.425879115	0.061332034	0.804986669	0.938301203	0.113798542	6.425879115	0.767892411	0.383284085	0.890948727	-0.150119317	6.425879115	2.199713613	0.141651663	0.349223289
ENSG00000072062	-0.193283093	4.228229183	1.793278661	0.184017033	0.554039203	0.059749999	4.228229183	0.220146456	0.640102599	0.959416782	-0.253033092	4.228229183	6.681948613	0.011405677	0.071033166
ENSG00000072071	-0.109206197	4.003594806	0.178746497	0.673496338	0.886881147	0.264738668	4.003594806	1.406969941	0.238790803	0.81653974	-0.373944865	4.003594806	4.364155199	0.039625098	0.156498543
ENSG00000072080	0.640738507	-1.119682062	3.672534098	0.058600737	0.354355632	0.259024654	-1.119682062	0.745215663	0.390369886	0.894630188	0.381713853	-1.119682062	2.878340402	0.093355465	0.270586416
ENSG00000072110	0.046025994	6.747273556	0.10244279	0.749685409	0.918466019	-0.18139052	6.747273556	2.153359286	0.145865856	0.756498148	0.227416514	6.747273556	5.844713343	0.017711877	0.094102556
ENSG00000072121	-0.016089495	5.337687768	0.020757544	0.885774778	0.963375904	-0.036406569	5.337687768	0.135982044	0.713204799	0.971338046	0.020317074	5.337687768	0.071258802	0.790144724	0.902672126
ENSG00000072133	-0.920795404	1.229698192	3.508244895	0.064423762	0.369019511	-0.857563445	1.229698192	3.4963649	0.064868524	0.637183293	-0.063231959	1.229698192	0.036827097	0.848264906	0.932976056
ENSG00000072134	-0.213474047	4.966653349	1.143645067	0.287842883	0.652759684	-0.165466789	4.966653349	0.911735643	0.342301144	0.87163499	-0.048007258	4.966653349	0.136287401	0.712897468	0.859799323
ENSG00000072135	0.044833547	6.555940755	0.110200738	0.740714501	0.915705004	0.334350059	6.555940755	8.188186267	0.005280523	0.369771471	-0.289516512	6.555940755	9.394981172	0.002898005	0.029492391
ENSG00000072163	-0.104086613	3.350395463	0.119813065	0.730073393	0.910515159	0.258138948	3.350395463	1.038305488	0.31104244	0.855353835	-0.362225561	3.350395463	3.355257889	0.070414441	0.226982761
ENSG00000072182	-0.042952049	-0.276229456	0.01651493	0.898041791	0.966782482	0.089755427	-0.276229456	0.087121909	0.768572008	0.980301538	-0.132707475	-0.276229456	0.360364782	0.81224458	0.915560083
ENSG00000072195	0.12875329	3.119092738	0.094916621	0.758754614	0.92293797	0.155077231	3.119092738	0.211753885	0.646545562	0.961930883	-0.02632394	3.119092738	0.00918488	0.923870081	0.967183276
ENSG00000072201	-0.440029791	4.816814601	4.349107451	0.039959176	0.308002491	-0.279354112	4.816814601	2.205562207	0.141129904	0.748239015	-0.160675679	4.816814601	1.303380999	0.256730539	0.493823931
ENSG00000072210	-0.373894816	7.510733402	3.143327856	0.079739651	0.401285132	-0.192187876	7.510733402	1.043839036	0.309764184	0.854910982	-0.18170694	7.510733402	1.645660405	0.202959262	0.431060957
ENSG00000072274	0.232613856	8.014631206	1.045609656	0.309356629	0.67140214	0.073151203	8.014631206	0.131941438	0.717309013	0.972200206	0.159462653	8.014631206	1.115096215	0.293901703	0.534810269
ENSG00000072310	0.10349294	5.710280984	0.355992403	0.552290577	0.833633941	0.021641262	5.710280984	0.020966835	0.885204413	0.988916573	0.081851679	5.710280984	0.483447776	0.488718608	0.708413383
ENSG00000072315	0.056623075	-1.401669848	0.036482819	0.848967099	0.952054631	0.20963325	-1.401669848	0.67778009	0.412604237	0.901840751	-0.153010175	-1.401669848	0.63216766	0.42872609	0.659785472
ENSG00000072364	-0.329096721	7.528901942	5.573851551	0.020466115	0.238107045	-0.251498268	7.528901942	4.059893926	0.047002168	0.599282261	-0.077598453	7.528901942	0.68327473	0.410723676	0.643273561
ENSG00000072401	0.046384024	4.311996355	0.101790986	0.750455983	0.919027627	-0.132509928	4.311996355	1.07629663	0.302403681	0.850599888	0.178893953	4.311996355	3.590760324	0.061424393	0.208452544
ENSG00000072415	-0.064204956	6.140584544	0.215956327	0.643299885	0.872293471	-0.047982394	6.140584544	0.151934552	0.697646472	0.969716944	-0.016222562	6.140584544	0.030521695	0.861717868	0.939934768
ENSG00000072422	0.219375312	5.409427693	0.83379038	0.363705578	0.712212484	0.168340595	5.409427693	0.625988254	0.430985154	0.909269253	0.051034718	5.409427693	0.091442364	0.763074137	0.887362455
ENSG00000072501	0.182602798	6.690212898	1.815074159	0.18140082	0.55184087	0.096821194	6.690212898	0.657063643	0.419811358	0.903768661	0.085781605	6.690212898	0.904684816	0.34416478	0.586160975
ENSG00000072506	-0.047943089	5.224867829	0.107234661	0.744101698	0.916635571	-0.054983603	5.224867829	0.179645303	0.672724823	0.966974482	0.007040514	5.224867829	0.005160168	0.942898726	0.975537771
ENSG00000072518	-0.247683527	6.260511159	3.798384794	0.05452574	0.344260554	0.104358318	6.260511159	0.852593623	0.358374621	0.879798119	-0.352041845	6.260511159	15.96613162	0.000134659	0.004632825
ENSG00000072571	0.088190309	3.849091403	0.078153258	0.780480238	0.93052475	0.019552183	3.849091403	0.005185117	0.94276123	0.995102341	0.068638126	3.849091403	0.104533876	0.747232048	0.879186871
ENSG00000072609	-0.549566854	4.686024705	4.575816676	0.035231169	0.293351086	-0.11383466	4.686024705	0.249375723	0.618776986	0.953541937	-0.435732194	4.686024705	6.239247131	0.014378505	0.0822176
ENSG00000072657	0.042953612	3.858145353	0.009573727	0.922281324	0.975087425	0.623300189	3.858145353	2.463721694	0.120152109	0.718362342	-0.580346578	3.858145353	3.381304434	0.069370019	0.224917772
ENSG00000072682	-0.464852379	5.544635014	13.1970243	0.000473545	0.05136219	-0.120779012	5.544635014	1.137875263	0.289054301	0.841439465	-0.344073367	5.544635014	15.51532235	0.000164735	0.005140305
ENSG00000072694	-0.55075071	3.29075385	5.0617437	0.02698401	0.264929239	-0.352746337	3.29075385	2.777011931	0.099224605	0.691710065	-0.198004373	3.29075385	1.50882454	0.222632626	0.453540248
ENSG00000072736	-0.011456561	6.030204918	0.020956307	0.885233035	0.963261836	-0.026721559	6.030204918	0.148141269	0.701257736	0.969716944	0.015264998	6.030204918	0.082482	0.774644878	0.894430587
ENSG00000072756	0.246923871	5.950522142	4.093445597	0.046120777	0.323064912	0.009586193	5.950522142	0.008182249	0.928133056	0.995102341	0.237337677	5.950522142	8.516207228	0.004479698	0.038723835
ENSG00000072778	-0.277401757	8.429395632	3.227765229	0.075871631	0.392762833	0.161707978	8.429395632	1.393725237	0.240996068	0.817317978	-0.439109735	8.429395632	16.25376731	0.000118479	0.004320124
ENSG00000072786	-0.283853417	4.876092053	3.931699649	0.050540203	0.334004571	-0.110739984	4.876092053	0.772437472	0.381886131	0.890749795	-0.173113433	4.876092053	3.184619059	0.07782181	0.241492526
ENSG00000072803	-0.413462209	6.073841057	12.71598759	0.000592071	0.057553732	-0.304130944	6.073841057	8.658615326	0.004172363	0.340963088	-0.109331265	6.073841057	2.001460129	0.160718563	0.376766363
ENSG00000072818	-0.159144277	2.068030804	0.386650268	0.535692277	0.823179348	-0.198563011	2.068030804	0.783779909	0.378429081	0.889304968	0.039418733	2.068030804	0.054174737	0.816498859	0.917773268
ENSG00000072832	0.192555333	2.124978907	0.317590685	0.574509535	0.842192373	-0.203778929	2.124978907	0.500769421	0.481054531	0.927534032	0.396334262	2.124978907	3.331668961	0.071390934	0.229019982
ENSG00000072840	-0.25241832	2.942282648	0.755834453	0.387028572	0.729857688	-0.209490824	2.942282648	0.730959721	0.394921647	0.894630188	-0.042927496	2.942282648	0.052649916	0.819053578	0.919088273
ENSG00000072849	-0.279750039	5.290707814	4.973159547	0.028318738	0.269830128	-0.07773382	5.290707814	0.484239283	0.48836397	0.929702236	-0.202016219	5.290707814	5.640707157	0.019746794	0.100429896
ENSG00000072858	-0.30602817	4.145340709	1.903763695	0.171195089	0.537291348	0.0761756	4.145340709	0.143821084	0.70543596	0.970080359	-0.38220377	4.145340709	6.212371434	0.014581856	0.082736433
ENSG00000072864	-0.010114151	4.115257849	0.003787068	0.951071051	0.984496491	0.155108036	4.115257849	1.157752487	0.284908303	0.839320871	-0.165222187	4.115257849	2.169133298	0.144415909	0.352329
ENSG00000072952	-0.210911307	5.201913832	0.566174153	0.453817439	0.776740411	-0.087186694	5.201913832	0.135632763	0.713557801	0.971460605	-0.123724613	5.201913832	0.466576295	0.496384262	0.712955594
ENSG00000072954	-0.343292679	4.221612243	1.819049914	0.18092952	0.551448808	-0.264264926	4.221612243	1.289031212	0.259347205	0.825552548	-0.079027754	4.221612243	0.188328103	0.665386924	0.830980695
ENSG00000072958	-0.433450297	4.550787201	16.1361172	0.000124841	0.026407124	-0.101309923	4.550787201	1.112759804	0.294404819	0.843783882	-0.332140374	4.550787201	20.27781332	2.07E-05	0.001528625
ENSG00000073008	-0.020400484	5.485902875	0.020240255	0.887197226	0.963699167	0.129409279	5.485902875	1.036843528	0.311381315	0.855364721	-0.149809763	5.485902875	2.256480039	0.136678898	0.34203749
ENSG00000073050	0.117442321	4.234326222	1.252633001	0.266132123	0.633601061	0.232483746	4.234326222	6.487034475	0.012625654	0.423761358	-0.115041425	4.234326222	2.529347282	0.115375506	0.308146506
ENSG00000073060	0.033531101	4.444780453	0.067582259	0.795504608	0.935406959	0.079177421	4.444780453	0.505489837	0.479000474	0.927013917	-0.045646321	4.444780453	0.270827997	0.604099354	0.791737439
ENSG00000073067	1.609309524	1.957305403	11.97158256	0.000839175	0.068625897	0.873679634	1.957305403	5.172969209	0.025401838	0.518298106	0.73562989	1.957305403	5.202157314	0.025003122	0.116462163
ENSG00000073111	0.535581465	4.489273293	4.471946162	0.037317522	0.301047095	0.031191986	4.489273293	0.020569074	0.886290917	0.989151542	0.504389479	4.489273293	9.332018826	0.002989158	0.029961367
ENSG00000073146	-0.204505284	-1.21750164	0.277223508	0.810638317	0.93964009	0.080045827	-1.21750164	0.049736595	0.824045274	0.984123082	-0.284551111	-1.21750164	1.359389939	0.246831081	0.483021073
ENSG00000073150	-0.4339455	-0.818818643	0.241510943	0.624355093	0.863882017	-0.959068448	-0.818818643	1.778993369	0.185755949	0.783314631	0.525122948	-0.818818643	1.240446084	0.268454158	0.507132027
ENSG00000073169	-0.10690046	3.909467844	0.770614594	0.382445928	0.726165624	0.043366177	3.909467844	0.162513808	0.687842021	0.969716944	-0.150266637	3.909467844	3.231853199	0.075689649	0.237848778
ENSG00000073282	1.116862887	4.02371697	0.659040875	0.419143171	0.751235213	0.556479367	4.02371697	0.199386337	0.656340557	0.964299042	0.56038352	4.02371697	0.715546732	0.399959303	0.634283298
ENSG00000073331	0.083025029	5.024835278	0.388994803	0.53446085	0.823138634	0.004891484	5.024835278	0.001752443	0.966704523	0.995987632	0.078133545	5.024835278	0.731060038	0.394889348	0.629971803
ENSG00000073350	0.17146398	7.338625004	2.075039721	0.15331685	0.515907704	0.158787129	7.338625004	2.302742443	0.132772922	0.740735046	0.012676851	7.338625004	0.023070857	0.879624793	0.948031366
ENSG00000073417	0.093307937	5.727162982	0.739667195	0.392132365	0.733928844	0.093201174	5.727162982	0.964832778	0.328697217	0.863695366	0.000106763	5.727162982	2.06E-06	0.998857548	0.999148449
ENSG00000073464	0.864877797	2.66696425	10.18544875	0.001970216	0.096911889	0.176830522	2.66696425	0.570439345	0.4521252	0.918341689	0.688047276	2.66696425	14.60237806	0.000248692	0.006545407
ENSG00000073536	0.466095362	3.696838748	10.63962784	0.001582144	0.086734968	0.151138692	3.696838748	1.544373118	0.217308573	0.801874031	0.314956669	3.696838748	10.78336273	0.001476541	0.019265465
ENSG00000073578	-0.264551491	7.309579509	2.521299837	0.115947498	0.460749334	0.278440073	7.309579509	3.48521926	0.065288827	0.638363787	-0.542991564	7.309579509	21.20039289	1.40E-05	0.001204717
ENSG00000073584	0.662185999	6.936479716	9.817985696	0.002355758	0.102464092	0.038807517	6.936479716	0.047905925	0.827260907	0.984563023	0.623378482	6.936479716	18.9229837	3.69E-05	0.002166284
ENSG00000073605	0.166631362	7.323086324	0.364814087	0.547419131	0.830539163	0.024489719	7.323086324	0.010400613	0.919004938	0.994127477	0.142141643	7.323086324	0.527927192	0.469433363	0.692688154
ENSG00000073614	-0.021536403	6.299474003	0.058850903	0.808892692	0.939278662	-0.13208331	6.299474003	2.859726951	0.094404111	0.683218079	0.110546907	6.299474003	3.43224506	0.067327361	0.220860537
ENSG00000073670	0.560049828	-1.39776479	1.417478088	0.237058824	0.610085154	0.350324963	-1.39776479	0.716509076	0.399614769	0.895899499	0.209724865	-1.39776479	0.593268034	0.443245631	0.671699361
ENSG00000073711	0.136277253	3.415154925	0.268757554	0.60548306	0.856109428	-0.24429648	3.415154925	1.092352103	0.298847218	0.84713115	0.380573733	3.415154925	5.190402015	0.0251629	0.116871093
ENSG00000073712	0.028607154	4.910872656	0.00873527	0.925751361	0.976046662	-0.03461474	4.910872656	0.017432265	0.895265041	0.989733489	0.063221894	4.910872656	0.106201317	0.745295223	0.877810136
ENSG00000073734	-0.655051357	-0.21044394	2.296931667	0.133256499	0.487211217	0.295658568	-0.21044394	0.499196744	0.481742106	0.927534032	-0.950709925	-0.21044394	9.725850068	0.002464164	0.02667095
ENSG00000073737	-0.712095231	6.071650385	1.448897646	0.232007535	0.605453555	0.355602229	6.071650385	0.397738803	0.529931656	0.935294167	-1.06769746	6.071650385	5.703939107	0.019115478	0.098507571
ENSG00000073756	0.527663957	3.228405706	1.161441519	0.284156029	0.651016326	-0.105183611	3.228405706	0.057241823	0.811474335	0.983204338	0.632847568	3.228405706	3.937390632	0.050386547	0.183651566
ENSG00000073792	0.245150564	5.446805254	1.314156597	0.25478808	0.624856927	0.408928891	5.446805254	4.50925909	0.036552515	0.5635291	-0.163778328	5.446805254	1.180985687	0.280158527	0.520276374
ENSG00000073803	0.204029361	5.877550827	1.955323882	0.165570342	0.530072022	0.137764892	5.877550827	1.1229388	0.29222102	0.84191257	0.066264469	5.877550827	0.434918005	0.511328313	0.724620186
ENSG00000073849	0.117894239	6.258665915	0.28888522	0.592308556	0.850316595	-0.091599081	6.258665915	0.237244094	0.627429222	0.955604502	0.20949332	6.258665915	1.971788232	0.163819685	0.380565445
ENSG00000073861	-0.70844449	-0.550932974	2.322495462	0.131143887	0.484686731	-0.435812455	-0.550932974	1.011311052	0.317379042	0.858270124	-0.272632035	-0.550932974	0.811983889	0.370023239	0.607992259
ENSG00000073910	0.008102139	5.003299083	0.001491064	0.969286414	0.990875263	-0.001701276	5.003299083	8.73E-05	0.99256447	0.998816768	0.009803415	5.003299083	0.004889851	0.944411943	0.976066217
ENSG00000073921	-0.094004793	7.781458902	0.767250322	0.383482166	0.72689482	-0.051858715	7.781458902	0.294664186	0.588635606	0.948670126	-0.042146078	7.781458902	0.337773072	0.562620833	0.763901049
ENSG00000073969	-0.344106055	5.056086731	1.176404477	0.28109604	0.64927549	-0.237111331	5.056086731	0.713945221	0.400462899	0.895899499	-0.106994724	5.056086731	0.240931234	0.624774455	0.804551377
ENSG00000074047	0.102127283	1.158619229	0.073912119	0.786368058	0.932345313	-0.16745333	1.158619229	0.260800755	0.610864568	0.952288397	0.269580613	1.158619229	1.276181675	0.261716667	0.499541244
ENSG00000074054	0.045101851	5.455703591	0.242342204	0.623760093	0.863549124	-0.092194573	5.455703591	1.325277473	0.252802572	0.822778585	0.137296423	5.455703591	5.075017703	0.026789821	0.122088954
ENSG00000074071	0.061448543	4.870599354	0.169659602	0.68142804	0.890531435	0.174320421	4.870599354	1.772491762	0.186553652	0.783508579	-0.112871878	4.870599354	1.180496092	0.28025757	0.520397378
ENSG00000074181	0.089041029	4.953127565	0.041710484	0.838652243	0.948324203	-0.261927854	4.953127565	0.49125785	0.485247358	0.928503022	0.350968882	4.953127565	1.824656126	0.180282004	0.401171747
ENSG00000074201	0.233963194	5.876385716	5.717923721	0.018949031	0.231797954	-0.004648703	5.876385716	0.003022474	0.956282876	0.995102341	0.238611896	5.876385716	13.31950871	0.000447472	0.009224874
ENSG00000074211	0.108991855	2.672815563	0.012064287	0.91279355	0.972543959	-0.222491492	2.672815563	0.062082309	0.803827338	0.983092287	0.331483347	2.672815563	0.374221717	0.542322308	0.748421491
ENSG00000074219	0.220904659	3.364792239	1.03698792	0.311347824	0.672795299	-0.036422709	3.364792239	0.039225434	0.843464976	0.985923101	0.257327368	3.364792239	3.215371755	0.076426276	0.239360592
ENSG00000074266	0.020268656	4.559328834	0.037954424	0.845989122	0.951126231	-0.107515444	4.559328834	1.380890764	0.243157029	0.81733375	0.127784101	4.559328834	3.445918639	0.066794636	0.219783468
ENSG00000074276	-0.415354398	7.857379638	0.813456856	0.369610742	0.717158287	0.754154463	7.857379638	3.016266358	0.086001501	0.672483934	-1.169508862	7.857379638	10.82778488	0.001449224	0.019083456
ENSG00000074319	-0.162543349	6.123927796	1.810688152	0.181923759	0.552134167	0.061184763	6.123927796	0.320684654	0.572655057	0.945703434	-0.223728112	6.123927796	7.218642577	0.008642982	0.059349721
ENSG00000074356	-0.186118962	6.011698106	4.299005694	0.041093378	0.311093475	-0.02337212	6.011698106	0.087528769	0.768047966	0.980043106	-0.162746842	6.011698106	7.164596355	0.008886401	0.060539159
ENSG00000074370	-0.813617389	8.137246779	8.103953834	0.005510649	0.138155049	0.386838763	8.137246779	2.139578632	0.1471505	0.756725645	-1.200456152	8.137246779	31.06753766	2.76E-07	0.000129268
ENSG00000074410	0.078683547	5.29692944	0.028907768	0.865389942	0.956911301	-0.096485546	5.29692944	0.057243889	0.811473397	0.983204338	0.175169093	5.29692944	0.378670715	0.539934198	0.746275249
ENSG00000074416	-0.331829092	8.053785123	1.857269075	0.176459042	0.545197592	0.26515628	8.053785123	1.417654294	0.237029913	0.81547787	-0.596985373	8.053785123	11.63328308	0.000984591	0.01494882
ENSG00000074527	-0.356219158	5.437201695	2.389391462	0.125793627	0.475760495	-0.151190129	5.437201695	0.543853759	0.462825693	0.923410967	-0.20502903	5.437201695	1.668035081	0.199945032	0.426651274
ENSG00000074582	0.312763504	4.454155676	7.870597941	0.006198502	0.145180637	0.157864865	4.454155676	2.728309695	0.102190271	0.695764367	0.154898639	4.454155676	4.291706701	0.041261466	0.160618867
ENSG00000074590	-0.141790246	3.654497141	0.683322149	0.410707502	0.745845983	0.101984064	3.654497141	0.462989144	0.498037939	0.930397262	-0.24377431	3.654497141	4.533591423	0.036062666	0.14716424
ENSG00000074603	-0.082025217	6.117473889	0.703195511	0.404011174	0.741791008	-0.143348564	6.117473889	2.738407215	0.10156739	0.694770998	0.061323347	6.117473889	0.883060845	0.349967641	0.591040679
ENSG00000074621	0.335999489	3.868208798	5.121968211	0.026114766	0.260865367	0.101856316	3.868208798	0.628630426	0.430015984	0.908337735	0.234143173	3.868208798	5.365303818	0.022893099	0.110280737
ENSG00000074657	-0.019709572	5.148757939	0.013303928	0.908439455	0.97156678	-0.194497488	5.148757939	1.749327214	0.18942916	0.78547907	0.174787916	5.148757939	2.510105049	0.116748496	0.310412588
ENSG00000074660	0.152245584	1.325095481	0.172537575	0.678889492	0.889871178	0.432842315	1.325095481	1.782193657	0.185364639	0.782893607	-0.280596731	1.325095481	1.225620476	0.27131341	0.510427858
ENSG00000074695	-0.088722905	7.62336098	0.275018566	0.601319219	0.853926943	-0.049620031	7.62336098	0.106206761	0.74528764	0.97696633	-0.039102873	7.62336098	0.114462734	0.735934948	0.873268847
ENSG00000074696	0.086025798	6.967243151	0.354604929	0.55306452	0.834053159	-0.075560717	6.967243151	0.352925387	0.554004136	0.939711941	0.161586515	6.967243151	2.654396952	0.106881329	0.29275028
ENSG00000074706	0.349750123	1.938113327	1.145284746	0.287499812	0.652703687	-0.060735766	1.938113327	0.046305842	0.830124683	0.984644265	0.410485889	1.938113327	3.85249452	0.052868678	0.189382534
ENSG00000074755	-0.573300306	7.181080877	8.147725981	0.005389146	0.137211245	0.100015287	7.181080877	0.298683459	0.586108516	0.948577125	-0.673315593	7.181080877	22.56197027	7.96E-06	0.000896652
ENSG00000074800	-0.00018992	9.183103388	1.18E-06	0.999134447	0.999653766	-0.228761676	9.183103388	1.894333765	0.172247722	0.771321357	0.228571756	9.183103388	3.318416113	0.071946024	0.230048667
ENSG00000074842	-0.277022504	5.697324577	1.919814322	0.169420603	0.535372127	-0.163946786	5.697324577	0.821185867	0.367337748	0.883531314	-0.113075717	5.697324577	0.686242356	0.409713288	0.642374577
ENSG00000074855	-0.339469096	3.950289304	2.194392364	0.142128292	0.501618419	0.119030418	3.950289304	0.337672079	0.562679129	0.942929372	-0.458499514	3.950289304	8.418707763	0.004703609	0.039983945
ENSG00000074935	0.245810992	4.346946791	5.501167812	0.021279597	0.242430716	0.191573993	4.346946791	4.370251465	0.039490604	0.576725855	0.054237	4.346946791	0.604306146	0.439049416	0.668286458
ENSG00000074964	0.01322252	5.723345263	0.004609021	0.946029239	0.983035506	0.165361633	5.723345263	0.961610904	0.329501676	0.864647193	-0.152139113	5.723345263	1.311590276	0.255249028	0.492018704
ENSG00000074966	-0.697665973	1.232528227	5.325099274	0.023394969	0.249210218	-0.809098934	1.232528227	8.639801798	0.004211677	0.34170957	0.111432961	1.232528227	0.343890469	0.559111308	0.761242457
ENSG00000075035	-0.800480108	0.692714249	2.106245216	0.150298037	0.512380801	0.009459221	0.692714249	0.000364216	0.984817477	0.997939624	-0.809939329	0.692714249	4.352377423	0.039887257	0.157199578
ENSG00000075043	1.456993012	0.142398524	2.042401638	0.156568795	0.519101857	-0.075233574	0.142398524	0.007087639	0.933101369	0.995102341	1.532226586	0.142398524	4.774708367	0.031583791	0.135065109
ENSG00000075073	0.232146392	0.870494926	0.204822425	0.651983209	0.875485109	0.139765804	0.870494926	0.108070852	0.74314158	0.976700362	0.092380589	0.870494926	0.085144506	0.771138085	0.892486446
ENSG00000075089	-0.168307597	4.485649032	1.396674429	0.240502859	0.612644227	-0.091721499	4.485649032	0.526200841	0.47015611	0.925199094	-0.076586098	4.485649032	0.649337349	0.422547741	0.654248874
ENSG00000075131	0.327599643	2.595449705	3.35710643	0.070338536	0.382233148	-0.129929173	2.595449705	0.698464996	0.405590414	0.898492636	0.457528816	2.595449705	16.07394905	0.000128343	0.004498125
ENSG00000075142	-0.165584338	6.95407806	0.809398443	0.370782744	0.718053455	0.270220318	6.95407806	2.663157704	0.106312964	0.701775411	-0.435804656	6.95407806	11.26564914	0.001172438	0.016605912
ENSG00000075151	0.232002347	6.742662545	4.218197747	0.042995914	0.315824432	0.199697918	6.742662545	4.010497241	0.048332885	0.60492752	0.032304429	6.742662545	0.176569222	0.675374803	0.837331485
ENSG00000075188	-0.06709049	4.372432366	0.263758012	0.60885247	0.857227007	-0.09180435	4.372432366	0.632129241	0.428740068	0.907692144	0.024713859	4.372432366	0.082274975	0.774920106	0.894452422
ENSG00000075213	-0.141914221	2.974923012	0.276742846	0.600183137	0.853358223	-0.091455143	2.974923012	0.155257674	0.694525298	0.969716944	-0.050459078	2.974923012	0.080199172	0.777700747	0.896192329
ENSG00000075218	0.180920712	2.974516596	0.465518122	0.496869704	0.802719572	-0.039974249	2.974516596	0.030983002	0.860687571	0.986761227	0.220894961	2.974516596	1.584455749	0.211488789	0.440594518
ENSG00000075223	0.011814283	5.832830514	0.002837548	0.957640047	0.987190957	-0.085829298	5.832830514	0.197930615	0.657501805	0.964604343	0.097643581	5.832830514	0.431699319	0.512891479	0.725490259
ENSG00000075234	-0.279945617	6.104934652	1.3399029	0.250223413	0.621053125	0.341314291	6.104934652	2.452235974	0.12099272	0.719601145	-0.621259908	6.104934652	12.94746863	0.000531844	0.010208342
ENSG00000075239	-0.125009303	5.161262499	0.80468873	0.372171939	0.719238794	-0.086593985	5.161262499	0.504362222	0.479489831	0.927013917	-0.038415318	5.161262499	0.170854911	0.680370663	0.840557541
ENSG00000075240	-0.194273697	6.400226128	1.497189374	0.22440947	0.598336161	0.202522974	6.400226128	2.020506404	0.15876377	0.76354814	-0.396796671	6.400226128	12.52003323	0.000648764	0.011527993
ENSG00000075275	0.009134799	4.731538081	0.000716739	0.978703117	0.994370569	-0.234103098	4.731538081	0.636818598	0.427045047	0.907563108	0.243237898	4.731538081	1.234278406	0.269647434	0.508346167
ENSG00000075292	0.158918501	7.048488291	2.250230281	0.137216521	0.493586674	0.022390214	7.048488291	0.058603377	0.80928712	0.983204338	0.136528287	7.048488291	3.672829974	0.058590779	0.202353716
ENSG00000075303	0.223654729	4.414795926	2.444320936	0.121582927	0.470141376	-0.029530987	4.414795926	0.056659616	0.812415622	0.983204338	0.253185715	4.414795926	7.310778312	0.008243928	0.05766832
ENSG00000075336	0.023769944	4.332839351	0.026487123	0.871093939	0.958215142	0.008466258	4.332839351	0.00431716	0.947763432	0.995102341	0.015303686	4.332839351	0.024739361	0.87538289	0.946131567
ENSG00000075340	-0.435078112	0.236197647	0.971941115	0.326931661	0.684450911	-0.749130098	0.236197647	3.92850357	0.050631992	0.613422709	0.314051986	0.236197647	1.346934245	0.248990972	0.485618887
ENSG00000075391	0.043246716	5.730521596	0.039457109	0.843009488	0.949966781	-0.224055019	5.730521596	1.392214515	0.241249197	0.817330129	0.267301735	5.730521596	3.811693906	0.05411303	0.192462673
ENSG00000075399	0.140057195	3.637449999	0.583916148	0.446849868	0.772281288	-0.036478216	3.637449999	0.051353223	0.821256915	0.983859255	0.176535411	3.637449999	1.99773065	0.161104585	0.377002688
ENSG00000075407	0.121417045	5.315090139	0.896865848	0.346247699	0.699624725	0.010819511	5.315090139	0.00946292	0.922729846	0.994706996	0.110597534	5.315090139	1.683649546	0.197871768	0.423969786
ENSG00000075413	-0.023414908	6.342171051	0.076467578	0.782798952	0.931175877	-0.008055158	6.342171051	0.011716441	0.914052686	0.993082969	-0.01535975	6.342171051	0.072072245	0.788978986	0.9019904
ENSG00000075415	-0.388605455	8.400408135	5.739798629	0.018729256	0.230431347	-0.066708126	8.400408135	0.210521436	0.647503762	0.962124623	-0.321897329	8.400408135	8.41591854	0.004710183	0.039983945
ENSG00000075420	-0.117669624	6.904463128	0.473961451	0.493002878	0.80156154	-0.138224367	6.904463128	0.81656163	0.368683839	0.884323953	0.020554743	6.904463128	0.031650939	0.859209701	0.938495443
ENSG00000075426	-0.047668797	8.221688727	0.054624062	0.815753303	0.940977456	-0.104656333	8.221688727	0.332058053	0.565938215	0.943563849	0.056987537	8.221688727	0.170284888	0.680874366	0.840866989
ENSG00000075429	0.429112766	-0.35901013	3.201477953	0.129127259	0.481116353	0.495829543	-0.35901013	5.78024514	0.286840284	0.840321	-0.066716776	-0.35901013	0.167486719	0.683361415	0.842319407
ENSG00000075461	0.705361313	-0.976178613	0.85298979	0.35826616	0.708555568	0.202383734	-0.976178613	0.093612287	0.760366178	0.978899662	0.502977579	-0.976178613	0.985089045	0.323702181	0.56636451
ENSG00000075539	-0.229480034	7.099430049	2.489390811	0.118247058	0.464601596	-0.070927721	7.099430049	0.294584805	0.588685741	0.948670126	-0.158552313	7.099430049	2.464597642	0.120069208	0.315852029
ENSG00000075568	-0.17600197	6.654070952	1.631772886	0.204857942	0.575709069	0.010105253	6.654070952	0.006662402	0.935133655	0.995102341	-0.186107223	6.654070952	3.850896054	0.052916844	0.189522126
ENSG00000075618	-0.350868783	3.701432496	0.767726757	0.383340888	0.726860832	-0.215658774	3.701432496	0.381996734	0.538155734	0.936888536	-0.135210009	3.701432496	0.282081439	0.596697361	0.786789892
ENSG00000075624	-0.311679187	11.43277366	3.794255466	0.054654478	0.344651005	0.000436344	11.43277366	9.43E-06	0.997557216	0.999431944	-0.312115531	11.43277366	7.891608303	0.006132923	0.047442668
ENSG00000075643	-0.39070328	4.350912994	2.96624614	0.088573891	0.418642129	-0.089135486	4.350912994	0.1903271	0.66372571	0.96590293	-0.301567794	4.350912994	3.844357941	0.053114345	0.190064321
ENSG00000075651	-0.273820304	6.354074159	1.619562192	0.206544946	0.578483046	0.003904609	6.354074159	0.000419785	0.983700506	0.997939624	-0.277724913	6.354074159	3.535462247	0.063417233	0.212369353
ENSG00000075673	1.477860216	0.878250034	1.35871746	0.246973188	0.617780484	0.585471778	0.878250034	0.35420654	0.553299791	0.939677339	0.892388437	0.878250034	1.15929665	0.284613808	0.525079719
ENSG00000075702	0.679473488	2.418144282	13.30595177	0.000450284	0.050159159	0.440237562	2.418144282	7.49074374	0.007518937	0.391667841	0.239235926	2.418144282	3.776673717	0.0552063	0.195043962
ENSG00000075711	0.095027093	6.918684958	0.616482891	0.434491205	0.763471584	-0.034899433	6.918684958	0.105600058	0.745990608	0.977079856	0.129926526	6.918684958	2.642796359	0.107639154	0.294272711
ENSG00000075785	0.19075779	7.493862635	1.900918841	0.171511858	0.537635124	0.133654565	7.493862635	1.170757691	0.282236938	0.837485791	0.057103225	7.493862635	0.364113155	0.547801434	0.752305209
ENSG00000075790	-0.02576407	5.255792306	0.038133962	0.845629937	0.951002832	-0.017501126	5.255792306	0.022623269	0.880789219	0.988882213	-0.008262944	5.255792306	0.009142467	0.924045359	0.967183276
ENSG00000075826	0.159430761	3.766740206	0.634495619	0.427880387	0.757413418	0.311110091	3.766740206	3.192715659	0.077451707	0.659555696	-0.15167933	3.766740206	1.234147228	0.269664223	0.508346167
ENSG00000075856	0.035779375	5.580879752	0.187453539	0.666116477	0.883929824	0.014531307	5.580879752	0.040433245	0.841105446	0.985722407	0.021248067	5.580879752	0.147561974	0.701813899	0.853188881
ENSG00000075884	-0.211257656	2.386681884	0.720801735	0.398212186	0.737475938	-0.291569179	2.386681884	1.816435361	0.181238884	0.780034381	0.080311523	2.386681884	0.249679095	0.618563097	0.800964392
ENSG00000075886	-0.146583361	-1.128610258	0.211949511	0.984186304	0.995691058	-0.51292781	-1.128610258	3.208626447	0.076730011	0.658642384	0.366344449	-1.128610258	3.524972396	0.063803124	0.213242747
ENSG00000075914	0.105505219	4.447440357	0.799967402	0.373571952	0.720404126	-0.159320967	4.447440357	2.392066817	0.125583972	0.726854826	0.264826186	4.447440357	11.52021326	0.001038803	0.015368022
ENSG00000075945	-0.078072197	4.506842771	0.297279587	0.586988666	0.848233814	-0.174932847	4.506842771	1.941147049	0.167095191	0.768976974	0.09686065	4.506842771	1.072557997	0.303239746	0.545064518
ENSG00000075975	0.018360252	4.859067028	0.040759419	0.840474556	0.949120481	-0.027437766	4.859067028	0.118432326	0.731571804	0.974602345	0.045798018	4.859067028	0.570878848	0.451951619	0.678750835
ENSG00000076003	0.128694591	5.009636947	0.351872228	0.554594871	0.834666698	-0.098607584	5.009636947	0.272422163	0.603038531	0.951128651	0.227302175	5.009636947	2.763242339	0.100053276	0.281718528
ENSG00000076043	0.224261285	5.039998869	2.127811663	0.148249709	0.508971095	-0.06548947	5.039998869	0.239097566	0.626089659	0.955604502	0.289750755	5.039998869	8.297148306	0.004999172	0.041675946
ENSG00000076053	-0.096466967	5.256141495	0.875853187	0.351931691	0.704136727	-0.06247281	5.256141495	0.468054129	0.495702892	0.929815755	-0.033994157	5.256141495	0.241760873	0.624176042	0.804240332
ENSG00000076067	-0.0636779	5.413642688	0.199923771	0.655894072	0.878075096	-0.029445224	5.413642688	0.057057128	0.811771258	0.983204338	-0.034232676	5.413642688	0.127427736	0.721978885	0.865081741
ENSG00000076108	-0.102190749	6.935065229	0.990698006	0.322333409	0.681828121	0.000585407	6.935065229	4.21E-05	0.99483779	0.999068981	-0.102776156	6.935065229	2.17637346	0.14375592	0.351259427
ENSG00000076201	-0.082049366	5.168170589	0.375857961	0.541428493	0.827124265	0.110020958	5.168170589	0.875568255	0.352009645	0.876134819	-0.192070324	5.168170589	4.390211756	0.03905365	0.155011098
ENSG00000076242	0.287862118	5.098242228	3.86988314	0.05234776	0.339774061	0.066049003	5.098242228	0.269137002	0.605228964	0.951232847	0.221813115	5.098242228	5.118242526	0.02616767	0.120023002
ENSG00000076248	0.068331081	4.815843262	0.271646878	0.603553942	0.855060095	-0.020081137	4.815843262	0.031440888	0.85967271	0.98669033	0.088412218	4.815843262	1.049059212	0.308564647	0.550363531
ENSG00000076258	-0.388411235	3.069291717	3.348135726	0.070707728	0.3827541	0.103143371	3.069291717	0.287182531	0.593399783	0.949660848	-0.491554606	3.069291717	10.78821674	0.001473104	0.019250309
ENSG00000076321	-0.083382109	4.726467586	0.551428534	0.459735805	0.781404697	0.091751603	4.726467586	0.844258824	0.360723189	0.881093219	-0.175133712	4.726467586	5.212504256	0.024863375	0.116160606
ENSG00000076344	0.341838699	2.255394968	0.982243059	0.324395365	0.683456958	0.263033463	2.255394968	0.837832849	0.362548551	0.882740643	0.078805237	2.255394968	0.11639515	0.733800564	0.872397395
ENSG00000076351	0.168771569	4.369649592	0.418836644	0.519224078	0.815437418	-0.041435413	4.369649592	0.031813298	0.858853204	0.986611258	0.210206982	4.369649592	1.38937224	0.241728626	0.47734223
ENSG00000076356	-0.390735408	6.677134227	3.83464627	0.053409181	0.342086006	-0.007366004	6.677134227	0.001660824	0.96758606	0.995987632	-0.383369404	6.677134227	7.70468984	0.00674271	0.050607857
ENSG00000076382	0.246293277	4.388492488	1.117073693	0.293476748	0.657960055	-0.009721026	4.388492488	0.002351572	0.961434539	0.995102341	0.256014302	4.388492488	2.735156093	0.101767479	0.284099729
ENSG00000076513	-0.207136728	5.827461557	2.71587082	0.102963428	0.441872206	-0.146254161	5.827461557	1.751262079	0.189186983	0.785408007	-0.060882567	5.827461557	0.534735075	0.466588796	0.690071904
ENSG00000076554	-0.381942545	8.824417002	2.881041311	0.093204374	0.427176025	0.167460695	8.824417002	0.680211335	0.411770558	0.90180204	-0.549403241	8.824417002	11.85257693	0.000887618	0.014049184
ENSG00000076555	-0.088165935	5.482190308	0.271724299	0.603502431	0.855060095	0.066036167	5.482190308	0.204396158	0.652321268	0.963175231	-0.154202103	5.482190308	1.779736003	0.185664989	0.408533222
ENSG00000076604	0.146573533	6.258033833	1.293770995	0.258478522	0.627798419	0.251082744	6.258033833	4.765542885	0.031729241	0.542019003	-0.104509211	6.258033833	1.314616852	0.254705522	0.491402576
ENSG00000076641	-0.281424881	5.893083166	0.924964164	0.338848432	0.693498044	0.06343784	5.893083166	0.057023324	0.811827408	0.983204338	-0.344862721	5.893083166	2.855818534	0.094635181	0.272646695
ENSG00000076650	-0.090347729	3.983471373	0.456219099	0.501188454	0.804574161	0.044379039	3.983471373	0.136869438	0.712312751	0.971126918	-0.134726768	3.983471373	2.174682398	0.143909762	0.35146864
ENSG00000076662	-0.081433667	3.910083648	0.237220838	0.627446071	0.865023232	-0.132607565	3.910083648	0.834255245	0.363570394	0.882740643	0.051173898	3.910083648	0.198452933	0.657079554	0.82618032
ENSG00000076685	0.058209394	6.813034443	0.119626086	0.730275738	0.910600447	-0.11304183	6.813034443	0.577665065	0.449284684	0.917088953	0.171251224	6.813034443	2.431844196	0.122525031	0.319822144
ENSG00000076706	0.092922612	5.567420626	0.102775635	0.749294149	0.918352522	0.051522234	5.567420626	0.044427245	0.83355462	0.98482915	0.041400378	5.567420626	0.048534176	0.826151013	0.922060956
ENSG00000076716	-0.253730727	4.928099701	1.910567779	0.170440228	0.536202717	-0.104804445	4.928099701	0.427907842	0.514743581	0.933206854	-0.148926282	4.928099701	1.493939032	0.224908917	0.456687649
ENSG00000076770	-0.217523705	6.416333707	1.729789324	0.19189527	0.563053051	0.038941606	6.416333707	0.068490941	0.794165651	0.982844303	-0.256465311	6.416333707	4.968251309	0.028394711	0.126711015
ENSG00000076826	-0.348423697	5.086318602	4.116807072	0.045517565	0.32146195	0.189614948	5.086318602	1.530972143	0.219297318	0.803219092	-0.538038644	5.086318602	19.38089054	3.03E-05	0.001916436
ENSG00000076864	0.010702196	5.20433435	0.001711649	0.967094226	0.989857306	-0.052133844	5.20433435	0.052484499	0.819333691	0.983245131	0.06283604	5.20433435	0.119879571	0.730002456	0.869958205
ENSG00000076924	-0.018620313	4.533825742	0.034794848	0.852460671	0.953321705	0.045137518	4.533825742	0.27185903	0.60341281	0.951232847	-0.063757831	4.533825742	0.874646272	0.352262053	0.592698477
ENSG00000076928	0.240592087	5.904577697	3.242039816	0.07523825	0.39223624	0.17830544	5.904577697	2.338588493	0.12983343	0.735893933	0.062286647	5.904577697	0.466743911	0.496305139	0.712891637
ENSG00000076944	-0.336493367	6.486658956	5.514367166	0.021129372	0.2416835	0.150445008	6.486658956	1.359091497	0.24688256	0.818614189	-0.486938375	6.486658956	22.56752982	7.94E-06	0.000896652
ENSG00000076984	-0.006682048	4.637502297	0.004717719	0.945397529	0.982740993	0.083084153	4.637502297	0.954922955	0.331180039	0.86527495	-0.089766201	4.637502297	1.826223654	0.180079406	0.400980703
ENSG00000077044	-0.328333491	4.282831555	1.814656372	0.181450556	0.55184087	-0.537123792	4.282831555	6.000597899	0.016306283	0.462737702	0.2087903	4.282831555	1.471215917	0.228438589	0.461079061
ENSG00000077063	-0.107353516	2.919014036	0.104951221	0.746744875	0.917590983	-0.152941046	2.919014036	0.28941248	0.591971485	0.949443194	0.04558753	2.919014036	0.049076505	0.825197469	0.921480246
ENSG00000077092	-0.027826142	3.263015278	0.01200839	0.912992739	0.972543959	0.138801899	3.263015278	0.383652124	0.537274582	0.936844757	-0.166628041	3.263015278	0.973882413	0.326451697	0.569260159
ENSG00000077097	0.115527678	7.274764469	1.062642397	0.305471849	0.669054629	-0.095667137	7.274764469	0.968842612	0.327699694	0.863189625	0.211194814	7.274764469	8.176442828	0.005311814	0.04319884
ENSG00000077147	-0.042516616	9.902827934	0.064196582	0.800580005	0.937370187	-0.011380103	9.902827934	0.005700935	0.939986721	0.995102341	-0.031136513	9.902827934	0.073626872	0.786770542	0.900745519
ENSG00000077150	0.388130557	5.030471345	4.127009997	0.045256778	0.321259638	0.01294413	5.030471345	0.005846371	0.939227534	0.995102341	0.375186426	5.030471345	8.241065702	0.005141982	0.042315895
ENSG00000077152	0.351802435	3.126542209	3.209638809	0.076684342	0.394642981	0.055748774	3.126542209	0.107328838	0.743993356	0.976700976	0.296053661	3.126542209	5.349074813	0.023094301	0.110887083
ENSG00000077157	-0.158640204	6.921501856	0.576815841	0.449617065	0.774882347	0.055005655	6.921501856	0.094188329	0.75965229	0.978899662	-0.213645859	6.921501856	2.359610839	0.128143859	0.328538026
ENSG00000077232	-0.046394451	7.738018974	0.072787492	0.78795979	0.932858928	-0.0719219	7.738018974	0.221911181	0.638767144	0.959306928	0.025527449	7.738018974	0.049522889	0.824417416	0.921294622
ENSG00000077235	-0.145901072	6.21277669	0.907224373	0.343491946	0.697063715	-0.21866718	6.21277669	2.667911657	0.106005957	0.701775411	0.072766107	6.21277669	0.527059475	0.469795204	0.69302359
ENSG00000077238	-0.025641501	6.291442724	0.067432177	0.79572668	0.935497485	0.033253001	6.291442724	0.144623652	0.704654374	0.97004007	-0.058894502	6.291442724	0.748134391	0.389447343	0.625653364
ENSG00000077254	-0.291340522	6.496680278	7.484260455	0.007543865	0.157511612	-0.185477119	6.496680278	3.807150362	0.054253543	0.617369968	-0.105863403	6.496680278	2.188741271	0.142636472	0.349722135
ENSG00000077264	0.286411279	1.198576089	0.618976656	0.433566683	0.762627365	0.018104209	1.198576089	0.003255833	0.954628377	0.995102341	0.268307069	1.198576089	1.295921945	0.258085991	0.495632849
ENSG00000077274	-0.27232395	4.684111859	0.77314845	0.381674261	0.725871462	0.067846851	4.684111859	0.06306715	0.802306225	0.983092287	-0.340170801	4.684111859	2.478937792	0.119020696	0.313975743
ENSG00000077279	-0.515124455	-0.053285953	2.390088288	0.12573836	0.475714359	0.077743963	-0.053285953	0.070023273	0.791929078	0.982485969	-0.592868418	-0.053285953	6.647273275	0.011613331	0.071978205
ENSG00000077312	0.264842902	4.984220467	5.395402967	0.022524827	0.247173394	0.243466717	4.984220467	6.121418273	0.015297741	0.455666274	0.021376185	4.984220467	0.074154657	0.786026492	0.900597358
ENSG00000077348	0.816600331	3.433200212	24.80926875	3.18E-06	0.005265196	0.242600114	3.433200212	2.960189917	0.088894496	0.676143526	0.574000216	3.433200212	27.09983865	1.28E-06	0.000341708
ENSG00000077380	-0.129321741	7.145463431	1.139986271	0.288610317	0.653481662	-0.003518924	7.145463431	0.001073827	0.973933654	0.996530297	-0.125802817	7.145463431	2.362689556	0.127898517	0.328194825
ENSG00000077420	-0.021313669	3.012728941	0.002963361	0.95671214	0.987025519	-0.757917903	3.012728941	4.669907405	0.033446528	0.548848046	0.736604234	3.012728941	8.157906629	0.005362335	0.043455368
ENSG00000077454	-0.103825157	4.909131355	0.424871785	0.516235151	0.813604767	0.201914881	4.909131355	2.0560479	0.155188974	0.760794853	-0.305740037	4.909131355	7.68224646	0.006820063	0.050904696
ENSG00000077458	0.223703724	4.954928836	3.926282727	0.050695879	0.334424031	0.159876715	4.954928836	2.657840904	0.106657495	0.701775411	0.06382701	4.954928836	0.699223023	0.405336742	0.638489386
ENSG00000077463	-0.256536727	3.986690443	1.686988937	0.197431864	0.568727403	0.447450649	3.986690443	6.208122928	0.0146145	0.449515832	-0.703987376	3.986690443	24.22705985	4.03E-06	0.00065869
ENSG00000077514	0.258810165	5.729512764	3.059155556	0.083811757	0.409130858	0.208534224	5.729512764	2.504582055	0.117145958	0.713159294	0.050275941	5.729512764	0.242919671	0.623347524	0.803792581
ENSG00000077522	0.321207621	-0.94229181	0.517329953	0.473911338	0.789247937	-0.30725264	-0.94229181	0.598326078	0.441315088	0.911329201	0.628460261	-0.94229181	5.673003894	0.019408897	0.099415593
ENSG00000077549	-0.14573778	7.55955693	2.629124672	0.108539987	0.450674162	0.001001041	7.55955693	0.000158708	0.989977411	0.998341868	-0.146738821	7.55955693	5.612247656	0.020049686	0.101469528
ENSG00000077585	0.028138255	4.17273391	0.026869886	0.870174221	0.958085509	-0.106033144	4.17273391	0.497292315	0.482576903	0.927656221	0.134171399	4.17273391	1.354759688	0.24763127	0.483897707
ENSG00000077616	0.211860432	0.066794834	0.39755073	0.530010391	0.82127798	-0.234233639	0.066794834	0.634941061	0.840216225	0.985722407	0.446094071	0.066794834	4.98574934	0.028124852	0.125863779
ENSG00000077684	0.278639185	5.342078451	3.74181863	0.05631813	0.348346201	0.016772755	5.342078451	0.018316857	0.892656017	0.98933734	0.26186643	5.342078451	7.582855862	0.007173905	0.052687041
ENSG00000077713	-0.250249866	4.625889824	2.804613512	0.097586349	0.432366872	-0.063544114	4.625889824	0.226585199	0.635261217	0.958358101	-0.186705752	4.625889824	3.417323983	0.067913968	0.22211888
ENSG00000077721	-0.067058009	5.979748843	0.430309669	0.513568952	0.812209705	0.106438966	5.979748843	1.360992483	0.24655488	0.818420162	-0.173496976	5.979748843	6.130970679	0.01522085	0.08514421
ENSG00000077782	-0.141344305	4.609141109	0.228727308	0.633670661	0.868379105	-0.110444405	4.609141109	0.198379648	0.657140035	0.96441688	-0.0308999	4.609141109	0.026029575	0.872202786	0.945091913
ENSG00000077800	0.298867111	-1.3209273	0.966882574	0.328186782	0.685194366	0.266167866	-1.3209273	0.948410146	0.332825532	0.866128119	0.032699245	-1.3209273	0.028713462	0.865835889	0.941988491
ENSG00000077935	0.895761249	-1.072751443	2.057447033	0.155050159	0.517201956	-0.316410217	-1.072751443	0.298400143	0.586285922	0.948577125	1.212171466	-1.072751443	11.43691114	0.001080708	0.015761669
ENSG00000077942	-0.375315209	6.531926349	0.96277397	0.329222371	0.686198412	-0.233331783	6.531926349	0.545973174	0.46196581	0.922903725	-0.141983426	6.531926349	0.334052349	0.564782548	0.765568775
ENSG00000077943	-0.356334352	5.131855595	1.215702999	0.273254988	0.640707953	-0.15542827	5.131855595	0.324693201	0.570273446	0.945703434	-0.200906082	5.131855595	0.940633914	0.334811168	0.577343269
ENSG00000077984	-0.035630093	1.180244144	0.010249189	0.919594371	0.974220192	-0.08888456	1.180244144	0.081926754	0.775383893	0.981439616	0.053254467	1.180244144	0.052582506	0.819167412	0.919094454
ENSG00000078018	0.361515802	2.956791572	1.010759215	0.317510353	0.678301695	-0.141830883	2.956791572	0.206848038	0.650382536	0.96245033	0.503346685	2.956791572	4.76311878	0.031771548	0.135596176
ENSG00000078043	0.067440188	4.73826543	0.403732922	0.526836196	0.819481468	-0.000140827	4.73826543	2.28E-06	0.998799955	0.999611361	0.067581015	4.73826543	0.908304404	0.343206345	0.58533471
ENSG00000078053	-0.278738014	1.13301079	0.893861292	0.347052681	0.700497959	0.160412351	1.13301079	0.391897856	0.532943207	0.935829381	-0.439150365	1.13301079	5.486340741	0.021449693	0.105924176
ENSG00000078061	-0.066297927	5.654306271	0.404590199	0.526398735	0.819337246	0.082276414	5.654306271	0.789305071	0.376761206	0.887832007	-0.148574342	5.654306271	4.180638799	0.043912117	0.167550621
ENSG00000078070	0.16644305	5.115176377	2.085131265	0.152332659	0.514380746	0.079427461	5.115176377	0.618486192	0.433748276	0.909853455	0.087015589	5.115176377	1.274170081	0.262090232	0.500044613
ENSG00000078081	-0.109304358	2.605232809	0.066951518	0.796439679	0.935678543	-0.559882671	2.605232809	2.190075555	0.142516298	0.752164076	0.450578312	2.605232809	2.918578863	0.091132239	0.266655287
ENSG00000078098	0.511531567	1.483164539	1.164872506	0.283441804	0.650742487	0.240086211	1.483164539	0.336715134	0.563232083	0.942929372	0.271445357	1.483164539	0.921487107	0.339746285	0.581838294
ENSG00000078114	-0.473903597	5.42886221	1.164856483	0.283461572	0.650742487	-0.678937739	5.42886221	3.059729016	0.083802796	0.671721694	0.205034142	5.42886221	0.61374482	0.435521552	0.665290087
ENSG00000078124	-0.216549638	5.967219756	2.606482088	0.110050495	0.453180765	0.032821702	5.967219756	0.074388385	0.785697902	0.981439616	-0.24937134	5.967219756	7.37709944	0.007968617	0.056315935
ENSG00000078140	-0.143174571	6.877353971	1.659990406	0.201022079	0.571558307	-0.207198145	6.877353971	4.370472107	0.039485746	0.576725855	0.064023573	6.877353971	0.744125388	0.390715308	0.626750297
ENSG00000078142	-0.118427623	5.232845941	1.290171054	0.259137156	0.628083288	-0.020436037	5.232845941	0.048591646	0.826048987	0.984541706	-0.097991586	5.232845941	1.931617651	0.168129341	0.386380584
ENSG00000078177	-0.083604257	4.634441513	0.394683802	0.531494139	0.821676293	-0.129777311	4.634441513	1.197645278	0.276814827	0.833274655	0.046173054	4.634441513	0.268235169	0.605833248	0.793051614
ENSG00000078237	-0.055268974	4.166492611	0.119033312	0.730918404	0.910739687	0.032293977	4.166492611	0.051112688	0.821668838	0.983935091	-0.087562951	4.166492611	0.648164011	0.422965648	0.65473874
ENSG00000078246	0.247738764	4.193436701	3.326152882	0.071621403	0.385070146	0.135187773	4.193436701	1.3352041	0.25104654	0.821779244	0.11255099	4.193436701	1.556708888	0.215497142	0.445477491
ENSG00000078269	-0.088238619	6.032689443	0.396699375	0.530450217	0.82127798	0.089010229	6.032689443	0.507671655	0.478055954	0.926989981	-0.177248848	6.032689443	3.439806625	0.067032192	0.220318887
ENSG00000078295	-0.262601029	1.553914678	1.179082774	0.280543728	0.648653108	-0.136532915	1.553914678	0.427070073	0.515154407	0.933218396	-0.126068113	1.553914678	0.621951928	0.432467594	0.662574692
ENSG00000078304	-0.047752956	6.987124584	0.301976854	0.584054254	0.846904804	0.071547848	6.987124584	0.872577683	0.352829271	0.876187696	-0.119300804	6.987124584	4.12967645	0.045188887	0.17049663
ENSG00000078319	0.258184355	4.21212205	3.082894421	0.082640671	0.406943595	0.108270033	4.21212205	0.732998965	0.394265835	0.894630188	0.149914322	4.21212205	2.29356827	0.133537317	0.336958126
ENSG00000078328	0.455460905	0.299897661	2.978131042	0.087948424	0.417266304	0.391404387	0.299897661	2.917465386	0.766543544	0.979829891	0.064056518	0.299897661	0.126921626	0.722508297	0.865463029
ENSG00000078369	-0.035866939	8.105573067	0.094765585	0.758940048	0.922968269	0.098766641	8.105573067	0.932543197	0.336880871	0.867848218	-0.13463358	8.105573067	2.811409513	0.097187599	0.276941654
ENSG00000078399	-0.73090886	2.003846792	1.564721976	0.214334204	0.587835942	-0.274696207	2.003846792	0.318498016	0.573966185	0.945760211	-0.456212653	2.003846792	1.540406607	0.217898888	0.448239197
ENSG00000078401	0.590081153	3.925133619	3.656860633	0.059133632	0.355907094	-0.06482793	3.925133619	0.062723474	0.802833286	0.983092287	0.654909083	3.925133619	9.479409885	0.002780911	0.028755155
ENSG00000078403	0.159543759	4.838799438	1.752956029	0.188975261	0.559321579	0.04654159	4.838799438	0.201906496	0.65430428	0.963755458	0.113002169	4.838799438	1.999408435	0.160930792	0.376827834
ENSG00000078487	0.271164263	1.8557262	0.982978224	0.324215378	0.683456958	0.014027137	1.8557262	0.003542371	0.952676234	0.995102341	0.257137126	1.8557262	2.097532711	0.151133128	0.362747671
ENSG00000078549	0.28580011	-0.497215172	0.136789801	0.712392879	0.903983461	-0.10365627	-0.497215172	0.024161221	0.876835722	0.988718911	0.38945638	-0.497215172	0.749475852	0.389024943	0.625401828
ENSG00000078579	1.292028522	-1.528114855	1.578782629	0.212303799	0.586010809	-1.440761149	-1.528114855	2.43914819	0.121975562	0.721081768	2.732789671	-1.528114855	25.73865124	2.19E-06	0.00047592
ENSG00000078589	-0.074319553	2.256718023	0.079813372	0.778221819	0.929752045	-0.343593497	2.256718023	2.188568147	0.142652073	0.752164076	0.269273944	2.256718023	2.496340671	0.117741878	0.311959967
ENSG00000078596	0.046957632	4.622080995	0.021442492	0.883919801	0.96288293	0.376728176	4.622080995	1.765838928	0.187383819	0.783773974	-0.329770544	4.622080995	2.174270862	0.14395724	0.351542933
ENSG00000078618	0.186427122	6.926757564	3.86073459	0.052621134	0.340583017	-0.064928716	6.926757564	0.615016479	0.435036267	0.910730129	0.251355838	6.926757564	15.74660482	0.000148527	0.004847107
ENSG00000078668	-0.166503343	6.644636713	1.404228729	0.239245173	0.611254804	-0.118415098	6.644636713	0.906128851	0.343781975	0.872395097	-0.048088245	6.644636713	0.264925132	0.608062298	0.794405213
ENSG00000078674	0.103954336	7.108132335	0.684352209	0.4103564	0.745734099	-0.015369257	7.108132335	0.019825318	0.888351686	0.98933734	0.119323593	7.108132335	2.011665228	0.159667735	0.375471531
ENSG00000078687	0.222675917	4.183412793	2.287727801	0.134026549	0.488687822	0.108314504	4.183412793	0.714650063	0.400224425	0.895899499	0.114361413	4.183412793	1.348990012	0.248632879	0.485118952
ENSG00000078699	0.192222018	5.229506882	1.718447409	0.193344304	0.564737169	0.179663757	5.229506882	2.001156574	0.160749942	0.763830945	0.012558262	5.229506882	0.01619927	0.899015526	0.956751671
ENSG00000078725	0.418604951	-1.597267512	0.174989076	0.676749097	0.888705432	0.403225945	-1.597267512	0.18094403	0.671616529	0.966466145	0.015379006	-1.597267512	0.001093149	0.973700459	0.988393889
ENSG00000078747	-0.056923752	6.726153511	0.237756731	0.627058076	0.865016736	-0.070378696	6.726153511	0.458729724	0.500016145	0.930541955	0.013454943	6.726153511	0.029801671	0.863342162	0.940815149
ENSG00000078795	-0.462690861	-0.396425008	1.959538849	0.165120105	0.529535499	-0.220472627	-0.396425008	0.532658617	0.467452714	0.923965618	-0.242218234	-0.396425008	1.284380086	0.260201071	0.498162734
ENSG00000078804	-0.282127214	6.268786112	1.410322709	0.238238821	0.61057401	0.121917237	6.268786112	0.322509215	0.571568033	0.945703434	-0.404044451	6.268786112	5.978456712	0.016500043	0.089932
ENSG00000078808	-0.120390101	6.784940437	0.830344558	0.364691986	0.712891449	0.119919066	6.784940437	1.048109898	0.308782333	0.854732314	-0.240309167	6.784940437	6.678436147	0.011426533	0.071034088
ENSG00000078814	0.56137123	0.952722117	4.76088622	0.031810565	0.281957904	0.533863855	0.952722117	5.918742626	0.017029111	0.462737702	0.027507375	0.952722117	0.026022457	0.872219677	0.945091913
ENSG00000078898	1.742843637	3.586772598	0.224594427	0.636763901	0.869726304	-1.517484099	3.586772598	0.137513246	0.71167894	0.971059977	3.260327736	3.586772598	5.650230647	0.019674622	0.100197453
ENSG00000078900	-0.052615402	1.305030361	0.014771231	0.903546152	0.969452757	0.169370658	1.305030361	0.212674038	0.645830933	0.961410989	-0.22198606	1.305030361	0.631923371	0.428814983	0.659872997
ENSG00000078902	-0.360820264	5.643313009	5.411932477	0.02232525	0.245911165	-0.072139562	5.643313009	0.267862595	0.606083272	0.951232847	-0.288680703	5.643313009	7.38404499	0.007940345	0.056251165
ENSG00000078967	0.34509411	3.758169992	9.963486308	0.002194516	0.10121769	0.207248655	3.758169992	4.772058391	0.031615824	0.541595097	0.137845455	3.758169992	3.550856903	0.062855488	0.211434822
ENSG00000079101	0.065824202	-0.309972215	0.031706679	0.859087103	0.955543323	-0.369094377	-0.309972215	1.258393479	0.265043404	0.828021129	0.434918579	-0.309972215	3.604292913	0.060947114	0.20731505
ENSG00000079102	0.111701917	2.492284357	0.1239107	0.72568273	0.908874644	0.114092306	2.492284357	0.180275131	0.672185549	0.966806239	-0.002390389	2.492284357	0.000128171	0.990993077	0.995873864
ENSG00000079112	-0.331850342	8.988982777	0.337043846	0.563055552	0.837522994	0.612862851	8.988982777	1.340039824	0.250225117	0.821779244	-0.944713193	8.988982777	5.024630543	0.027558185	0.124352765
ENSG00000079134	0.237138195	4.919559301	3.595256057	0.061265386	0.361858909	-0.068353312	4.919559301	0.396366204	0.530622519	0.935309528	0.305491507	4.919559301	13.56548734	0.000399485	0.008665887
ENSG00000079150	0.198304111	3.310151522	1.370206136	0.244974294	0.615662226	0.015469702	3.310151522	0.011355831	0.915380535	0.993266459	0.182834408	3.310151522	2.708615011	0.103417429	0.28718857
ENSG00000079156	-0.487662136	1.420083093	3.32794834	0.071546297	0.384972325	-0.433255136	1.420083093	3.303078445	0.072594321	0.655951439	-0.054407001	1.420083093	0.11041976	0.740466401	0.875012205
ENSG00000079215	0.35814061	3.144047833	0.303160302	0.583324214	0.846651739	0.213107032	3.144047833	0.133053452	0.716175329	0.972070444	0.145033578	3.144047833	0.181202109	0.671397276	0.835237341
ENSG00000079246	0.025194308	8.23882316	0.068970208	0.793463267	0.934857785	-0.009866723	8.23882316	0.013653151	0.907250976	0.992326013	0.035061031	8.23882316	0.298239439	0.5863866	0.780939321
ENSG00000079257	-0.433628658	5.006555851	3.375425339	0.069593423	0.380622579	0.40380173	5.006555851	3.604207604	0.060952345	0.632658613	-0.837430388	5.006555851	24.13981139	4.18E-06	0.000662025
ENSG00000079263	-0.494466931	1.933804939	1.375080573	0.244143164	0.614921534	-0.592260398	1.933804939	2.446362963	0.121429514	0.720387493	0.097793468	1.933804939	0.132187145	0.717057419	0.862458997
ENSG00000079277	0.036915154	5.106219372	0.209287238	0.648467563	0.873847027	0.049075094	5.106219372	0.481277776	0.489693102	0.929702236	-0.01215994	5.106219372	0.048441369	0.826313811	0.922063841
ENSG00000079308	-0.083353697	6.743744452	0.061202336	0.805190253	0.938423411	-0.153903314	6.743744452	0.302755648	0.583574246	0.94792452	0.070549617	6.743744452	0.10629646	0.745185912	0.877810136
ENSG00000079313	0.007303532	4.181596745	0.003219043	0.954885174	0.985971995	0.201718338	4.181596745	3.201741935	0.077041378	0.658642384	-0.194414806	4.181596745	4.71028744	0.032708657	0.138070462
ENSG00000079332	-0.015142176	7.118405308	0.025265223	0.874076541	0.959566727	-0.106831659	7.118405308	1.605057719	0.208570532	0.795220905	0.091689483	7.118405308	2.082807121	0.152558679	0.364936651
ENSG00000079335	-0.154289488	3.105922533	0.489869236	0.485853818	0.796030807	-0.031985032	3.105922533	0.027761441	0.868057714	0.987716722	-0.122304456	3.105922533	0.692186554	0.407700519	0.640681127
ENSG00000079337	-0.271414161	4.981622955	2.43063501	0.122616771	0.471786112	0.233456106	4.981622955	2.283385242	0.134391627	0.741908022	-0.504870267	4.981622955	17.99794338	5.50E-05	0.002751539
ENSG00000079385	-0.015886353	6.765448293	0.002358216	0.961380502	0.988571083	0.422112906	6.765448293	1.960316403	0.165048711	0.768002881	-0.437999259	6.765448293	3.4810797	0.065456641	0.216869755
ENSG00000079387	0.150640424	4.330399742	2.478285882	0.119059331	0.466104616	0.105229861	4.330399742	1.568451276	0.213789746	0.799306873	0.045410563	4.330399742	0.502269748	0.4804001	0.701785302
ENSG00000079432	0.028418262	5.444473388	0.039545916	0.842835256	0.949966781	0.228645287	5.444473388	3.33866755	0.071099687	0.655951439	-0.200227025	5.444473388	4.076125582	0.046573531	0.174190076
ENSG00000079435	0.629892446	2.228492334	11.68282844	0.000961765	0.072335976	0.443171921	2.228492334	7.683279645	0.006816482	0.391667841	0.186720525	2.228492334	2.216955428	0.140119786	0.346927437
ENSG00000079459	0.484693855	4.525161439	6.880456386	0.010289391	0.181605806	0.568806897	4.525161439	12.44740826	0.000671173	0.184318797	-0.084113043	4.525161439	0.408195469	0.52456611	0.734748284
ENSG00000079462	0.065952411	3.415916073	0.184640348	0.668478218	0.884551119	0.109019984	3.415916073	0.676326199	0.41310398	0.901840751	-0.043067573	3.415916073	0.166263781	0.684456009	0.842910806
ENSG00000079482	0.207069639	5.112044449	3.901094491	0.05142657	0.33655089	0.072112978	5.112044449	0.619253391	0.433464275	0.909853455	0.13495666	5.112044449	3.663660653	0.05890023	0.203047163
ENSG00000079616	0.23343981	4.92045803	2.340197022	0.129703265	0.48204236	0.136538625	4.92045803	1.081263873	0.301297514	0.849192177	0.096901185	4.92045803	0.89274194	0.347353234	0.588236951
ENSG00000079689	0.245520209	2.304663665	0.195664132	0.659344493	0.879728248	0.028958894	2.304663665	0.003591975	0.952346778	0.995102341	0.216561315	2.304663665	0.331971455	0.565992348	0.76594415
ENSG00000079691	0.128284225	6.25066332	0.897543757	0.346066426	0.699464194	0.117215851	6.25066332	0.973087401	0.32664814	0.862899886	0.011068374	6.25066332	0.014170876	0.905517054	0.958886771
ENSG00000079739	-0.133818049	6.054016102	0.977103916	0.325657296	0.684269846	0.118977791	6.054016102	1.005785634	0.318697092	0.859404255	-0.25279584	6.054016102	7.250413049	0.008503149	0.05886224
ENSG00000079785	-0.071689826	6.938732439	0.397103611	0.530241299	0.82127798	-0.087407269	6.938732439	0.753121149	0.387878408	0.893700589	0.015717443	6.938732439	0.042849787	0.836492317	0.927096573
ENSG00000079805	-0.300052625	8.108560009	3.910181533	0.051161663	0.335765338	0.155039051	8.108560009	1.303316232	0.25674227	0.825407323	-0.455091675	8.108560009	17.68964248	6.30E-05	0.002942096
ENSG00000079819	-0.040552605	6.388863508	0.05039463	0.822904631	0.943373509	-0.089031759	6.388863508	0.320210229	0.57293865	0.945703434	0.048479154	6.388863508	0.166595701	0.684158458	0.842801969
ENSG00000079841	0.124920413	1.531150422	0.13026172	0.719036132	0.906066893	-0.036687095	1.531150422	0.015771824	0.900349595	0.991772787	0.161607509	1.531150422	0.523558418	0.47126962	0.693815026
ENSG00000079931	-0.567174049	3.366810639	2.408583497	0.124303473	0.474001028	-0.446834379	3.366810639	2.011030219	0.15973289	0.763663842	-0.12033967	3.366810639	0.300006479	0.585281515	0.780147323
ENSG00000079950	-0.133607843	6.838025237	0.8630615	0.355454975	0.706181059	0.00565616	6.838025237	0.001916417	0.965182609	0.995987632	-0.139264004	6.838025237	2.021946527	0.158617086	0.373788555
ENSG00000079974	0.161512612	4.112463952	2.334949057	0.130128486	0.482763782	0.206319792	4.112463952	5.088925218	0.026587953	0.522817726	-0.04480718	4.112463952	0.393663127	0.532024197	0.739907858
ENSG00000079999	-0.253434528	5.246209861	4.850533742	0.030283133	0.276874356	-0.129353093	5.246209861	1.643497228	0.203253621	0.792292881	-0.124081435	5.246209861	2.550460496	0.113889817	0.305843281
ENSG00000080007	0.572991471	1.741170865	0.52398754	0.471095741	0.787720206	0.301366116	1.741170865	0.184088612	0.668947873	0.966395126	0.271625355	1.741170865	0.33282625	0.565495652	0.765568775
ENSG00000080031	-0.167087677	6.766043553	0.423455651	0.516935609	0.814263474	0.186852926	6.766043553	0.630474024	0.429345636	0.908227764	-0.353940603	6.766043553	3.55404668	0.062743929	0.211209882
ENSG00000080189	0.174285304	5.428787422	3.64836403	0.059420411	0.35700753	0.122491047	5.428787422	2.345033995	0.129312738	0.734290768	0.051794257	5.428787422	0.67817549	0.412468482	0.644683389
ENSG00000080200	-0.091849959	6.049055829	0.425873922	0.515741977	0.813440276	-0.212038766	6.049055829	2.917848541	0.091172065	0.679257042	0.120188807	6.049055829	1.748794447	0.189495907	0.413352746
ENSG00000080224	-0.028528827	-0.530375733	0.00560246	0.940506307	0.980542307	-0.394865894	-0.530375733	1.44359969	0.232819757	0.813031577	0.366337067	-0.530375733	2.708850846	0.103402638	0.287186193
ENSG00000080293	-1.015197202	-0.423911308	3.524475642	0.063821461	0.368515738	-1.303920618	-0.423911308	7.213925469	0.008663947	0.394246817	0.288723415	-0.423911308	0.671570292	0.41474504	0.646623225
ENSG00000080298	0.111026809	4.218373064	0.318283254	0.574093386	0.842192373	-0.088345314	4.218373064	0.278118631	0.599279911	0.950325155	0.199372123	4.218373064	2.288768159	0.133939253	0.337641607
ENSG00000080345	0.257266183	6.150592732	3.300504165	0.072703755	0.387376742	-0.162436311	6.150592732	1.74397564	0.190100898	0.786116532	0.419702493	6.150592732	21.21281723	1.40E-05	0.001204717
ENSG00000080371	-0.119307394	6.133059483	1.10753806	0.295533296	0.659771439	-0.207221472	6.133059483	4.267457047	0.04182521	0.585434894	0.087914078	6.133059483	1.382376342	0.242905679	0.47865751
ENSG00000080493	-0.262766395	7.689795616	0.985922112	0.323498279	0.682778835	0.115352713	7.689795616	0.23452222	0.629409228	0.956308156	-0.378119108	7.689795616	4.026161343	0.047909193	0.177325009
ENSG00000080503	-0.164087545	6.766830716	2.10873132	0.150059261	0.511990274	0.06426035	6.766830716	0.422474813	0.517418133	0.933687936	-0.228347895	6.766830716	8.915049679	0.003672935	0.034080078
ENSG00000080546	-0.055964225	5.113097626	0.196820402	0.658401548	0.87920439	-0.071635279	5.113097626	0.430746088	0.513356023	0.933206854	0.015671055	5.113097626	0.034513416	0.853051619	0.935189263
ENSG00000080561	-0.106543253	2.981271763	0.102173137	0.750003868	0.918637725	-0.338512541	2.981271763	1.358014691	0.247068413	0.81884623	0.231969288	2.981271763	1.396391302	0.240550154	0.475927186
ENSG00000080573	-0.150493877	3.235553716	0.292734793	0.589856648	0.849400168	-0.083139011	3.235553716	0.119788164	0.73010033	0.974475909	-0.067354867	3.235553716	0.137449783	0.711731139	0.859247529
ENSG00000080603	0.306992378	5.935322361	2.396476189	0.125240673	0.474964996	0.367645363	5.935322361	4.489086291	0.036964007	0.567037762	-0.060652985	5.935322361	0.198284738	0.657215453	0.826191034
ENSG00000080608	0.29966013	5.147762256	3.012727002	0.086155273	0.413369961	0.099023384	5.147762256	0.440652842	0.508563668	0.932648943	0.200636746	5.147762256	3.051498919	0.084193355	0.253292945
ENSG00000080618	0.208304224	-0.675876978	0.505220528	0.479117273	0.792618508	-0.235913056	-0.675876978	0.800333233	0.506084151	0.931754405	0.44421728	-0.675876978	5.811187929	0.0180305	0.095031343
ENSG00000080644	0.367382299	-0.771998701	1.197809229	0.276782175	0.645221413	0.185867473	-0.771998701	0.387220761	0.535392158	0.936459141	0.181514827	-0.771998701	0.732974312	0.394273753	0.62948036
ENSG00000080709	0.302812819	-1.269240435	0.830279422	0.364710708	0.712891449	-0.137663111	-1.269240435	0.208076932	0.838335095	0.985722407	0.44047593	-1.269240435	4.436057959	0.038069457	0.152498712
ENSG00000080802	0.002789851	4.437753893	0.000626042	0.980095668	0.994948631	-0.017819996	4.437753893	0.033466813	0.85527143	0.986611258	0.020609847	4.437753893	0.076679838	0.782505404	0.898677629
ENSG00000080815	-0.149085065	7.177405162	1.25290952	0.266079733	0.633549524	0.032742717	7.177405162	0.07528023	0.784449161	0.981439616	-0.181827782	7.177405162	3.899271857	0.051479881	0.186187679
ENSG00000080819	-0.041299193	4.610605633	0.098346869	0.754573545	0.920999027	-0.017166792	4.610605633	0.021859554	0.882803608	0.988882213	-0.024132401	4.610605633	0.079059056	0.779244563	0.896982179
ENSG00000080822	-0.007934147	5.87720354	0.001972878	0.964673775	0.989051593	-0.152616005	5.87720354	0.944453403	0.333830611	0.866313291	0.144681858	5.87720354	1.594381441	0.21007674	0.439028643
ENSG00000080823	0.497419135	4.220144155	8.11734113	0.005472247	0.137972449	0.236849896	4.220144155	2.449843288	0.121168548	0.720023483	0.260569238	4.220144155	4.741744211	0.032147199	0.136595767
ENSG00000080824	0.300403024	9.816932683	2.02730519	0.158072651	0.52090722	-0.279175602	9.816932683	2.254787513	0.136824257	0.74362038	0.579578626	9.816932683	17.75239827	6.13E-05	0.002908806
ENSG00000080839	0.45370191	3.574137434	6.051449689	0.01587354	0.214506165	0.056337553	3.574137434	0.124338509	0.725229062	0.97398486	0.397364358	3.574137434	10.98759608	0.001338869	0.018120297
ENSG00000080845	0.085844286	5.373471385	0.388336219	0.534806237	0.823138634	0.274085858	5.373471385	5.250868543	0.024352392	0.512976741	-0.188241572	5.373471385	3.947002469	0.050103193	0.182937769
ENSG00000080854	1.011988646	3.826884865	7.604929457	0.007095354	0.152762988	0.331634843	3.826884865	1.229543234	0.270556903	0.830091184	0.680353803	3.826884865	7.989073055	0.005839501	0.04603689
ENSG00000080910	0.371440607	-1.724979298	0.853901141	0.358008121	0.708181163	-0.154745381	-1.724979298	0.178609929	0.673613766	0.967167014	0.526185988	-1.724979298	4.326368537	0.040469734	0.158434702
ENSG00000080947	0.049713407	2.023350874	0.070578721	0.791124829	0.93397972	-0.031008591	2.023350874	0.037211814	0.84748425	0.986013716	0.080721998	2.023350874	0.423029078	0.517144161	0.729303146
ENSG00000080986	0.313375477	3.420760537	1.284818559	0.260120324	0.628412291	-0.122257679	3.420760537	0.257113055	0.61339394	0.952288397	0.435633155	3.420760537	5.629563424	0.019864817	0.100752152
ENSG00000081014	-0.294844963	4.534035321	4.445579876	0.037868389	0.30212612	-0.233573696	4.534035321	3.422390642	0.067714157	0.645744258	-0.061271268	4.534035321	0.426713374	0.5153295	0.727454849
ENSG00000081019	-0.083726857	5.045315695	0.716279406	0.399690015	0.738793777	-0.101059344	5.045315695	1.383805405	0.242664194	0.81733375	0.017332487	5.045315695	0.069127956	0.793232653	0.904440938
ENSG00000081026	-0.213261894	5.810081102	2.080381536	0.152794974	0.514737715	0.030254985	5.810081102	0.052081264	0.820016274	0.98358043	-0.24351688	5.810081102	5.813859941	0.018004886	0.094944905
ENSG00000081041	1.852352439	3.785657389	16.23685265	0.000119768	0.026407124	0.454423466	3.785657389	1.265320965	0.263756602	0.827658467	1.397928973	3.785657389	19.44328325	2.97E-05	0.001895002
ENSG00000081052	0.082637677	2.491372546	0.02205186	0.882293322	0.962331998	-0.121835567	2.491372546	0.067670037	0.795375364	0.982848095	0.204473243	2.491372546	0.401553269	0.527952795	0.73688853
ENSG00000081059	0.095385119	3.685061372	0.311182572	0.578388698	0.84337609	0.20477151	3.685061372	1.911793975	0.170304604	0.770674049	-0.109386391	3.685061372	0.884996072	0.349442871	0.590368805
ENSG00000081087	0.066234839	5.252507852	0.198327398	0.657180978	0.878913985	0.160211806	5.252507852	1.4307978	0.234885555	0.814491253	-0.093976968	5.252507852	0.857479682	0.357007704	0.597370475
ENSG00000081138	-0.31180058	-1.144090658	1.489242911	0.22563291	0.599283802	-0.162969524	-1.144090658	0.487296107	0.486998383	0.929702236	-0.148831056	-1.144090658	0.833533606	0.363776998	0.603406019
ENSG00000081148	0.217033959	-0.301756701	0.507485051	0.478136616	0.791768296	-0.092557646	-0.301756701	0.10944223	0.921786108	0.994706996	0.309591605	-0.301756701	2.490053854	0.118198757	0.312407334
ENSG00000081154	0.206594164	6.851183991	3.856782005	0.052739719	0.340756851	0.014240916	6.851183991	0.023694773	0.878020758	0.988718911	0.192353248	6.851183991	7.602052568	0.007104101	0.052249299
ENSG00000081177	0.077487059	4.762461577	0.606222456	0.43832719	0.766805693	-0.00591086	4.762461577	0.004690579	0.945554566	0.995102341	0.083397919	4.762461577	1.553159165	0.216016523	0.446148376
ENSG00000081181	0.382113904	3.189944438	0.821550465	0.367234125	0.715105438	-0.141286064	3.189944438	0.136902794	0.71228008	0.971126918	0.523399967	3.189944438	4.033542092	0.047709869	0.176899062
ENSG00000081189	0.048868274	4.175268814	0.031049652	0.860539369	0.956043145	-0.223561378	4.175268814	0.870500978	0.353399983	0.87647907	0.272429653	4.175268814	2.363556894	0.127829495	0.328073018
ENSG00000081237	-0.383518414	5.51813362	1.288442648	0.259463949	0.628412291	-0.609868185	5.51813362	4.13846712	0.044975525	0.592797917	0.226349771	5.51813362	1.136466855	0.289360299	0.52977408
ENSG00000081277	0.857865505	6.388810703	0.200044523	0.655810934	0.878075096	0.385555683	6.388810703	0.047318531	0.828312695	0.984644265	0.472309822	6.388810703	0.324477718	0.57041606	0.769113724
ENSG00000081307	0.032040911	5.641503576	0.068814962	0.793690501	0.934857785	-0.054654082	5.641503576	0.254231357	0.615386429	0.952397502	0.086694993	5.641503576	1.15279995	0.285934115	0.526367274
ENSG00000081320	-0.139520556	5.885562141	0.527987196	0.469405764	0.787093911	-0.178749865	5.885562141	1.07204637	0.303354396	0.850670214	0.039229308	5.885562141	0.090903349	0.763751666	0.887815145
ENSG00000081377	0.067533674	5.705545756	0.187396311	0.66616431	0.883929824	0.043334016	5.705545756	0.098377171	0.754536974	0.978654774	0.024199658	5.705545756	0.050923754	0.821993108	0.919953616
ENSG00000081386	0.223871775	4.213618087	2.827152258	0.096270825	0.43057617	0.078341969	4.213618087	0.461367858	0.498789337	0.930541955	0.145529806	4.213618087	2.715817737	0.102966742	0.286361487
ENSG00000081479	0.360488833	-0.390599589	1.119063518	0.293049943	0.657476929	0.193782415	-0.390599589	0.368671622	0.545311414	0.937340305	0.166706418	-0.390599589	0.686779859	0.409530679	0.642137125
ENSG00000081665	0.187925259	5.00427902	1.41453456	0.237542422	0.610085154	0.130844635	5.00427902	0.883009368	0.349981614	0.875825271	0.057080624	5.00427902	0.28239805	0.596488572	0.786665588
ENSG00000081692	-0.043856565	3.33655528	0.11249604	0.738127931	0.914680357	-0.195122037	3.33655528	2.913179117	0.091427155	0.67942493	0.151265473	3.33655528	2.887987729	0.092817027	0.269556551
ENSG00000081721	0.096332963	3.416374037	0.76024617	0.385652484	0.728457294	-0.132522815	3.416374037	1.889264404	0.172816719	0.7715353	0.228855779	3.416374037	9.894128971	0.002269901	0.025219727
ENSG00000081760	-0.408114465	5.579512566	5.718949411	0.018938665	0.231797954	-0.263505495	5.579512566	3.074819331	0.083037001	0.671721694	-0.14460897	5.579512566	1.611871843	0.207615971	0.436631281
ENSG00000081791	-0.144518383	5.698494104	2.655415419	0.106815081	0.447680533	0.129757369	5.698494104	2.81340944	0.097070599	0.689090908	-0.274275752	5.698494104	19.97814674	2.35E-05	0.00164899
ENSG00000081800	-1.064168813	-2.007803042	1.772766881	0.186519811	0.556266319	-1.215159772	-2.007803042	2.304361505	0.132638537	0.740562171	0.150990959	-2.007803042	0.19856131	0.656992023	0.82618032
ENSG00000081803	-0.262000485	5.62178966	2.146567457	0.146495288	0.50651417	-0.277324927	5.62178966	3.026514367	0.085451907	0.671817817	0.015324442	5.62178966	0.016440608	0.898270198	0.956224611
ENSG00000081818	-0.129518187	0.786049147	0.149446488	0.700009205	0.899449715	-0.296456589	0.786049147	1.128502373	0.291036262	0.841760283	0.166938403	0.786049147	0.590756447	0.444209134	0.672550204
ENSG00000081842	-0.484729815	-1.741419769	0.477932704	0.491201698	0.80021222	-0.671060416	-1.741419769	1.081115749	0.301330423	0.849192177	0.186330601	-1.741419769	0.167834229	0.683051228	0.842187371
ENSG00000081853	-0.45080456	-0.270145642	0.86332234	0.355382645	0.706105432	-0.851886631	-0.270145642	4.187183975	0.043750962	0.590767599	0.401082072	-0.270145642	1.834182246	0.17914308	0.400149641
ENSG00000081870	0.204773959	4.231409576	4.087971425	0.046263362	0.323294458	0.12814293	4.231409576	2.116693973	0.14930103	0.758204933	0.076631029	4.231409576	1.270446307	0.262783527	0.50068814
ENSG00000081913	-0.236749373	4.928402268	1.931321187	0.168161633	0.533560419	0.060682684	4.928402268	0.160298891	0.689863375	0.969716944	-0.297432056	4.928402268	6.521056739	0.012403239	0.074916978
ENSG00000081923	-0.201137742	8.608996234	0.882795655	0.350039636	0.702899948	0.117251295	8.608996234	0.368297201	0.54551514	0.937340305	-0.318389036	8.608996234	4.387903797	0.039103909	0.155141931
ENSG00000081985	0.097872825	0.512638596	0.122247812	0.727454553	0.909395416	-0.377146495	0.512638596	2.275946434	0.135019634	0.743325169	0.47501932	0.512638596	6.909574978	0.010135518	0.066098606
ENSG00000082014	-0.085532006	2.60711767	0.140047762	0.709144495	0.903166036	0.036479215	2.60711767	0.035427973	0.851140225	0.986611258	-0.122011221	2.60711767	0.654193154	0.420824858	0.652793277
ENSG00000082068	0.071339719	4.424602107	0.662447549	0.417920302	0.750283263	0.141673678	4.424602107	3.503781381	0.064590477	0.636665321	-0.070333959	4.424602107	1.393293021	0.241068455	0.476678057
ENSG00000082074	-0.025181361	3.823608168	0.005867737	0.93911695	0.980510796	-0.190198897	3.823608168	0.434608568	0.511479687	0.933041816	0.165017535	3.823608168	0.611193605	0.436463953	0.666072953
ENSG00000082126	0.809682839	-1.104748099	6.240961875	0.014364158	0.206475514	0.505604679	-1.104748099	3.111057236	0.081274594	0.670767657	0.304078161	-1.104748099	2.121473409	0.148848027	0.359439905
ENSG00000082146	-0.417680668	4.563448809	3.376213346	0.069559167	0.380622579	0.089634271	4.563448809	0.195815058	0.659218931	0.964993872	-0.507314939	4.563448809	10.85974789	0.001423413	0.018892123
ENSG00000082153	-0.231864458	8.287842033	1.773840013	0.18638788	0.556194822	-0.118695279	8.287842033	0.570427228	0.452129987	0.918341689	-0.113169178	8.287842033	0.956459445	0.330793436	0.573561447
ENSG00000082175	-0.38796121	0.981279989	1.123653539	0.292068468	0.656625215	-0.448802339	0.981279989	2.064526365	0.154349973	0.760794853	0.060841128	0.981279989	0.070504155	0.791232597	0.903163917
ENSG00000082196	0.436268101	2.291372514	1.832714362	0.179315346	0.548594217	0.33940152	2.291372514	1.580184645	0.212099916	0.798056431	0.096866581	2.291372514	0.193028233	0.661497941	0.828799879
ENSG00000082212	-0.21512921	5.96809345	1.738477143	0.190794015	0.562012712	-0.092957402	5.96809345	0.414223042	0.521527537	0.934644254	-0.122171808	5.96809345	1.185817216	0.279183524	0.519376403
ENSG00000082213	-0.140959704	4.795542969	1.703407068	0.195285906	0.565794523	0.013088715	4.795542969	0.018801357	0.891254461	0.98933734	-0.154048419	4.795542969	4.462439761	0.037515146	0.151175621
ENSG00000082258	0.072866036	6.313011094	0.508144963	0.477851461	0.791668375	0.019717772	6.313011094	0.048388558	0.826406978	0.984541706	0.053148265	6.313011094	0.587698169	0.445386777	0.673615337
ENSG00000082269	-0.139357359	6.882447542	0.490693596	0.48548808	0.795746725	-0.124074861	6.882447542	0.48504258	0.48800449	0.929702236	-0.015282498	6.882447542	0.012723067	0.910451815	0.960850654
ENSG00000082293	-0.012777303	-0.090933131	0.00195261	0.964855581	0.989051593	-0.089958434	-0.090933131	0.120545974	0.729281952	0.974475909	0.077181131	-0.090933131	0.140024688	0.709167347	0.857659665
ENSG00000082397	-0.11115584	4.142341342	0.066122524	0.797677806	0.936215813	-0.014575951	4.142341342	0.001488433	0.969313798	0.996232821	-0.09657989	4.142341342	0.142121391	0.707102471	0.856415417
ENSG00000082438	-0.176043191	6.02657624	0.923115543	0.339322169	0.693498044	-0.076721822	6.02657624	0.221486552	0.639087887	0.959376688	-0.099321369	6.02657624	0.677649805	0.412648983	0.644712367
ENSG00000082458	-0.226736393	6.766614837	3.096589234	0.081973262	0.405729874	0.203604837	6.766614837	3.10614608	0.081511021	0.671262892	-0.43034123	6.766614837	22.98070283	6.70E-06	0.000826843
ENSG00000082482	0.307593035	-0.809254177	0.339899385	0.561396173	0.837058686	-0.052891274	-0.809254177	0.012503345	0.91122513	0.992677832	0.360484309	-0.809254177	1.335316051	0.251026823	0.487591719
ENSG00000082497	0.917058701	2.384988661	12.78977388	0.00057207	0.055873054	0.274108452	2.384988661	1.596407124	0.209789955	0.796239545	0.642950248	2.384988661	14.62378148	0.000246288	0.006507068
ENSG00000082512	0.325064643	4.97020637	2.082901782	0.152549465	0.514461824	0.203947398	4.97020637	1.143989363	0.287770802	0.840867424	0.121117245	4.97020637	0.677789775	0.412600911	0.644712367
ENSG00000082515	-0.062282821	4.352871137	0.25384301	0.615656026	0.860764434	0.169385304	4.352871137	2.391445004	0.12563247	0.726854826	-0.231668124	4.352871137	7.534896614	0.00735144	0.053571622
ENSG00000082516	0.139003695	4.085453323	0.954726588	0.331229492	0.687803047	-0.168367965	4.085453323	1.911799178	0.170304029	0.770674049	0.307371659	4.085453323	11.05197791	0.001298276	0.017768747
ENSG00000082641	-0.101779083	7.917541685	0.627561552	0.430406927	0.759923403	0.193895394	7.917541685	2.860660569	0.094351204	0.683200844	-0.295674477	7.917541685	10.7567516	0.001495528	0.01937136
ENSG00000082684	0.332304465	0.1384415	1.266780487	0.263468286	0.631196749	0.38027054	0.1384415	2.223457372	0.139547025	0.74646306	-0.047966074	0.1384415	0.062367359	0.803381602	0.910275349
ENSG00000082701	0.157540984	6.357854785	2.45647786	0.120672813	0.469210324	0.101806439	6.357854785	1.299883565	0.257364978	0.825548495	0.055734545	6.357854785	0.671240652	0.414859145	0.646752195
ENSG00000082781	-0.226081737	6.374461612	2.633881654	0.108225596	0.449975015	-0.030523708	6.374461612	0.060650752	0.806050724	0.983204338	-0.19555803	6.374461612	4.338604609	0.040194136	0.158016168
ENSG00000082805	-0.015656847	5.626386437	0.019226813	0.890038808	0.964404653	-0.063205625	5.626386437	0.406918258	0.52521403	0.935004383	0.047548778	5.626386437	0.411895786	0.522697006	0.733070634
ENSG00000082898	0.194426628	7.610183803	3.313292989	0.072161864	0.386062225	-0.153586377	7.610183803	2.722634521	0.102542216	0.696273471	0.348013004	7.610183803	24.60387535	3.46E-06	0.000588829
ENSG00000082996	0.261489687	6.015513504	4.450718403	0.037760354	0.301965608	0.065233524	6.015513504	0.352510122	0.554236923	0.93974333	0.196256162	6.015513504	5.572826179	0.02047736	0.102700765
ENSG00000083067	-0.135190066	-0.773482853	0.13941129	0.827840748	0.945499679	-0.575288264	-0.773482853	3.170658305	0.078464526	0.662175907	0.440098197	-0.773482853	3.852681319	0.052863052	0.189382534
ENSG00000083093	0.207727494	4.263093793	3.62205855	0.060326629	0.359558661	0.073995963	4.263093793	0.602868839	0.439592321	0.911329201	0.133731531	4.263093793	3.345215263	0.070828376	0.227924918
ENSG00000083097	-0.011520224	5.713408397	0.008446049	0.926986975	0.976071277	0.052405737	5.713408397	0.223095334	0.637874676	0.958886105	-0.063925961	5.713408397	0.571873437	0.451559195	0.678580303
ENSG00000083099	0.01036874	5.469123841	0.00993853	0.920818178	0.974789182	-0.092689692	5.469123841	1.020360356	0.315235965	0.857957759	0.103058432	5.469123841	2.181575398	0.143283858	0.350438374
ENSG00000083123	0.276911783	4.702881361	4.938879965	0.028853876	0.27251177	0.132477067	4.702881361	1.482294725	0.226709311	0.811107467	0.144434716	4.702881361	3.001173156	0.086749604	0.257747383
ENSG00000083168	0.222756153	6.453840004	4.122677891	0.04536731	0.321259638	0.000143231	6.453840004	2.20E-06	0.998818663	0.999611361	0.222612922	6.453840004	9.085089477	0.003376341	0.032331422
ENSG00000083223	0.019983719	6.316964143	0.021697133	0.883236631	0.962531257	-0.04257918	6.316964143	0.124861671	0.724675469	0.97398486	0.0625629	6.316964143	0.473608112	0.493163676	0.710856615
ENSG00000083290	-0.283039399	3.631671418	3.027334166	0.085410284	0.411872479	-0.193508129	3.631671418	1.912179809	0.170261954	0.770674049	-0.08953127	3.631671418	0.709192039	0.40202226	0.636207249
ENSG00000083307	0.120408765	5.559442305	0.970601276	0.327263473	0.684555995	-0.032799277	5.559442305	0.094747367	0.75896249	0.978888366	0.153208042	5.559442305	3.494268261	0.064947364	0.215737471
ENSG00000083312	-0.285670973	7.669458941	5.113250797	0.02623873	0.261473765	-0.163900702	7.669458941	2.109686005	0.14996812	0.759343616	-0.121770272	7.669458941	2.041200692	0.156670904	0.371026659
ENSG00000083444	0.125817502	5.762122745	1.033077912	0.312256409	0.673145657	0.072067289	5.762122745	0.439601036	0.509068772	0.932648943	0.053750212	5.762122745	0.399101532	0.529210909	0.737588152
ENSG00000083454	-0.955273802	1.323624801	3.616282072	0.060527625	0.359571431	-0.644918782	1.323624801	2.040108522	0.156780559	0.760935881	-0.31035502	1.323624801	1.062945829	0.305403225	0.547425385
ENSG00000083457	-0.329865972	3.520244445	4.301546352	0.041035042	0.311093475	-0.313453514	3.520244445	4.897393491	0.02951591	0.531255753	-0.016412458	3.520244445	0.025020577	0.87468254	0.945902588
ENSG00000083520	0.102498823	5.99748624	0.627117225	0.430569601	0.759978336	0.028259493	5.99748624	0.06137661	0.804917268	0.983151675	0.07423933	5.99748624	0.725615313	0.396647933	0.631547601
ENSG00000083535	0.217235265	4.293944446	2.341681832	0.129583243	0.481879115	-0.00426569	4.293944446	0.001171695	0.972772171	0.996325531	0.221500955	4.293944446	5.489453649	0.021413863	0.105801222
ENSG00000083544	-0.0603703	4.629440724	0.229106092	0.633388734	0.868165948	0.011201608	4.629440724	0.010276725	0.919486807	0.994266656	-0.071571907	4.629440724	0.703482174	0.403915765	0.637442555
ENSG00000083635	0.65729022	2.99207521	16.42720579	0.000109702	0.025690136	0.252770334	2.99207521	3.290394912	0.073135249	0.655951439	0.404519886	2.99207521	14.40566834	0.00027195	0.006884949
ENSG00000083642	0.167228825	5.517332774	1.785391657	0.184974668	0.554708667	-0.015403498	5.517332774	0.019634745	0.888886038	0.98933734	0.182632323	5.517332774	4.796944425	0.031186579	0.134229409
ENSG00000083720	-0.280656807	5.400211113	1.754847823	0.188739141	0.559235157	-0.098012822	5.400211113	0.277158889	0.599909695	0.950325155	-0.182643985	5.400211113	1.641045445	0.203587869	0.431758469
ENSG00000083750	0.217893768	3.340830469	3.469405984	0.065890232	0.372182806	0.106115649	3.340830469	1.070073451	0.303797034	0.850978561	0.111778119	3.340830469	2.104241309	0.150488765	0.361833213
ENSG00000083799	-0.300626398	5.835516599	5.286864814	0.023883043	0.251369633	-0.346799669	5.835516599	8.91764034	0.003668219	0.32085481	0.046173271	5.835516599	0.283408448	0.595833486	0.786153818
ENSG00000083807	0.466831703	2.853400871	9.96398682	0.002193981	0.10121769	0.210825749	2.853400871	2.759699854	0.100267708	0.693326289	0.256005954	2.853400871	6.42396231	0.013049107	0.07727743
ENSG00000083812	0.025998293	3.343857814	0.061374441	0.804920644	0.938277314	0.03060499	3.343857814	0.110212335	0.740701358	0.976544916	-0.004606698	3.343857814	0.004152054	0.948770616	0.978493887
ENSG00000083814	0.019217579	1.770851176	0.004238034	0.948243659	0.983660794	-0.133535848	1.770851176	0.271734706	0.603495507	0.951232847	0.152753427	1.770851176	0.657267802	0.419739414	0.651879775
ENSG00000083817	0.030336972	2.250181027	0.026742245	0.87048017	0.958085509	-0.274622905	2.250181027	2.862746431	0.094233117	0.683144981	0.304959878	2.250181027	6.346777053	0.013587661	0.079459285
ENSG00000083828	0.015943407	3.853117857	0.022585926	0.880886901	0.961996124	-0.162027807	3.853117857	3.061705583	0.083685089	0.671721694	0.177971215	3.853117857	6.239900563	0.014372178	0.082215401
ENSG00000083838	0.01725869	2.6197576	0.01638618	0.898437801	0.966790569	0.106917458	2.6197576	0.833293937	0.363845651	0.882740643	-0.089658768	2.6197576	0.92957347	0.337647306	0.580143045
ENSG00000083844	0.0461637	5.372417613	0.291772272	0.590467742	0.849646392	-0.070135701	5.372417613	0.867930508	0.354108158	0.876586773	0.116299401	5.372417613	4.138475604	0.044965628	0.170027826
ENSG00000083845	0.008659089	8.384404829	0.002611792	0.959358507	0.987732819	-0.015406616	8.384404829	0.011004649	0.916694329	0.99364805	0.024065704	8.384404829	0.044594319	0.833245846	0.925657526
ENSG00000083857	0.075972965	8.75646628	0.128688776	0.720664927	0.906632579	0.08360462	8.75646628	0.195948706	0.659110126	0.964941506	-0.007631654	8.75646628	0.002683697	0.958803357	0.982789547
ENSG00000083896	0.096115514	5.647631259	1.013003796	0.316976698	0.677830838	-0.012870531	5.647631259	0.023714547	0.877970275	0.988718911	0.108986045	5.647631259	2.911031616	0.091544737	0.267352978
ENSG00000083937	-0.067243567	6.674248998	0.151328329	0.698220091	0.898521271	0.025396674	6.674248998	0.026521901	0.871010093	0.987716722	-0.092640241	6.674248998	0.609307531	0.437168327	0.666703536
ENSG00000084070	-0.104092223	5.656900804	0.471295257	0.494218405	0.801960825	-0.070078991	5.656900804	0.279575274	0.598326714	0.950074708	-0.034013232	5.656900804	0.108592482	0.742544727	0.875821986
ENSG00000084072	0.283643283	5.051377909	2.92559184	0.090750782	0.423278182	0.00594858	5.051377909	0.001755086	0.966679443	0.995987632	0.277694703	5.051377909	6.334602965	0.013674711	0.079651905
ENSG00000084073	-0.031685801	6.713204555	0.065667029	0.798358574	0.936645736	-0.072060178	6.713204555	0.430097378	0.513672585	0.933206854	0.040374377	6.713204555	0.236549914	0.627932597	0.806709991
ENSG00000084090	0.046427636	7.140442217	0.386602959	0.535717179	0.823179348	-0.04099505	7.140442217	0.39598182	0.530821433	0.935309528	0.087422686	7.140442217	3.017947862	0.085888182	0.256312671
ENSG00000084092	0.027071081	4.767228809	0.062371274	0.803375559	0.937718955	0.188170503	4.767228809	4.039279828	0.047552651	0.602072427	-0.161099421	4.767228809	4.638638031	0.034026816	0.141862155
ENSG00000084093	0.034016759	5.941293802	0.112875906	0.737702703	0.91444074	-0.052559609	5.941293802	0.347048302	0.55731609	0.940419564	0.086576367	5.941293802	1.639456214	0.203804878	0.43209989
ENSG00000084110	0.400297366	0.791721704	0.590705827	0.444228586	0.770335132	-0.234344712	0.791721704	0.248889113	0.619118049	0.953557779	0.634642078	0.791721704	4.228522175	0.042747667	0.164508669
ENSG00000084112	0.016034494	5.104473119	0.022961922	0.879907121	0.96151665	0.029193783	5.104473119	0.098958295	0.753836836	0.978654774	-0.013159288	5.104473119	0.034712882	0.852632525	0.935062481
ENSG00000084207	-0.21139005	8.87499238	1.299369012	0.257458484	0.627151824	0.018268881	8.87499238	0.012174909	0.91239401	0.992838873	-0.229658931	8.87499238	3.166250955	0.078668635	0.243065012
ENSG00000084234	-0.095979413	8.980260192	0.44164948	0.50808586	0.809530413	0.195120441	8.980260192	2.331582895	0.130402064	0.737007196	-0.291099855	8.980260192	8.376251849	0.004804716	0.040563538
ENSG00000084444	-0.101156007	1.292640181	0.129209297	0.720124684	0.906445729	-0.20806879	1.292640181	0.707132422	0.402703763	0.896850908	0.106912783	1.292640181	0.372550996	0.543208914	0.749293795
ENSG00000084453	1.34598605	-0.720528293	12.53687298	0.000643679	0.058435838	0.577033338	-0.720528293	2.927441571	0.090650463	0.678061499	0.768952713	-0.720528293	10.83800102	0.001438334	0.018976431
ENSG00000084463	0.182452442	5.830756152	2.758743498	0.100325685	0.437116865	0.242205719	5.830756152	6.398264249	0.013225883	0.434703351	-0.059753277	5.830756152	0.632513234	0.428600389	0.659690553
ENSG00000084623	0.171093911	7.124175838	1.868634549	0.175155021	0.543531798	0.072305534	7.124175838	0.438818209	0.509445272	0.932806571	0.098788377	7.124175838	1.34317164	0.249648038	0.486364972
ENSG00000084636	0.599101567	5.032586907	4.619338055	0.034393962	0.290607118	0.298972069	5.032586907	1.672482039	0.199354413	0.789945206	0.300129498	5.032586907	2.74713042	0.101035878	0.282823604
ENSG00000084652	0.158674435	6.524670184	3.566571063	0.062287646	0.364251931	0.004794664	6.524670184	0.004306235	0.947829472	0.995102341	0.153879771	6.524670184	7.360901821	0.008034959	0.056640802
ENSG00000084674	-3.2200037	6.968876325	9.802131721	0.002382671	0.102464092	-1.507166035	6.968876325	2.479404296	0.119022801	0.715525635	-1.712837665	6.968876325	5.396403822	0.022542522	0.109101994
ENSG00000084676	-0.125081822	6.001272919	0.946238642	0.333376624	0.688951611	-0.067958275	6.001272919	0.356797548	0.551842399	0.939677339	-0.057123548	6.001272919	0.445135652	0.506420622	0.721487465
ENSG00000084693	0.197327713	4.326251635	3.310676276	0.07227238	0.386252389	0.099342732	4.326251635	1.137735769	0.28908367	0.841439465	0.097984981	4.326251635	1.765381805	0.187430724	0.410693498
ENSG00000084710	0.333368539	1.222495018	2.263895583	0.136044097	0.491428003	-0.006209724	1.222495018	0.001071489	0.973962038	0.996530297	0.339578263	1.222495018	5.258768816	0.024248553	0.114508289
ENSG00000084731	0.555969915	1.831553451	4.231514889	0.042675996	0.315226335	-0.012781852	1.831553451	0.003163818	0.955273421	0.995102341	0.568751767	1.831553451	10.06335558	0.002090491	0.023920513
ENSG00000084733	-0.24669465	8.124037667	1.45688386	0.230699599	0.604534069	-0.11839606	8.124037667	0.415134475	0.521070801	0.934609896	-0.12829859	8.124037667	0.900974357	0.345151077	0.586948912
ENSG00000084734	0.685353273	3.130011926	5.199078434	0.025044866	0.256268422	0.21083544	3.130011926	0.60631247	0.43829331	0.911218544	0.474517833	3.130011926	5.108110545	0.026312117	0.120428861
ENSG00000084754	-0.24791506	8.135280692	2.168579161	0.144466565	0.503902851	0.127529679	8.135280692	0.715815138	0.399842184	0.895899499	-0.37544474	8.135280692	10.2788124	0.001883088	0.02247317
ENSG00000084764	0.514036785	3.062757116	7.460466069	0.007636094	0.158057745	0.46850642	3.062757116	7.859727712	0.006232717	0.387009878	0.045530365	3.062757116	0.119752836	0.730138552	0.869958205
ENSG00000084774	0.266304527	5.248630342	3.631557977	0.059997661	0.358802032	0.053878481	5.248630342	0.203605077	0.652949777	0.963206085	0.212426046	5.248630342	5.227671496	0.024660016	0.115625114
ENSG00000085063	-0.347497069	9.095614996	3.172133917	0.078396319	0.398555055	-0.230889487	9.095614996	1.705373681	0.19503072	0.789573237	-0.116607582	9.095614996	0.78195631	0.378981876	0.615740972
ENSG00000085117	-0.274092401	6.644965799	3.266744847	0.074155672	0.390544363	0.094493519	6.644965799	0.482352298	0.489210153	0.929702236	-0.368585919	6.644965799	12.21709827	0.000747665	0.012604555
ENSG00000085185	0.275841642	3.133010228	1.766821329	0.187252754	0.556921421	0.036372129	3.133010228	0.040981875	0.840045784	0.985722407	0.239469513	3.133010228	2.982160802	0.087737456	0.259597055
ENSG00000085224	0.231690496	6.759182743	3.428362425	0.067479471	0.375109663	-0.000785538	6.759182743	5.14E-05	0.994293505	0.999068981	0.232476034	6.759182743	7.761498635	0.006550971	0.049560355
ENSG00000085231	-0.209996429	2.216805954	1.163885515	0.283644514	0.650830881	-0.205611781	2.216805954	1.396012565	0.240613438	0.816896494	-0.004384648	2.216805954	0.001162052	0.972884396	0.98791092
ENSG00000085265	0.333633238	2.195316034	1.223229824	0.271778086	0.639077228	-0.156750818	2.195316034	0.361376567	0.549306523	0.939106447	0.490384056	2.195316034	6.255419072	0.014255378	0.081854227
ENSG00000085274	0.187262022	4.809719992	3.158327965	0.07903702	0.399606211	-0.040653081	4.809719992	0.191466364	0.662783813	0.96548023	0.227915103	4.809719992	10.57598336	0.00163137	0.020474594
ENSG00000085276	0.275250511	7.489762932	2.857382324	0.094537125	0.428934625	0.024024287	7.489762932	0.028164713	0.867111848	0.987563938	0.251226225	7.489762932	5.05973551	0.027013518	0.12272808
ENSG00000085365	-0.148210776	6.175137352	1.427842808	0.235365579	0.609425035	-0.152004927	6.175137352	1.911149494	0.170375871	0.770674049	0.003794151	6.175137352	0.0021093	0.963473647	0.984868615
ENSG00000085377	-0.068025224	6.258974025	0.209501274	0.648300174	0.873847027	0.04457252	6.258974025	0.114911499	0.735437497	0.975576263	-0.112597744	6.258974025	1.247412023	0.267123752	0.505359982
ENSG00000085382	0.038427312	4.025866422	0.081931478	0.775377593	0.928614728	-0.108726171	4.025866422	0.846946305	0.359963581	0.88038565	0.147153483	4.025866422	2.868666813	0.093898839	0.271664646
ENSG00000085415	0.29668603	5.563588996	5.913893052	0.01707298	0.221981051	-0.046277928	5.563588996	0.188727636	0.665053771	0.96590293	0.342963958	5.563588996	18.27893354	4.87E-05	0.002544602
ENSG00000085433	-0.202902567	4.087472848	1.133785756	0.289916907	0.654392948	-0.24493958	4.087472848	2.131400886	0.147912116	0.756880854	0.042037012	4.087472848	0.12464188	0.724907885	0.866877601
ENSG00000085449	0.011640566	6.36175299	0.011685097	0.914167275	0.972543959	0.062486302	6.36175299	0.430119133	0.513661963	0.933206854	-0.050845737	6.36175299	0.474231501	0.492880042	0.710646604
ENSG00000085465	0.49563321	1.364434502	3.417335007	0.067913533	0.376428749	0.558872616	1.364434502	5.74904136	0.018637204	0.476306822	-0.063239406	1.364434502	0.122315467	0.727382203	0.868576453
ENSG00000085491	-0.154544654	6.013411398	0.730381209	0.395107982	0.735214904	0.11156536	6.013411398	0.47075858	0.494463691	0.929815755	-0.266110014	6.013411398	4.492323706	0.036897638	0.149505805
ENSG00000085511	0.02576155	5.131798509	0.032483853	0.857389175	0.955394623	-0.062915936	5.131798509	0.257822947	0.61290526	0.952288397	0.088677486	5.131798509	0.901981129	0.34488308	0.586697221
ENSG00000085514	-0.097592665	1.176272327	0.079371379	0.778820461	0.929752045	0.061856623	1.176272327	0.040510533	0.840955716	0.985722407	-0.159449288	1.176272327	0.480836311	0.489891753	0.708608462
ENSG00000085552	-0.356425599	4.975697548	1.638180971	0.203987265	0.574599449	0.224538311	4.975697548	0.770465222	0.382497576	0.890749795	-0.58096391	4.975697548	8.156970924	0.005366811	0.043474546
ENSG00000085563	-0.158477563	2.982693099	0.340164395	0.561243899	0.837058686	0.013283819	2.982693099	0.003151026	0.95536383	0.995102341	-0.171761381	2.982693099	1.00476538	0.318941261	0.561372484
ENSG00000085644	-0.097734815	3.376879386	0.420388161	0.518451863	0.814974673	0.115920128	3.376879386	0.759182695	0.385983555	0.892643823	-0.213654943	3.376879386	4.168024292	0.044224507	0.168137059
ENSG00000085662	-0.498514513	4.156712946	4.759664024	0.031831946	0.281986754	-0.336687069	4.156712946	2.91338313	0.091415993	0.67942493	-0.161827444	4.156712946	1.196686809	0.277005815	0.516711088
ENSG00000085719	-0.054890203	7.226201256	0.103834758	0.748048811	0.917857337	-0.197873899	7.226201256	1.765845669	0.187373354	0.783773974	0.142983697	7.226201256	1.69107571	0.196895087	0.422798272
ENSG00000085721	-0.327252924	4.266092148	0.406911333	0.525229665	0.818630535	-0.640264214	4.266092148	2.003235085	0.160561022	0.763663842	0.31301129	4.266092148	0.974720411	0.326264589	0.569126515
ENSG00000085733	-0.017210555	7.446960485	0.010394422	0.919028672	0.97399552	-0.003316336	7.446960485	0.000491516	0.982363014	0.997939624	-0.013894218	7.446960485	0.014406418	0.90473884	0.958647472
ENSG00000085741	1.518640064	-1.219462829	3.447901921	0.066717748	0.373767082	-0.967645263	-1.219462829	2.03500021	0.157294614	0.761343413	2.486285327	-1.219462829	29.12948165	5.78E-07	0.000195118
ENSG00000085760	0.105708385	5.693594502	0.744324242	0.390652274	0.732801935	0.070896969	5.693594502	0.434711845	0.511428186	0.933030458	0.034811416	5.693594502	0.174185053	0.677447488	0.838604229
ENSG00000085788	0.03935708	5.52854787	0.147152546	0.702207735	0.900391799	-0.111298649	5.52854787	1.541636975	0.217712847	0.802337784	0.150655729	5.52854787	4.900852124	0.029460107	0.129496269
ENSG00000085831	-0.381719449	6.388410213	2.411596749	0.12407521	0.473676711	0.22849633	6.388410213	1.04223444	0.310137059	0.855043226	-0.610215779	6.388410213	11.78263733	0.000917801	0.014313928
ENSG00000085832	-0.042270272	6.50039708	0.239506075	0.625795285	0.864344924	-0.073329848	6.50039708	0.942204314	0.334403744	0.866565508	0.031059576	6.50039708	0.286266764	0.593988411	0.785384166
ENSG00000085840	0.427235918	2.385967111	2.842659359	0.095377132	0.429437434	0.101536264	2.385967111	0.214666837	0.644291431	0.960941041	0.325699654	2.385967111	3.901685286	0.051409302	0.186063031
ENSG00000085871	0.034809183	6.277788137	0.042952099	0.836300038	0.947881287	0.126972524	6.277788137	0.727011579	0.396195869	0.894630188	-0.092163341	6.277788137	0.625104551	0.431307642	0.661793458
ENSG00000085872	0.085273496	4.727466594	0.404959917	0.526210273	0.819105771	0.094726796	4.727466594	0.66148908	0.41825602	0.90302219	-0.0094533	4.727466594	0.010860244	0.917240698	0.963675569
ENSG00000085978	-0.045148088	4.409857356	0.21275494	0.645768264	0.873098081	0.035971173	4.409857356	0.17165743	0.679663181	0.967984985	-0.081119261	4.409857356	1.480959193	0.226916925	0.459087512
ENSG00000085982	0.056844072	5.782094596	0.318132068	0.574184179	0.842192373	-0.008940122	5.782094596	0.010087517	0.920228885	0.994565199	0.065784194	5.782094596	0.915459684	0.341322377	0.583199697
ENSG00000085998	0.315936532	5.336095133	8.588556947	0.004320723	0.124610866	0.172286046	5.336095133	3.436505793	0.067160868	0.644904244	0.143650486	5.336095133	3.76191421	0.055674188	0.196119017
ENSG00000085999	0.567642839	2.207573827	4.683961759	0.033186551	0.286838284	0.205221027	2.207573827	0.828792683	0.365138408	0.88308559	0.362421812	2.207573827	4.649059277	0.03383163	0.14130568
ENSG00000086015	-0.083934135	5.935457174	0.236159002	0.628216464	0.865313722	0.246479511	5.935457174	2.717181477	0.102881657	0.697351585	-0.330413646	5.935457174	7.953134637	0.005945005	0.046524524
ENSG00000086061	0.069017887	7.311604118	0.17354612	0.678005778	0.889504907	-0.18174986	7.311604118	1.508372397	0.222701354	0.807287512	0.250767747	7.311604118	5.027352211	0.027494102	0.124181465
ENSG00000086062	-0.375531897	7.275956877	3.825189124	0.053697987	0.342391126	-0.334085089	7.275956877	3.699699445	0.05769406	0.630747576	-0.041446808	7.275956877	0.102517661	0.749597069	0.880673549
ENSG00000086065	-0.290031173	6.588633288	2.529347019	0.115375525	0.459989954	-0.100638406	6.588633288	0.366502235	0.546493777	0.937340305	-0.189392768	6.588633288	2.252757748	0.136998811	0.34238073
ENSG00000086102	-0.067963034	5.899570894	0.450954853	0.503661892	0.806320126	-0.070662392	5.899570894	0.629514048	0.429693207	0.908337735	0.002699358	5.899570894	0.001595371	0.968230845	0.986155329
ENSG00000086159	1.075624267	0.330908203	5.303500693	0.023669371	0.250365938	0.102626504	0.330908203	0.05755085	0.810974236	0.983204338	0.972997764	0.330908203	11.55330251	0.001022627	0.015260164
ENSG00000086189	0.290662956	4.159961375	5.355331171	0.023016517	0.248869907	0.110877649	4.159961375	1.052913973	0.307682783	0.853657933	0.179785307	4.159961375	4.751046372	0.031983139	0.136151318
ENSG00000086200	-0.109086418	4.469914082	0.806650429	0.371592418	0.719052252	-0.217488631	4.469914082	4.175716373	0.044033735	0.590767599	0.108402213	4.469914082	1.9171102	0.169718052	0.388487128
ENSG00000086205	0.723170746	-0.420570428	1.87173427	0.174801332	0.543271313	-0.264109844	-0.420570428	0.32918322	0.56762139	0.944340164	0.987280591	-0.420570428	10.1205535	0.002033226	0.023606037
ENSG00000086232	0.112371267	7.054614882	1.137137812	0.289209608	0.653512236	0.073226948	7.054614882	0.6223908	0.432305833	0.909806791	0.03914432	7.054614882	0.293695487	0.58924801	0.783101145
ENSG00000086288	0.259249565	-1.536816327	0.352236732	0.554390279	0.834666698	0.19407581	-1.536816327	0.228877721	0.63355784	0.95780682	0.065173755	-1.536816327	0.07000563	0.791954678	0.903586408
ENSG00000086289	-0.958462456	2.752756395	3.530014889	0.063625277	0.368135001	-0.80074705	2.752756395	3.228784826	0.075834443	0.658642384	-0.157715406	2.752756395	0.226701047	0.635177716	0.811561824
ENSG00000086300	-0.151619159	2.601416658	0.158892949	0.691154883	0.894470514	-0.285061001	2.601416658	0.717684667	0.399229939	0.895637992	0.133441842	2.601416658	0.30973097	0.579274711	0.775477019
ENSG00000086475	0.004691812	5.30419712	0.003809477	0.950926682	0.984461824	0.012612344	5.30419712	0.036524522	0.84888186	0.986245735	-0.007920532	5.30419712	0.024006244	0.877228082	0.946785184
ENSG00000086504	-0.11444652	4.569323796	0.951944315	0.331931244	0.688311438	0.055617962	4.569323796	0.28912055	0.592158063	0.949443194	-0.170064482	4.569323796	4.408369565	0.038660639	0.154062021
ENSG00000086544	-0.264309764	5.365833581	0.644838877	0.424159736	0.755169231	-0.423287137	5.365833581	2.107305735	0.150205953	0.759343616	0.158977373	5.365833581	0.567751798	0.453194864	0.679633322
ENSG00000086548	-0.346127142	10.79115745	0.678763752	0.41227312	0.747371961	0.633111128	10.79115745	2.577594537	0.112022279	0.708798011	-0.97923827	10.79115745	9.459996761	0.002809099	0.028922365
ENSG00000086570	0.657855652	4.317470728	0.242912958	0.623367902	0.863331029	-0.17805417	4.317470728	0.021709007	0.883209198	0.988916573	0.835909823	4.317470728	1.590095539	0.210727326	0.439719394
ENSG00000086589	-0.051145673	5.488848557	0.374877171	0.541955407	0.827427547	0.207293039	5.488848557	8.078541221	0.005580304	0.375813428	-0.258438711	5.488848557	19.96638501	2.36E-05	0.00164899
ENSG00000086598	-0.190678131	8.273073633	1.773043316	0.186485816	0.556245432	-0.090580508	8.273073633	0.499394625	0.481655503	0.927534032	-0.100097624	8.273073633	1.084427504	0.300595748	0.542488587
ENSG00000086619	-0.276492718	4.342244457	1.042131821	0.310159841	0.672040164	-0.080668234	4.342244457	0.11869443	0.73128721	0.974602345	-0.195824484	4.342244457	1.148805772	0.286767005	0.527321714
ENSG00000086666	0.075512708	6.442307043	0.656775648	0.419912876	0.751666748	0.026511881	6.442307043	0.103596901	0.748327608	0.977845528	0.049000828	6.442307043	0.591309077	0.443996852	0.672340887
ENSG00000086696	-0.38866194	7.395573896	1.041621996	0.31028963	0.672180037	0.550682446	7.395573896	2.43792419	0.122083072	0.721298153	-0.939344386	7.395573896	10.93757079	0.001373703	0.01843052
ENSG00000086712	0.464278233	4.788218167	11.89802933	0.000868784	0.069736409	0.154460766	4.788218167	1.763927408	0.187610734	0.783784947	0.309817467	4.788218167	11.75604206	0.000929031	0.014406412
ENSG00000086730	-0.143097026	2.64875919	0.3646389	0.547513167	0.830602866	-0.235486615	2.64875919	1.292844906	0.258647756	0.825548495	0.092389589	2.64875919	0.352465686	0.554261843	0.75714093
ENSG00000086758	0.143106091	7.865405279	1.716566941	0.193585802	0.564822765	-0.05183898	7.865405279	0.291494708	0.590644207	0.948670126	0.194945071	7.865405279	7.110926034	0.009135222	0.061703916
ENSG00000086827	0.023789953	4.541710651	0.043104535	0.836013999	0.947881287	-0.055126432	4.541710651	0.2954752	0.588123892	0.948670126	0.078916386	4.541710651	1.082819926	0.300952079	0.542798918
ENSG00000086848	-0.105862991	4.574750148	1.813118392	0.181633786	0.551852789	-0.002133592	4.574750148	0.000952819	0.97544573	0.996776199	-0.103729399	4.574750148	3.823315229	0.053755413	0.191792164
ENSG00000086967	-0.453649693	-1.786727519	0.323351736	0.571065924	0.841390332	-1.270768815	-1.786727519	3.076964996	0.082931488	0.671721694	0.817119122	-1.786727519	3.234850415	0.075556527	0.237684156
ENSG00000086991	0.521085092	-0.34380289	3.069142676	0.083316865	0.408613507	0.259334022	-0.34380289	0.991821521	0.322060728	0.860322067	0.26175107	-0.34380289	1.914682396	0.169985625	0.388517867
ENSG00000087008	-0.466386654	4.469751032	6.781359287	0.010831618	0.185397003	-0.19376296	4.469751032	1.440784867	0.233272061	0.813031577	-0.272623694	4.469751032	4.945002622	0.028757514	0.127503196
ENSG00000087053	0.06343287	5.760225717	0.201963757	0.654258507	0.876865973	0.030615136	5.760225717	0.059247351	0.808262786	0.983204338	0.032817735	5.760225717	0.122933043	0.726722803	0.868141181
ENSG00000087074	0.770339339	6.31881154	6.528776776	0.012358571	0.195161248	0.392480686	6.31881154	2.137039285	0.147394058	0.756725645	0.377858653	6.31881154	3.283217518	0.073453386	0.233311865
ENSG00000087076	-0.045324769	0.058994706	0.014935451	0.903014148	0.969225585	-0.03043512	0.058994706	0.008657593	0.926080901	0.994923185	-0.014889648	0.058994706	0.003957855	0.949981368	0.979027364
ENSG00000087077	0.268356904	4.752613344	1.347310929	0.24892531	0.620071653	0.015037903	4.752613344	0.005771894	0.939615103	0.995102341	0.253319001	4.752613344	2.668230704	0.105985388	0.291025568
ENSG00000087085	-0.923875211	4.367646162	3.203420278	0.07699932	0.395040737	0.870830081	4.367646162	3.064687652	0.08357163	0.671721694	-1.794705292	4.367646162	18.60810531	4.26E-05	0.002347951
ENSG00000087086	0.397844105	9.904471451	4.471082009	0.037335441	0.301047095	0.170330221	9.904471451	1.075527038	0.302575537	0.850599888	0.227513884	9.904471451	3.011314293	0.086227701	0.256937604
ENSG00000087087	0.074241112	6.304598028	0.363269091	0.548264833	0.830843567	0.180085705	6.304598028	2.814102102	0.097030113	0.689090908	-0.105844594	6.304598028	1.591501595	0.210485262	0.439436763
ENSG00000087088	-0.087000876	5.407628995	0.341855454	0.560274098	0.837058686	0.415678335	5.407628995	9.846754126	0.002322931	0.276710757	-0.502679211	5.407628995	22.78046445	7.28E-06	0.000856828
ENSG00000087095	0.252106648	4.738602588	5.827767037	0.017872186	0.225061701	0.098826431	4.738602588	1.172191596	0.281944371	0.837220403	0.153280217	4.738602588	4.724370852	0.032456009	0.137369776
ENSG00000087111	-0.029897006	5.956535258	0.044035431	0.834278567	0.947699054	0.147663944	5.956535258	1.330760321	0.251830767	0.821779244	-0.17756095	5.956535258	3.12685634	0.080519103	0.246302163
ENSG00000087116	0.067326284	2.681438739	0.043121934	0.835981386	0.947881287	0.415388224	2.681438739	2.084510784	0.152392962	0.760046991	-0.34806194	2.681438739	2.529856031	0.115339452	0.30813008
ENSG00000087128	0.157178539	4.780453929	0.01865977	0.891666084	0.965118961	-2.394557212	4.780453929	4.271853584	0.041760031	0.585434894	2.551735751	4.780453929	8.264884562	0.005094614	0.042164578
ENSG00000087152	0.324788889	6.162919476	2.057877779	0.15500782	0.517144432	-0.140437457	6.162919476	0.513543047	0.475529545	0.926653624	0.465226345	6.162919476	9.051391597	0.003433168	0.03268533
ENSG00000087157	0.090410372	4.375450326	0.882178184	0.350207349	0.703075797	-0.000502909	4.375450326	3.58E-05	0.995240346	0.999068981	0.090913281	4.375450326	1.956719279	0.16542113	0.382603664
ENSG00000087191	0.035181404	6.293177662	0.144837219	0.70444681	0.901020682	0.020302931	6.293177662	0.062051413	0.803869903	0.983092287	0.014878474	6.293177662	0.057372104	0.811262369	0.914828723
ENSG00000087206	0.124676428	4.425337683	1.42400298	0.23599114	0.60951315	0.122139759	4.425337683	1.782789867	0.185291862	0.782893607	0.00253667	4.425337683	0.001295618	0.971369087	0.987371715
ENSG00000087237	0.444329574	-0.527593169	1.586981084	0.211128451	0.584637443	0.227357827	-0.527593169	0.523815192	0.471161228	0.925207055	0.216971747	-0.527593169	0.897931129	0.345962902	0.587228225
ENSG00000087245	-0.367954915	6.903652913	2.169273721	0.144404262	0.503902851	-0.130080629	6.903652913	0.36916714	0.545042536	0.937340305	-0.237874286	6.903652913	2.072929238	0.153524781	0.366100289
ENSG00000087253	-0.271551176	5.104725305	5.17767211	0.025337144	0.257911143	-0.061876229	5.104725305	0.34514081	0.55839917	0.941077044	-0.209674947	5.104725305	7.085506945	0.009255596	0.062190846
ENSG00000087258	-0.282837309	1.845302791	0.953393216	0.331565549	0.687938412	-0.23138208	1.845302791	0.850625713	0.358927214	0.880148979	-0.051455229	1.845302791	0.070834305	0.790755901	0.902869833
ENSG00000087263	0.192699896	5.21965715	3.607365588	0.060839304	0.360384129	-0.030708881	5.21965715	0.1216021	0.728146214	0.974475909	0.223408777	5.21965715	11.09097515	0.001274309	0.017586462
ENSG00000087266	0.047582757	6.208741962	0.165029567	0.685565471	0.892076239	0.155146217	6.208741962	2.211895156	0.140567406	0.74795071	-0.10756346	6.208741962	1.755049408	0.188714002	0.412527391
ENSG00000087269	0.386392966	5.480613871	11.52919512	0.001034386	0.075058552	0.139564074	5.480613871	2.012382578	0.159594168	0.763663842	0.246828892	5.480613871	10.44418194	0.001738417	0.02143943
ENSG00000087274	-0.105865947	7.351657342	1.621332777	0.206299298	0.578030717	0.031577987	7.351657342	0.188906883	0.664904607	0.96590293	-0.137443934	7.351657342	5.836800617	0.017786541	0.094273508
ENSG00000087299	0.084308014	4.079728758	0.526635929	0.469973175	0.787229534	0.000983544	4.079728758	9.32E-05	0.992319372	0.99878143	0.08332447	4.079728758	1.18232111	0.279888604	0.520059967
ENSG00000087301	0.19068772	3.800260494	1.447919286	0.232127743	0.605453555	-0.037458446	3.800260494	0.075685015	0.783885016	0.981439616	0.228146166	3.800260494	4.7818043	0.031446979	0.134733099
ENSG00000087302	0.098134709	6.648920773	0.785570004	0.377887559	0.723477036	0.282013486	6.648920773	8.312936833	0.004959717	0.359850494	-0.183878777	6.648920773	5.757236142	0.018555987	0.096663745
ENSG00000087303	0.129272463	3.242855166	0.280187192	0.597927236	0.852562408	0.211883261	3.242855166	1.027382374	0.313586177	0.857095579	-0.082610797	3.242855166	0.275997265	0.600673824	0.789592484
ENSG00000087338	0.042938823	5.159298412	0.174140858	0.677486066	0.8890665	-0.053404298	5.159298412	0.347648142	0.556976329	0.940419564	0.096343121	5.159298412	1.970202655	0.163987342	0.380695574
ENSG00000087365	0.020015769	7.226221533	0.081735885	0.775638559	0.928653009	0.074320959	7.226221533	1.473996238	0.228003105	0.811353151	-0.05430519	7.226221533	1.278682035	0.261253268	0.49911072
ENSG00000087448	-0.036887779	4.884503955	0.06409422	0.80073565	0.937370187	-0.089979806	4.884503955	0.519333977	0.473058728	0.925723509	0.053092027	4.884503955	0.311151908	0.578407385	0.775019336
ENSG00000087460	0.440079752	8.921108137	2.660668819	0.10647409	0.447260725	-0.103622793	8.921108137	0.204666087	0.652107146	0.962961541	0.543702545	8.921108137	8.706596214	0.004073817	0.036422221
ENSG00000087470	0.011963201	6.270547814	0.012693605	0.910555113	0.972214899	-0.015122758	6.270547814	0.026181749	0.871832608	0.988057492	0.027085959	6.270547814	0.146690444	0.702652994	0.853588358
ENSG00000087494	0.757418865	0.91161218	1.038745708	0.310943997	0.672672985	0.174739322	0.91161218	0.076011096	0.783432552	0.981439616	0.582679543	0.91161218	1.853111777	0.176943224	0.396956886
ENSG00000087495	0.642871637	1.00304585	3.021183732	0.085723098	0.412495894	-0.047573509	1.00304585	0.021190716	0.884597499	0.988916573	0.690445146	1.00304585	8.367758712	0.004825212	0.040636689
ENSG00000087502	0.11741083	5.536171096	1.036650262	0.311426149	0.672795299	-0.028812891	5.536171096	0.080438772	0.777377819	0.981439616	0.146223721	5.536171096	3.679702095	0.058360009	0.201826324
ENSG00000087510	0.680945588	2.495486739	1.404463926	0.239211144	0.611254804	-0.056707129	2.495486739	0.012837507	0.910052127	0.992415955	0.737652718	2.495486739	4.830001576	0.030630121	0.132769275
ENSG00000087586	0.759141747	4.372868447	4.299771834	0.041085441	0.311093475	0.016126792	4.372868447	0.002709238	0.95860835	0.995102341	0.743014954	4.372868447	9.378908491	0.002923533	0.029548396
ENSG00000087589	0.061262681	0.899823077	0.051024111	0.821820785	0.9431165	-0.290674872	0.899823077	1.462299557	0.229842027	0.811488011	0.351937553	0.899823077	4.176307964	0.0440191	0.167772444
ENSG00000087842	-0.195233458	3.146249517	0.415497645	0.520889008	0.816211025	-0.46174157	3.146249517	2.930283302	0.090496583	0.677672085	0.266508112	3.146249517	1.839727751	0.178494028	0.39915301
ENSG00000087884	-0.139780208	3.238215284	0.730746835	0.394990201	0.735214904	-0.175152626	3.238215284	1.478384795	0.22731778	0.811353151	0.035372418	3.238215284	0.100314645	0.752211457	0.881906057
ENSG00000087903	0.189528579	3.181467249	0.661405694	0.418285246	0.750546134	0.385167335	3.181467249	3.5125623	0.064262949	0.636665321	-0.195638756	3.181467249	1.504124162	0.223348371	0.454683714
ENSG00000087995	0.210353656	4.364686708	6.193885077	0.014724459	0.20749836	0.005916231	4.364686708	0.006432643	0.936259491	0.995102341	0.204437425	4.364686708	13.02689514	0.000512383	0.00995212
ENSG00000088002	0.093502772	3.481714552	0.009796705	0.921385658	0.974876971	0.180301103	3.481714552	0.046863435	0.829126164	0.984644265	-0.086798332	3.481714552	0.027768856	0.868044258	0.943096588
ENSG00000088035	-0.039521335	4.184001713	0.120783743	0.729025775	0.90993912	-0.094201703	4.184001713	0.886888746	0.348930685	0.874682346	0.054680368	4.184001713	0.534096048	0.466854391	0.690262654
ENSG00000088038	-0.00059077	4.469743043	1.84E-05	0.996588102	0.999375398	0.074208986	4.469743043	0.376706415	0.540973439	0.936888536	-0.074799755	4.469743043	0.63154086	0.42895423	0.660037988
ENSG00000088179	0.339463048	4.802394229	8.168791328	0.005332305	0.137017641	-0.025300811	4.802394229	0.058661658	0.809194171	0.983204338	0.364763859	4.802394229	21.60237249	1.19E-05	0.001099859
ENSG00000088205	0.239434844	6.572865157	3.911261328	0.051130282	0.335677876	-0.143739467	6.572865157	1.854067159	0.176828464	0.777548833	0.383174311	6.572865157	23.46657994	5.49E-06	0.000737899
ENSG00000088247	0.049888492	6.419088231	0.206412188	0.65072615	0.874726463	0.162303784	6.419088231	2.899352901	0.092187112	0.679933771	-0.112415292	6.419088231	2.265220551	0.135931028	0.340745241
ENSG00000088256	-0.346975077	6.983588008	2.791762178	0.09834536	0.43312386	0.277533596	6.983588008	2.184290316	0.14303819	0.752164076	-0.624508672	6.983588008	17.60220971	6.54E-05	0.003008842
ENSG00000088280	-0.454383155	3.506138552	3.932936608	0.050504727	0.334004571	-0.200678363	3.506138552	0.989659259	0.322585789	0.860340099	-0.253704792	3.506138552	2.670211228	0.105857807	0.290800014
ENSG00000088298	-0.020632458	4.736107084	0.025134273	0.874400534	0.959626688	0.140094082	4.736107084	1.45564299	0.23089664	0.812198991	-0.16072654	4.736107084	3.128261247	0.080452296	0.246280587
ENSG00000088305	0.321004371	1.693434569	2.084240464	0.152419243	0.514380746	-0.014141274	1.693434569	0.005435276	0.941399061	0.995102341	0.335145645	1.693434569	5.269732757	0.02410522	0.113988155
ENSG00000088320	0.219553065	-0.049959476	0.390052407	0.533907051	0.823066764	0.146922487	-0.049959476	0.240874116	0.624811726	0.955564454	0.072630578	-0.049959476	0.101832612	0.75040669	0.880960526
ENSG00000088325	0.500519663	5.020697198	3.453124911	0.066519236	0.373522728	0.072246867	5.020697198	0.097885845	0.755131474	0.978654774	0.428272796	5.020697198	5.696640144	0.019167763	0.098629031
ENSG00000088340	0.272084501	6.632561386	0.816606426	0.368677685	0.716262461	0.501667714	6.632561386	3.449990514	0.066646306	0.643736032	-0.229583213	6.632561386	1.165453442	0.283330847	0.523525697
ENSG00000088356	0.018904982	3.760460686	0.021523671	0.883700922	0.962848081	-0.160177132	3.760460686	2.003600789	0.160497476	0.763663842	0.179082114	3.760460686	4.503491857	0.036669656	0.148874758
ENSG00000088367	0.237373946	6.126659861	1.935276655	0.16773138	0.533180361	0.080701469	6.126659861	0.287583131	0.59314267	0.949513125	0.156672476	6.126659861	1.85204211	0.177062572	0.397101709
ENSG00000088386	-2.172879731	4.48475482	13.04743422	0.000510066	0.053629838	-0.856589697	4.48475482	2.375300697	0.126937673	0.730359545	-1.316290034	4.48475482	9.243507407	0.003131047	0.030917401
ENSG00000088387	-0.207841676	6.025625775	0.694763851	0.406833147	0.743359686	-0.320553342	6.025625775	2.134670196	0.147606617	0.75677909	0.112711666	6.025625775	0.526371968	0.470084813	0.693208784
ENSG00000088448	0.09786618	6.668774567	0.401081398	0.528193392	0.82037354	-0.0862431	6.668774567	0.412454841	0.522415649	0.934644254	0.18410928	6.668774567	3.124432158	0.080634522	0.246582019
ENSG00000088451	0.174946138	4.161455353	1.438458942	0.233646617	0.607416361	0.093418675	4.161455353	0.514081709	0.475298645	0.926653624	0.081527463	4.161455353	0.693102377	0.407391713	0.640440036
ENSG00000088538	0.779160259	1.684005314	3.464301337	0.066085653	0.372305397	0.170651627	1.684005314	0.223876308	0.637287662	0.958859243	0.608508632	1.684005314	5.59089203	0.020280186	0.102198639
ENSG00000088543	-0.346588686	1.866151973	2.431139278	0.122578503	0.471786112	-0.317163081	1.866151973	2.777624971	0.099187889	0.691710065	-0.029425605	1.866151973	0.038841345	0.844223213	0.931058117
ENSG00000088682	0.131488198	5.777619802	1.331485454	0.251702589	0.622960503	0.222452447	5.777619802	4.914044443	0.029248281	0.530780979	-0.090964249	5.777619802	1.316702941	0.254331748	0.491123375
ENSG00000088726	0.084942897	3.471283009	0.00393973	0.950097685	0.984362716	-0.36466738	3.471283009	0.095259094	0.758342283	0.978886174	0.449610278	3.471283009	0.346370955	0.557719366	0.760100569
ENSG00000088727	0.528144421	3.118290493	11.42182398	0.001088483	0.076038829	0.157019488	3.118290493	1.357369416	0.247179868	0.818964234	0.371124933	3.118290493	12.32206932	0.000711743	0.012222893
ENSG00000088756	-0.353694612	3.612701991	2.19343568	0.142214177	0.501618419	-0.142869376	3.612701991	0.472077928	0.493861058	0.929815755	-0.210825236	3.612701991	1.856360995	0.17656372	0.396555104
ENSG00000088766	0.076075804	5.671013976	0.267421236	0.606379742	0.856301431	0.022439455	5.671013976	0.030481186	0.861808724	0.987147257	0.053636349	5.671013976	0.290199322	0.591469204	0.783757546
ENSG00000088808	-0.140184025	5.505711203	1.472386396	0.228255133	0.602098951	0.143410025	5.505711203	1.987882689	0.162129075	0.764130787	-0.28359405	5.505711203	12.70458371	0.000595226	0.010899802
ENSG00000088812	-0.133456741	6.40551842	0.490962406	0.485368918	0.795742455	-0.109839082	6.40551842	0.428886582	0.514264354	0.933206854	-0.023617658	6.40551842	0.033217958	0.855804506	0.93686158
ENSG00000088826	-0.323438917	4.104902086	1.441484656	0.233159853	0.60676326	0.077763342	4.104902086	0.101441761	0.750870041	0.978081921	-0.401202258	4.104902086	4.673138176	0.033385473	0.140123795
ENSG00000088827	-0.853523841	3.088014925	6.079534102	0.015639733	0.212536006	-0.194833325	3.088014925	0.40744198	0.524948177	0.934753626	-0.658690516	3.088014925	7.966992591	0.005903512	0.046279111
ENSG00000088832	0.164811204	7.076465881	2.114702786	0.149490224	0.510894617	-0.156892858	7.076465881	2.543626804	0.114368328	0.713159294	0.321704062	7.076465881	18.34201383	4.74E-05	0.002531229
ENSG00000088833	0.105415197	5.818065522	0.939913091	0.334988983	0.690828876	-0.007627064	5.818065522	0.006454845	0.936149825	0.995102341	0.113042261	5.818065522	2.364440911	0.127759189	0.327997483
ENSG00000088836	-0.004463048	3.03553913	0.000150045	0.990254778	0.99722295	-0.106929072	3.03553913	0.121149026	0.728632761	0.974475909	0.102466024	3.03553913	0.188062146	0.665608312	0.831123127
ENSG00000088854	-0.080886397	4.04641468	0.065882785	0.798035374	0.936448752	-0.499910672	4.04641468	3.290321635	0.073141281	0.655951439	0.419024274	4.04641468	4.484620232	0.037058187	0.15002614
ENSG00000088876	0.318902833	3.85453593	10.09338179	0.002060224	0.098053355	0.225219688	3.85453593	6.614667231	0.011812207	0.408542685	0.093683145	3.85453593	1.947294825	0.166431946	0.383993455
ENSG00000088881	-0.161605328	1.831381654	0.388172724	0.534892044	0.823138634	-0.107704126	1.831381654	0.23201206	0.631245893	0.956648301	-0.053901202	1.831381654	0.097325112	0.755810302	0.884204863
ENSG00000088882	-0.060048919	2.22195599	0.029652624	0.863680914	0.956432756	0.171408285	2.22195599	0.324347253	0.57047499	0.945703434	-0.231457204	2.22195599	1.019841149	0.315358405	0.557654541
ENSG00000088888	-0.042871986	7.541777544	0.087050983	0.768663498	0.926204531	0.219906349	7.541777544	2.942848175	0.089819639	0.676143526	-0.262778335	7.541777544	6.734258621	0.011099741	0.069888013
ENSG00000088899	0.749776696	4.354486801	9.915097744	0.002246831	0.101573848	0.52371916	4.354486801	6.782097718	0.010827469	0.400596921	0.226057536	4.354486801	1.896643933	0.171989149	0.390901543
ENSG00000088926	0.40739013	0.528717506	0.252570827	0.616546081	0.860764434	-0.28854032	0.528717506	0.141306815	0.707904429	0.970850125	0.69593045	0.528717506	1.400479914	0.23988112	0.475242273
ENSG00000088930	0.240566077	6.4016471	7.431514753	0.0077499	0.158229444	0.087031781	6.4016471	1.302648254	0.256863298	0.825423179	0.153534296	6.4016471	6.75697818	0.010969552	0.069376671
ENSG00000088970	0.213434434	4.956223113	0.929314007	0.337714381	0.692981974	0.541012719	4.956223113	7.71652672	0.006702282	0.391667841	-0.327578285	4.956223113	4.481376137	0.037122585	0.150210531
ENSG00000088986	-0.301029619	7.51353693	3.50843105	0.064416819	0.369019511	-0.149514105	7.51353693	1.074018687	0.302912735	0.850599888	-0.151515513	7.51353693	1.986129157	0.162312287	0.378766361
ENSG00000088992	-0.106430349	4.972274561	0.108607514	0.742530118	0.916177438	-0.511064762	4.972274561	3.140616199	0.079878764	0.667535109	0.404634412	4.972274561	3.300399372	0.072719401	0.231712263
ENSG00000089006	0.138665933	6.732235461	2.624440228	0.10885058	0.451437463	0.05775473	6.732235461	0.596643737	0.441955747	0.911329201	0.080911203	6.732235461	1.966500479	0.164379581	0.381118169
ENSG00000089009	0.119280253	9.457452766	0.663123023	0.41768395	0.750006125	0.206674359	9.457452766	2.642848878	0.10763571	0.70239288	-0.087394106	9.457452766	0.77478195	0.381167875	0.61809526
ENSG00000089012	-0.192930842	-0.012177257	0.181224883	0.67137445	0.885764557	-0.34735324	-0.012177257	0.734378216	0.39382317	0.894630188	0.154422398	-0.012177257	0.293167645	0.589582259	0.783101145
ENSG00000089022	0.055874327	5.517564425	0.29668374	0.587363046	0.848432749	0.094522709	5.517564425	1.096024266	0.298041459	0.845948354	-0.038648382	5.517564425	0.302068556	0.583997264	0.779081011
ENSG00000089041	-0.485136914	1.659586101	3.274472205	0.073820562	0.390030365	-0.393914608	1.659586101	2.837088331	0.095697135	0.687631298	-0.091222306	1.659586101	0.27816434	0.599249952	0.788672627
ENSG00000089048	0.611067234	4.825708849	13.74419534	0.000367972	0.043820865	0.184802461	4.825708849	1.685189879	0.197668712	0.789573237	0.426264773	4.825708849	15.79865381	0.000145112	0.004792407
ENSG00000089050	0.287004649	4.726571267	8.559903852	0.00438297	0.125276352	0.244415206	4.726571267	8.183414138	0.005293215	0.369771471	0.042589443	4.726571267	0.420045488	0.518621973	0.73038759
ENSG00000089053	0.021613117	6.739896624	0.062665892	0.80292142	0.937718955	-0.041374354	6.739896624	0.301582468	0.584299482	0.94808156	0.06298747	6.739896624	1.194518251	0.277438549	0.517061189
ENSG00000089057	-0.240369156	4.796665592	2.836297415	0.095742662	0.430048994	-0.217181708	4.796665592	3.036230305	0.084960042	0.671721694	-0.023187448	4.796665592	0.0621548	0.803709971	0.910447179
ENSG00000089060	-0.076447449	4.904252659	0.49778842	0.482359207	0.794303626	0.155938921	4.904252659	2.695607815	0.104236886	0.70085277	-0.23238637	4.904252659	9.650729085	0.00255637	0.027310352
ENSG00000089063	0.287379488	6.375386894	9.197960327	0.003193282	0.112114676	0.131024918	6.375386894	2.525940932	0.115617234	0.713159294	0.15635457	6.375386894	5.901761797	0.017183238	0.092168707
ENSG00000089091	0.333967562	2.080445406	3.831653691	0.053500388	0.342086006	0.157538924	2.080445406	1.125556443	0.29166282	0.84191257	0.176428638	2.080445406	2.404245979	0.124638318	0.323006344
ENSG00000089094	-0.027088793	4.278384336	0.028053799	0.867371298	0.957612114	-0.163397556	4.278384336	1.369481765	0.245098104	0.818237765	0.136308763	4.278384336	1.677876461	0.198635022	0.425028206
ENSG00000089101	0.692446023	-1.293177155	4.328388212	0.040424105	0.309342723	0.455530168	-1.293177155	2.3039557	0.19875963	0.789945206	0.236915855	-1.293177155	1.334246774	0.25121523	0.48775612
ENSG00000089123	0.432754789	3.570037554	18.93274746	3.67E-05	0.0161909	0.143876323	3.570037554	2.738854418	0.101539902	0.694770998	0.288878466	3.570037554	19.42886891	2.97E-05	0.001895002
ENSG00000089127	-0.347802015	7.4048739	1.349353766	0.248577103	0.619653677	0.248664117	7.4048739	0.81799682	0.368271236	0.884323953	-0.596466131	7.4048739	7.547156511	0.007308835	0.053408593
ENSG00000089154	-0.101322387	7.071827243	0.66632412	0.416566591	0.749644587	-0.112829316	7.071827243	1.064818996	0.304980037	0.851231686	0.011506929	7.071827243	0.018843724	0.891132782	0.953057469
ENSG00000089157	0.007540803	10.27853565	0.002474571	0.960439632	0.988155136	0.062707393	10.27853565	0.228064418	0.634160931	0.957911637	-0.05516659	10.27853565	0.286427186	0.593885209	0.785384166
ENSG00000089159	-0.411754199	7.038326803	5.468027689	0.021661764	0.243538259	0.116656535	7.038326803	0.547464752	0.46134833	0.922607121	-0.528410734	7.038326803	17.99391126	5.51E-05	0.002751539
ENSG00000089163	-0.458496103	0.01816845	2.557648458	0.113388918	0.457015222	0.037764357	0.01816845	0.021920564	0.882641379	0.988882213	-0.49626046	0.01816845	6.945471713	0.009949132	0.065317528
ENSG00000089169	-0.652318571	1.27687786	2.281762061	0.134528377	0.489637995	0.500104341	1.27687786	1.473788615	0.228035591	0.811353151	-1.152422912	1.27687786	14.37312748	0.000276008	0.006962031
ENSG00000089177	-0.107609691	5.833392421	0.296667349	0.587373352	0.848432749	0.243929925	5.833392421	1.851722496	0.177099554	0.777548833	-0.351539616	5.833392421	6.37717424	0.013372837	0.078582097
ENSG00000089195	0.527817586	4.155375151	12.1250138	0.000780716	0.066051055	0.176770726	4.155375151	1.805543069	0.182539462	0.780174799	0.351046859	4.155375151	12.494525	0.000656545	0.011574066
ENSG00000089199	0.224845431	2.348943101	0.075111861	0.784688681	0.931481558	-0.307023656	2.348943101	0.196397557	0.658752456	0.964941506	0.531869086	2.348943101	1.027690903	0.313532901	0.555666152
ENSG00000089220	-0.18470251	7.459305795	1.472469495	0.228242115	0.602098951	-0.035947237	7.459305795	0.074276296	0.785855416	0.981439616	-0.148755273	7.459305795	2.082064582	0.152630971	0.364946821
ENSG00000089225	-0.234704261	0.971508523	0.45209426	0.50312476	0.805875567	0.021328112	0.971508523	0.005154128	0.942932094	0.995102341	-0.256032373	0.971508523	1.326365059	0.252609433	0.489007553
ENSG00000089234	-0.095519834	4.707864852	0.993240283	0.32171683	0.681531705	0.027136694	4.707864852	0.103107598	0.748902243	0.978051364	-0.122656528	4.707864852	3.563224716	0.0624081	0.210560926
ENSG00000089248	-0.055054193	6.952926868	0.276391998	0.600413934	0.853568595	0.162707023	6.952926868	3.13389544	0.080184986	0.667657454	-0.217761216	6.952926868	8.895641343	0.003708467	0.034270896
ENSG00000089250	0.106629753	0.285440496	0.10723519	0.744101089	0.916635571	-0.011348862	0.285440496	0.001565638	0.968528123	0.996022488	0.117978615	0.285440496	0.319866555	0.573144259	0.77117765
ENSG00000089280	0.110358652	7.653604347	0.894324285	0.346928469	0.700382238	-0.045641852	7.653604347	0.20273318	0.653644202	0.963704914	0.156000504	7.653604347	4.139071526	0.04495055	0.170027826
ENSG00000089289	-0.217640164	5.92569664	3.633897813	0.059916931	0.358527324	0.108233255	5.92569664	1.135179443	0.289622562	0.841627051	-0.325873419	5.92569664	16.67234345	9.84E-05	0.003848728
ENSG00000089327	0.459098625	5.447927632	3.132019566	0.080277928	0.402878554	0.245868912	5.447927632	1.241485748	0.268258533	0.830091184	0.213229713	5.447927632	1.42508384	0.235818586	0.470450088
ENSG00000089335	-0.070046926	4.981903923	0.130679287	0.71860561	0.905972373	-0.104628919	4.981903923	0.392549694	0.532603521	0.935751273	0.034581993	4.981903923	0.069900448	0.79210738	0.903661918
ENSG00000089351	0.458369052	4.212055089	3.576687274	0.061925035	0.363511208	-0.073380546	4.212055089	0.129910312	0.719399048	0.972729847	0.531749598	4.212055089	10.35261081	0.001817046	0.021949405
ENSG00000089356	-0.198431198	8.716417267	0.840783978	0.361708658	0.711034813	0.196791065	8.716417267	0.998930513	0.320342462	0.860322067	-0.395222263	8.716417267	6.422472185	0.013059289	0.077293806
ENSG00000089472	-0.097921934	7.965677082	0.054771094	0.815512914	0.940977456	0.509772228	7.965677082	1.796566263	0.183637807	0.781347411	-0.607694162	7.965677082	4.094852171	0.046100385	0.173099375
ENSG00000089486	-0.510090246	2.583447462	2.959077137	0.088953544	0.41929429	-0.2576523	2.583447462	1.012501861	0.317095931	0.858024283	-0.252437946	2.583447462	1.573710394	0.213030335	0.442374965
ENSG00000089505	0.48392982	0.127704116	4.170509683	0.04416277	0.319176649	0.266904779	0.127704116	1.623864803	0.205948615	0.794113654	0.217025041	0.127704116	1.833080721	0.179272333	0.400264814
ENSG00000089558	0.514551195	-1.899187387	0.920698354	0.33995197	0.693842745	0.316005229	-1.899187387	0.412029506	0.522629684	0.934644254	0.198545966	-1.899187387	0.445697011	0.506153361	0.721356049
ENSG00000089597	-0.105380097	8.008358146	1.129448088	0.290835491	0.655103048	-0.143304952	8.008358146	2.741217589	0.10139478	0.694770998	0.037924855	8.008358146	0.323805476	0.570796437	0.76932459
ENSG00000089639	-0.355731258	4.773642814	6.369419273	0.013427302	0.200718083	0.089967514	4.773642814	0.507948096	0.4779365	0.926989981	-0.445698773	4.773642814	19.93024257	2.40E-05	0.00164899
ENSG00000089682	-0.00379823	5.247050204	0.000713717	0.978747875	0.994370569	0.121547394	5.247050204	0.943525565	0.33406689	0.866313291	-0.125345623	5.247050204	1.683223048	0.197928036	0.424046258
ENSG00000089685	0.29966372	4.163361946	0.966215264	0.328355654	0.685378196	-0.009300898	4.163361946	0.001256596	0.971803444	0.996232821	0.308964617	4.163361946	2.369007972	0.12740042	0.327532815
ENSG00000089692	-0.674152481	0.529942062	2.139407309	0.147162226	0.50705888	-0.144543292	0.529942062	0.11325884	0.737274846	0.97558495	-0.529609188	0.529942062	3.131066086	0.080319101	0.246092184
ENSG00000089693	0.032369562	6.479748165	0.075693597	0.783873072	0.931309828	0.273014361	6.479748165	6.956147981	0.009894392	0.395467828	-0.2406448	6.479748165	8.428185544	0.004681341	0.039884274
ENSG00000089723	-0.20063005	2.710072919	0.506539378	0.47854574	0.792106938	0.185226969	2.710072919	0.533531013	0.467089436	0.923693633	-0.38585702	2.710072919	3.959466913	0.049750244	0.181976042
ENSG00000089737	0.386522223	4.079653455	7.67212311	0.006855257	0.150907849	0.284713625	4.079653455	5.554936504	0.020674605	0.491421298	0.101808598	4.079653455	1.171184211	0.282149872	0.522289039
ENSG00000089775	0.23376583	3.921280744	3.045633065	0.084486995	0.410157063	-0.090040046	3.921280744	0.610945293	0.436555046	0.911021336	0.323805876	3.921280744	13.55568347	0.000401293	0.008686803
ENSG00000089818	0.080896786	5.649826529	0.809330071	0.370802859	0.718053455	0.038623979	5.649826529	0.236238721	0.628158551	0.955888057	0.042272807	5.649826529	0.472651384	0.49359951	0.711086942
ENSG00000089820	-0.081031172	3.66818936	0.072615104	0.788204942	0.932864596	-0.209810316	3.66818936	0.653359857	0.421119766	0.904491387	0.128779144	3.66818936	0.426726089	0.515323257	0.727454849
ENSG00000089847	0.373691775	0.347489876	1.142523286	0.288077897	0.65296561	0.278532445	0.347489876	0.801353054	0.373160294	0.887189525	0.095159329	0.347489876	0.157063436	0.692845452	0.848173878
ENSG00000089876	-0.381249145	5.775858319	8.031730754	0.005713633	0.140676887	-0.176173908	5.775858319	2.114197387	0.149538289	0.758289492	-0.205075237	5.775858319	5.141527962	0.025838873	0.118965036
ENSG00000089902	-0.330609354	6.272416208	4.251446439	0.042201932	0.314326012	-0.18582013	6.272416208	1.673131647	0.199264954	0.789945206	-0.144789224	6.272416208	1.821146962	0.180679678	0.401725615
ENSG00000089916	-0.018749581	5.571972907	0.034237463	0.853633487	0.953788706	-0.074633	5.571972907	0.706021997	0.403071894	0.896850908	0.055883419	5.571972907	0.691269344	0.40801014	0.641069911
ENSG00000090006	-0.431355322	6.747691008	3.840062366	0.053244537	0.341775458	-0.016891808	6.747691008	0.008185242	0.928119947	0.995102341	-0.414463513	6.747691008	7.789770409	0.006457674	0.049178741
ENSG00000090013	-0.350767218	5.765373039	2.842440537	0.095389679	0.429437434	-0.307739492	5.765373039	2.67411819	0.105606629	0.701775411	-0.043027725	5.765373039	0.090067493	0.764807609	0.888302722
ENSG00000090020	-0.819522586	7.184766095	8.470616737	0.004584588	0.128187054	-0.427289217	7.184766095	2.732367689	0.101945032	0.694966329	-0.392233368	7.184766095	3.802899534	0.054390381	0.192955239
ENSG00000090054	0.042299299	6.811740236	0.138037109	0.711143955	0.903540635	0.003555566	6.811740236	0.001250322	0.971873801	0.996232821	0.038743733	6.811740236	0.264027943	0.608669522	0.794825779
ENSG00000090060	0.059251305	7.798986705	0.334308012	0.564627665	0.837522994	-0.013601681	7.798986705	0.022506311	0.881095431	0.988882213	0.072852986	7.798986705	1.109284107	0.295155333	0.536006481
ENSG00000090061	-0.127234101	5.521086104	1.263446821	0.264092949	0.631482708	-0.008409844	5.521086104	0.006987161	0.933575145	0.995102341	-0.118824257	5.521086104	2.39046422	0.125709009	0.324719385
ENSG00000090097	0.104097564	4.199454071	0.459896488	0.499472932	0.804339937	0.268129781	4.199454071	4.029262581	0.04782265	0.603508375	-0.164032217	4.199454071	2.363486085	0.127835129	0.328073018
ENSG00000090104	0.921343773	5.774417582	4.868899627	0.029999251	0.275630022	0.433859644	5.774417582	1.33965151	0.2502876	0.821779244	0.487484129	5.774417582	2.96410582	0.0887128	0.261806299
ENSG00000090238	-0.15747387	4.188735299	0.604805795	0.438860929	0.766936099	-0.121854144	4.188735299	0.494233521	0.483922742	0.927691151	-0.035619726	4.188735299	0.065775087	0.798196379	0.907343536
ENSG00000090263	-0.033642488	4.999773969	0.060753186	0.805890334	0.938541261	-0.048794417	4.999773969	0.16645602	0.684283634	0.969716944	0.015151928	4.999773969	0.028008313	0.867477849	0.942729711
ENSG00000090266	-0.331407932	5.691117113	3.256004239	0.074624221	0.391470924	-0.274254946	5.691117113	2.823033155	0.09650977	0.688981093	-0.057152987	5.691117113	0.222463141	0.638350783	0.814042063
ENSG00000090273	0.01131838	6.056641528	0.006948	0.933761117	0.978902032	-0.061470023	6.056641528	0.26322328	0.609215237	0.951619401	0.072788403	6.056641528	0.626051514	0.430960153	0.66176541
ENSG00000090316	0.109169641	6.067476635	0.504890132	0.479260629	0.792728578	0.064410063	6.067476635	0.228869721	0.633563766	0.95780682	0.044759578	6.067476635	0.18055084	0.67194983	0.835538069
ENSG00000090339	-0.245304692	4.301274762	0.348561172	0.556467932	0.835367302	-0.201963246	4.301274762	0.283664568	0.59567477	0.949930111	-0.043341446	4.301274762	0.022535654	0.881020348	0.948582301
ENSG00000090372	0.060424933	5.65089315	0.360526075	0.549775867	0.831971	0.125013013	5.65089315	1.998097016	0.161066617	0.764002029	-0.06458808	5.65089315	0.859930835	0.356324697	0.596847916
ENSG00000090376	0.050989055	5.409267612	0.021052305	0.88497369	0.963261836	-0.55409458	5.409267612	3.051269318	0.084219187	0.671721694	0.605083635	5.409267612	6.757934911	0.010970954	0.069376671
ENSG00000090382	0.041208816	12.18632679	0.01990117	0.888139734	0.964191802	-0.306271442	12.18632679	1.468631422	0.228844311	0.811488011	0.347480258	12.18632679	3.134671498	0.080148243	0.245787946
ENSG00000090402	-1.186867917	8.906245485	2.004153462	0.160485222	0.52380099	0.058309525	8.906245485	0.005634557	0.940338615	0.995102341	-1.245177442	8.906245485	4.277215866	0.041634959	0.161560233
ENSG00000090432	-0.429692124	4.743675734	11.60280393	0.000998911	0.073519814	-0.309746976	4.743675734	7.647203551	0.006942697	0.391667841	-0.119945147	4.743675734	1.955407194	0.165561429	0.38275633
ENSG00000090447	0.272619795	3.191289324	2.843376922	0.095336001	0.429437434	0.127801244	3.191289324	0.865667061	0.354733371	0.876651371	0.144818551	3.191289324	1.769603319	0.18690938	0.410068315
ENSG00000090470	0.019202235	4.086149574	0.033776241	0.85461145	0.954208851	-0.092590203	4.086149574	1.04615026	0.309232336	0.854732314	0.111792438	4.086149574	2.646806441	0.107376514	0.293671559
ENSG00000090487	0.051235823	5.690372932	0.241800633	0.624147574	0.86371429	-0.24628041	5.690372932	7.254281859	0.008486283	0.394246817	0.297516233	5.690372932	18.79743161	3.89E-05	0.00223962
ENSG00000090520	0.025901716	6.443644786	0.02306679	0.879635321	0.961436595	-0.071430377	6.443644786	0.216431984	0.642935041	0.960128106	0.097332093	6.443644786	0.718797892	0.398866024	0.633512989
ENSG00000090530	-1.34371819	4.981673146	6.241237909	0.014380863	0.206475514	-0.651494567	4.981673146	1.614730621	0.207249943	0.79455467	-0.692223623	4.981673146	3.582796814	0.061739611	0.209007418
ENSG00000090539	-0.1955012	1.375038601	0.48722294	0.487030995	0.796692709	-0.071556317	1.375038601	0.088615068	0.766655259	0.979829891	-0.123944883	1.375038601	0.460432284	0.499223817	0.715189741
ENSG00000090554	-0.071547939	1.701840757	0.107459381	0.743843267	0.916635571	0.010033648	1.701840757	0.00284765	0.957564787	0.995102341	-0.081581587	1.701840757	0.307861162	0.580420008	0.776424249
ENSG00000090565	0.122363362	3.423563959	0.44011546	0.508821624	0.80980566	0.258322021	3.423563959	2.659656835	0.106539682	0.701775411	-0.135958658	3.423563959	1.177795878	0.280804615	0.520959805
ENSG00000090581	0.093580441	5.216944373	1.012547893	0.317084993	0.677921729	0.180587214	5.216944373	4.928223173	0.029022417	0.530780979	-0.087006772	5.216944373	1.82326524	0.180428926	0.401411995
ENSG00000090612	-0.018684169	4.605316548	0.009217563	0.923735017	0.975596297	-0.164152931	4.605316548	0.959566844	0.330013424	0.864647193	0.145468762	4.605316548	1.279179294	0.261161232	0.499048704
ENSG00000090615	-0.088757413	7.101571333	0.5395716	0.464586503	0.785150433	0.004773329	7.101571333	0.001974304	0.96466102	0.995987632	-0.093530742	7.101571333	1.303080541	0.256784966	0.493824615
ENSG00000090621	0.074946112	6.680384943	0.413886216	0.521696507	0.816346816	-0.162381137	6.680384943	2.627368636	0.108656301	0.704858615	0.237327249	6.680384943	9.380373233	0.002918894	0.029548396
ENSG00000090659	-0.54890751	2.829017235	4.323723492	0.040529574	0.309689829	-0.29357064	2.829017235	1.601582657	0.209059366	0.795328671	-0.25533687	2.829017235	2.113165083	0.149636519	0.360499109
ENSG00000090661	-0.379196315	2.768496965	0.468285394	0.495601028	0.802116233	-0.540637473	2.768496965	1.274776271	0.261984934	0.826472978	0.161441158	2.768496965	0.230845789	0.632106753	0.809498879
ENSG00000090674	-0.171546155	3.390405826	1.976483112	0.163324419	0.526904846	0.146444098	3.390405826	1.810455703	0.181951523	0.780034381	-0.317990253	3.390405826	14.0505831	0.000319771	0.007600728
ENSG00000090686	0.154866059	6.352805655	2.017211238	0.159099991	0.52259047	-0.06344927	6.352805655	0.442993891	0.507442554	0.93191073	0.218315329	6.352805655	8.952367212	0.003605605	0.033759344
ENSG00000090776	-0.041787141	5.984486253	0.040444824	0.841083004	0.949287395	0.3919437	5.984486253	4.335651082	0.040260475	0.580607326	-0.433730841	5.984486253	8.466797969	0.004591749	0.039394993
ENSG00000090857	0.093067401	5.873990064	0.279519998	0.598362827	0.852712712	-0.07529906	5.873990064	0.247506889	0.620091702	0.95404058	0.168366461	5.873990064	2.010095207	0.159828883	0.375548022
ENSG00000090861	-0.028431455	6.612013948	0.063189349	0.802117326	0.937718955	-0.17050614	6.612013948	2.940613079	0.089939647	0.676143526	0.142074685	6.612013948	3.493887588	0.064961689	0.21575028
ENSG00000090863	0.029454021	7.627928636	0.066922925	0.796482179	0.935678543	0.112152659	7.627928636	1.251512998	0.266344455	0.828021129	-0.082698638	7.627928636	1.143715405	0.287828155	0.528612657
ENSG00000090889	0.183366266	3.62200568	0.474892487	0.492579604	0.801256506	-0.093276999	3.62200568	0.163767135	0.686705318	0.969716944	0.276643265	3.62200568	2.453096258	0.120925201	0.317213153
ENSG00000090905	0.138899249	5.324018861	2.180416196	0.143388899	0.502891763	-0.001704329	5.324018861	0.000429776	0.983507705	0.997939624	0.140603578	5.324018861	4.961743632	0.028495773	0.126806498
ENSG00000090924	0.407720921	4.289597732	4.070559962	0.04672003	0.32417723	0.233441192	4.289597732	1.76574196	0.187386179	0.783773974	0.174279729	4.289597732	1.642555692	0.203381902	0.431558302
ENSG00000090971	0.216865293	1.560984111	0.738503575	0.392503452	0.734065221	-0.138333785	1.560984111	0.411722893	0.522784073	0.934644254	0.355199079	1.560984111	4.48884421	0.036968975	0.149735976
ENSG00000090975	-0.394220097	3.342473211	4.702975103	0.03284066	0.286243356	-0.051503683	3.342473211	0.107388202	0.743925091	0.976700976	-0.342716413	3.342473211	8.034156655	0.005706643	0.045420344
ENSG00000090989	-0.18991273	6.156413921	2.092278616	0.15164	0.513671296	-0.058769477	6.156413921	0.250992137	0.617643127	0.953054082	-0.131143253	6.156413921	2.207942357	0.140918196	0.348037981
ENSG00000091009	-0.088215973	5.759929268	0.626872309	0.430659307	0.759978336	0.001909575	5.759929268	0.000376903	0.984555319	0.997939624	-0.090125547	5.759929268	1.447590706	0.232180294	0.465597854
ENSG00000091039	-0.247424516	6.286779867	3.388959363	0.069044492	0.378937609	-0.194558881	6.286779867	2.644106767	0.10755325	0.702242877	-0.052865635	6.286779867	0.368413997	0.545451575	0.751080186
ENSG00000091073	-0.199743476	4.630763837	0.851664792	0.358635291	0.708809445	-0.039344471	4.630763837	0.04273146	0.836714995	0.98509279	-0.160399005	4.630763837	1.165756249	0.283260456	0.523442565
ENSG00000091106	0.080788232	0.733051181	0.112623596	0.737985054	0.914625691	-0.020245206	0.733051181	0.009003296	0.924623915	0.994923185	0.101033437	0.733051181	0.438392579	0.509650181	0.723687103
ENSG00000091127	0.554532371	4.283346023	8.571486515	0.004357696	0.125276352	-0.016848486	4.283346023	0.010823733	0.917379419	0.993905417	0.571380857	4.283346023	22.53136277	8.06E-06	0.000900527
ENSG00000091128	-0.290677712	-1.783742536	0.368728274	0.545280601	0.829735355	-0.763083651	-1.783742536	3.11618996	0.081028305	0.67037275	0.472405939	-1.783742536	2.866072136	0.094045179	0.271897172
ENSG00000091129	1.452057339	1.73364309	8.28812985	0.005021856	0.133611563	-0.307017147	1.73364309	0.45753335	0.500574193	0.930541955	1.759074485	1.73364309	33.76944316	1.00E-07	7.11E-05
ENSG00000091136	-0.255676799	7.509299881	2.400322792	0.124942054	0.47461859	-0.016788806	7.509299881	0.013708851	0.907062848	0.992326013	-0.238887993	7.509299881	4.705769067	0.032790156	0.138357808
ENSG00000091137	0.344845818	-0.987763107	1.311437589	0.255276485	0.625357622	-0.064742234	-0.987763107	0.057917294	0.810385017	0.983204338	0.409588052	-0.987763107	4.707309498	0.032762346	0.138268777
ENSG00000091138	-0.157794791	7.16002884	0.033671599	0.854839652	0.954347635	1.280876915	7.16002884	2.433345195	0.122456822	0.722297717	-1.438671706	7.16002884	4.418263423	0.038484919	0.153581952
ENSG00000091140	-0.178502135	6.851895205	1.717560982	0.193458098	0.564737169	-0.036581921	6.851895205	0.092292069	0.762008941	0.979116233	-0.141920214	6.851895205	2.41268839	0.123987521	0.32201895
ENSG00000091157	-0.257117667	4.507833952	4.416447857	0.038487151	0.304425186	-0.138588832	4.507833952	1.61979352	0.206512832	0.794113654	-0.118528835	4.507833952	2.066792539	0.154126605	0.367110619
ENSG00000091164	-0.297294703	5.901163393	5.61398734	0.02003103	0.23618075	-0.082028223	5.901163393	0.537555904	0.465419303	0.923453666	-0.21526648	5.901163393	6.455836089	0.012833283	0.076586523
ENSG00000091181	-0.450768019	0.527764678	1.981969818	0.16274782	0.525740654	-0.33936315	0.527764678	1.446523737	0.23235104	0.813031577	-0.111404869	0.527764678	0.290599761	0.591213921	0.783693895
ENSG00000091262	-0.638987426	2.827242013	3.660795625	0.058997283	0.355501754	0.041991552	2.827242013	0.019982865	0.887911912	0.98933734	-0.680978978	2.827242013	8.199552901	0.005250419	0.042884938
ENSG00000091317	0.120917825	7.205443565	0.588479772	0.445085344	0.771171916	-0.093122668	7.205443565	0.445763887	0.506121538	0.931754405	0.214040494	7.205443565	4.137406961	0.044992679	0.170098904
ENSG00000091409	0.19459593	9.135081393	0.865524238	0.354772873	0.705574152	0.094473876	9.135081393	0.258564444	0.612395728	0.952288397	0.100122054	9.135081393	0.489177645	0.486161006	0.706531827
ENSG00000091428	0.481983851	2.613877552	3.721977001	0.056961837	0.35074554	0.031978084	2.613877552	0.021237815	0.884470235	0.988916573	0.450005767	2.613877552	7.491356849	0.007516584	0.054245292
ENSG00000091436	0.308768768	5.927044138	1.815782311	0.181316553	0.55184087	0.056253219	5.927044138	0.08383544	0.772854709	0.981439616	0.252515549	5.927044138	2.917565327	0.091187515	0.266779147
ENSG00000091483	-0.112112193	5.951175839	0.632633571	0.42855663	0.757955289	-0.016250104	5.951175839	0.016954525	0.896701375	0.990323148	-0.095862089	5.951175839	1.017379251	0.315939833	0.558227727
ENSG00000091490	0.038910125	8.172150233	0.049904131	0.823754118	0.943843465	-0.062709734	8.172150233	0.164721561	0.685843098	0.969716944	0.101619859	8.172150233	0.705055006	0.403392876	0.637117316
ENSG00000091513	0.085802351	4.70131242	0.294079678	0.589004971	0.848826185	-0.040203156	4.70131242	0.084317458	0.772220942	0.981391629	0.126005507	4.70131242	1.57625896	0.212663494	0.441922427
ENSG00000091527	0.046924086	7.86314679	0.129533168	0.719789163	0.906355558	-0.031662089	7.86314679	0.073771383	0.786566532	0.981439616	0.078586175	7.86314679	0.799698615	0.373651879	0.610837531
ENSG00000091536	-0.090696334	0.863081954	0.175506626	0.676296527	0.888705432	-0.064023662	0.863081954	0.112596714	0.738015158	0.976000537	-0.026672672	0.863081954	0.034052817	0.854024182	0.93586592
ENSG00000091542	-0.038541968	6.127027267	0.077447281	0.781447696	0.930857979	0.027786971	6.127027267	0.051376035	0.821217901	0.983859255	-0.066328939	6.127027267	0.480834256	0.489892677	0.708608462
ENSG00000091583	-0.373714001	-1.408699779	0.751218852	0.388475832	0.730781373	-0.175492691	-1.408699779	0.193702488	0.660944754	0.965090969	-0.19822131	-1.408699779	0.503276394	0.479961833	0.701443404
ENSG00000091592	-0.021958069	4.19852475	0.006919205	0.933898195	0.978980315	-0.102629057	4.19852475	0.20204029	0.65419734	0.963704914	0.080670989	4.19852475	0.226733838	0.635150456	0.811561824
ENSG00000091622	-0.454763245	5.194221865	2.747881595	0.100991873	0.438340464	0.252535719	5.194221865	1.032560473	0.312380883	0.856284283	-0.707298963	5.194221865	13.89182647	0.00034413	0.007986285
ENSG00000091640	-0.085162905	4.724650472	0.515703093	0.474605332	0.789846295	0.152027515	4.724650472	2.13195278	0.147860285	0.756880854	-0.23719042	4.724650472	8.433553616	0.004668778	0.039840236
ENSG00000091651	0.331687679	4.184734515	6.635507867	0.011684685	0.189604717	0.111265809	4.184734515	0.979987658	0.324948378	0.862118863	0.220421869	4.184734515	6.52976454	0.012346976	0.074862513
ENSG00000091656	0.01822511	1.279308755	0.001989728	0.964523334	0.989051593	0.077812102	1.279308755	0.046601467	0.829591725	0.984644265	-0.059586992	1.279308755	0.052281354	0.819676904	0.919347358
ENSG00000091732	0.062386234	3.12493839	0.30270115	0.583604434	0.846821761	0.001104043	3.12493839	0.0001257	0.991080291	0.998591045	0.061282192	3.12493839	0.661909652	0.418108658	0.650075099
ENSG00000091831	-0.612992129	0.846366579	2.608474708	0.109916627	0.453180765	-0.917024053	0.846366579	7.453242244	0.007664326	0.391667841	0.304031924	0.846366579	1.812187621	0.18174478	0.403120915
ENSG00000091844	-0.139718998	2.165244166	0.515752279	0.474584325	0.789846295	-0.35107884	2.165244166	4.330331559	0.040380252	0.581520784	0.211359842	2.165244166	2.787087657	0.098623063	0.279025822
ENSG00000091879	0.365473662	2.429245548	2.194812883	0.142090559	0.501618419	0.145363702	2.429245548	0.459986964	0.499430851	0.930541955	0.22010996	2.429245548	1.843953416	0.178001302	0.398415066
ENSG00000091947	0.372702074	4.431084292	2.581472968	0.111746249	0.45484081	-0.063486697	4.431084292	0.102175934	0.750000563	0.978081921	0.43618877	4.431084292	7.52938301	0.007372142	0.053608012
ENSG00000091972	-0.025552063	2.54277323	0.004602609	0.946066731	0.983035506	-0.299198534	2.54277323	0.827598486	0.365482459	0.88329571	0.273646471	2.54277323	1.320658289	0.253624925	0.490033983
ENSG00000091986	0.26164469	6.036966052	0.345572968	0.558162707	0.836371488	0.080923229	6.036966052	0.049012937	0.825312016	0.984541706	0.180721461	6.036966052	0.417858353	0.519720399	0.731085187
ENSG00000092009	0.157153219	-0.300862831	0.03681019	0.848299685	0.951750866	0.216580469	-0.300862831	0.092543881	0.761695085	0.979116233	-0.05942725	-0.300862831	0.016735774	0.897366406	0.955756209
ENSG00000092010	-0.18360446	6.145175146	2.006224623	0.160226966	0.523406233	0.029271063	6.145175146	0.06491939	0.799484696	0.982848095	-0.212875523	6.145175146	5.60524371	0.020124976	0.101675781
ENSG00000092020	-0.106377517	4.580265809	0.742872727	0.391112722	0.733265191	0.021372407	4.580265809	0.037745707	0.846407795	0.985923101	-0.127749924	4.580265809	2.30908782	0.132247128	0.335177649
ENSG00000092036	-0.228127617	4.335120937	3.571104471	0.062124864	0.363919612	-0.106935597	4.335120937	1.041592782	0.310282236	0.855043226	-0.12119202	4.335120937	2.22926173	0.139037968	0.345049908
ENSG00000092051	-0.695312348	-0.8520482	4.595361012	0.034850306	0.291712068	-0.256870592	-0.8520482	0.801612182	0.373083382	0.887189525	-0.438441756	-0.8520482	4.519352812	0.036348456	0.14812517
ENSG00000092067	-0.200708639	-1.760591206	0.158222333	0.691773251	0.894806877	-0.298487323	-1.760591206	0.450043053	0.504092439	0.931487069	0.097778685	-1.760591206	0.101565212	0.750723531	0.881255909
ENSG00000092068	-0.770157949	5.809865994	11.0226838	0.001316924	0.08199143	-0.102594048	5.809865994	0.236188163	0.628196166	0.955888057	-0.6675639	5.809865994	15.82717497	0.000143342	0.004761695
ENSG00000092094	0.256490219	4.846583789	8.281002603	0.005039858	0.133611563	0.296181208	4.846583789	14.80123498	0.000227256	0.124811184	-0.039690989	4.846583789	0.425223947	0.51606175	0.728175319
ENSG00000092096	-0.475718163	2.028120443	2.538647817	0.114718387	0.459230094	-0.286626359	2.028120443	1.278708058	0.26124845	0.826472978	-0.189091805	2.028120443	0.902441097	0.344760734	0.586594221
ENSG00000092098	-0.070571889	4.515568295	0.601289435	0.4401901	0.767789893	0.068849793	4.515568295	0.742978889	0.391079019	0.894630188	-0.139421682	4.515568295	4.929724917	0.028998604	0.128131052
ENSG00000092108	-0.144274568	6.24727531	1.26784393	0.263269409	0.630866973	-0.071086669	6.24727531	0.383888509	0.537149515	0.936844757	-0.073187899	6.24727531	0.717902887	0.399158565	0.633766018
ENSG00000092140	-0.038987375	4.643827525	0.108156916	0.743042995	0.91626556	-0.077688217	4.643827525	0.559483716	0.456486418	0.920266716	0.038700842	4.643827525	0.246723395	0.620645112	0.80204894
ENSG00000092148	-0.184660818	7.967094411	1.72665187	0.192294817	0.563193716	-0.18536756	7.967094411	2.218745574	0.139961824	0.74646306	0.000706742	7.967094411	5.83E-05	0.993926963	0.997204459
ENSG00000092199	0.240117448	8.662498179	6.113911401	0.015358453	0.211269104	0.156197013	8.662498179	3.430403591	0.067399458	0.645292115	0.083920435	8.662498179	1.599889228	0.209298077	0.438076697
ENSG00000092200	0.239606973	-0.182835874	0.914385532	0.341604298	0.695510397	0.043897688	-0.182835874	0.038822943	0.844259639	0.985923101	0.195709285	-0.182835874	1.430477945	0.234937456	0.469414191
ENSG00000092201	0.20924435	6.815082215	4.045834646	0.047376862	0.326370336	0.023988285	6.815082215	0.071262347	0.790139629	0.981850954	0.185256065	6.815082215	7.215345259	0.008657631	0.059412741
ENSG00000092203	0.03176805	6.260930164	0.126778429	0.722658302	0.907597445	0.125087714	6.260930164	2.542125028	0.114473787	0.713159294	-0.093319664	6.260930164	2.305847123	0.132515364	0.33548853
ENSG00000092208	0.068943717	2.809671094	0.319174675	0.573558631	0.842077633	-0.167114066	2.809671094	2.445666018	0.321606849	0.860322067	0.236057783	2.809671094	8.930479549	0.003644939	0.033965679
ENSG00000092295	0.71612498	5.175294602	0.149272379	0.70018723	0.899449715	0.234748977	5.175294602	0.018256507	0.892835831	0.98933734	0.481376004	5.175294602	0.398447975	0.529568339	0.737886702
ENSG00000092330	-0.007331922	4.605427225	0.004167614	0.948674849	0.983984057	0.073370158	4.605427225	0.540914561	0.464032979	0.923453666	-0.08070208	4.605427225	1.093398884	0.298617241	0.540392648
ENSG00000092421	0.027555665	4.658613501	0.006070153	0.938078281	0.980180242	0.052782401	4.658613501	0.02851262	0.866302709	0.987383272	-0.025226736	4.658613501	0.011105031	0.916317452	0.963373694
ENSG00000092439	0.134477799	6.481792329	1.38556531	0.24236721	0.613491748	0.073238965	6.481792329	0.528675944	0.469116978	0.925199094	0.061238834	6.481792329	0.620698222	0.432930202	0.662828295
ENSG00000092445	-0.485453355	4.230253942	3.983031563	0.049090263	0.332670877	-0.149692702	4.230253942	0.467485992	0.495963886	0.929815755	-0.335760653	4.230253942	4.315908107	0.040706941	0.159181904
ENSG00000092470	0.441941057	3.420509014	4.189297823	0.043699051	0.318080669	0.051487122	3.420509014	0.075547648	0.78407628	0.981439616	0.390453935	3.420509014	7.71133193	0.006719993	0.050505331
ENSG00000092529	-0.007676863	3.669582405	0.001610216	0.968083466	0.99039438	0.057241099	3.669582405	0.12081419	0.72899299	0.974475909	-0.064917962	3.669582405	0.252448232	0.616626449	0.800137472
ENSG00000092531	-0.13402916	6.754698279	0.990281197	0.322434648	0.681828121	-0.013583524	6.754698279	0.012744313	0.910377399	0.992543511	-0.120445636	6.754698279	1.696439325	0.196193233	0.421983026
ENSG00000092607	0.785895881	0.736107819	2.461996147	0.120262226	0.468854325	0.893582245	0.736107819	3.842675847	0.053165286	0.615832077	-0.107686364	0.736107819	0.106002729	0.745523797	0.877978994
ENSG00000092621	-0.259819567	3.847102302	0.418436364	0.519426131	0.815506149	-0.548091593	3.847102302	2.496040207	0.117772269	0.713219627	0.288272026	3.847102302	1.375745924	0.244037565	0.480015857
ENSG00000092758	0.572050035	1.237217563	1.378355884	0.243586655	0.614220496	-0.348612665	1.237217563	0.741508799	0.391546103	0.894630188	0.9206627	1.237217563	9.311480994	0.00301953	0.03014849
ENSG00000092820	0.07559954	9.678263931	0.218225408	0.641563807	0.871597718	0.102733164	9.678263931	0.496372239	0.482981074	0.927656221	-0.027133624	9.678263931	0.057672077	0.810779091	0.914483909
ENSG00000092841	-0.058861062	9.503828946	0.14118452	0.708021307	0.903018736	0.100687621	9.503828946	0.524305189	0.470954499	0.925207055	-0.159548683	9.503828946	2.146115123	0.146537319	0.355651992
ENSG00000092847	0.239371316	5.967756513	3.338577751	0.071103416	0.383787111	0.003541253	5.967756513	0.000962882	0.975316457	0.996706864	0.235830063	5.967756513	7.283127222	0.008361628	0.058215012
ENSG00000092850	0.079247073	-0.787810167	0.038936218	0.844035562	0.950314905	-0.398120531	-0.787810167	1.25616548	0.265463825	0.828021129	0.477367604	-0.787810167	3.805528928	0.054303783	0.192880446
ENSG00000092853	0.486706661	3.55717597	4.215321907	0.043065338	0.316170458	0.169367333	3.55717597	0.670735098	0.415034234	0.901840751	0.317339328	3.55717597	4.254594741	0.042127568	0.162760579
ENSG00000092871	-0.141446225	6.027684509	1.16007991	0.284427858	0.651204234	-0.044202464	6.027684509	0.141886365	0.707330418	0.97083715	-0.097243762	6.027684509	1.189988308	0.278345278	0.518216596
ENSG00000092929	0.048302396	5.190720139	0.038554392	0.844792623	0.950600932	-0.039633444	5.190720139	0.032445205	0.857473462	0.986611258	0.087935841	5.190720139	0.268107208	0.605920194	0.79308568
ENSG00000092931	-0.269713325	5.182745134	2.922538298	0.090916656	0.423278182	-0.133832849	5.182745134	0.889851371	0.348131024	0.874486122	-0.135880476	5.182745134	1.606628245	0.208350058	0.437174829
ENSG00000092964	0.081172663	6.317633364	0.167809791	0.683073029	0.890948794	0.038124667	6.317633364	0.051037253	0.821798232	0.983969005	0.043047996	6.317633364	0.108782666	0.742327514	0.875740074
ENSG00000092969	0.09420615	1.897259143	0.068250403	0.794519159	0.935251661	-0.33156708	1.897259143	1.060266152	0.306009959	0.852081237	0.42577323	1.897259143	3.694870018	0.057854133	0.200788935
ENSG00000092978	0.281263245	4.496707659	6.376080057	0.013380507	0.200718083	0.045587204	4.496707659	0.219472594	0.640614269	0.959431603	0.235676042	4.496707659	9.973343333	0.002184014	0.024581195
ENSG00000093000	-0.134847048	6.858791552	1.324507665	0.25293939	0.623886888	-0.113463783	6.858791552	1.183891061	0.279571702	0.835917274	-0.021383265	6.858791552	0.073083942	0.787538937	0.901102256
ENSG00000093009	0.435615693	2.705170445	2.53531909	0.114953091	0.459397091	0.112179967	2.705170445	0.223127963	0.637850126	0.958886105	0.323435726	2.705170445	3.336978808	0.071169845	0.22855979
ENSG00000093010	-0.066412168	5.707154388	0.199861824	0.655943895	0.878075096	0.096616252	5.707154388	0.55929368	0.456562655	0.920270266	-0.16302842	5.707154388	2.605151993	0.110139954	0.298889147
ENSG00000093072	-0.696382237	4.448408265	3.978951432	0.049211969	0.332936735	-0.756736915	4.448408265	6.093416357	0.015530666	0.455666274	0.060354678	4.448408265	0.07444254	0.785623512	0.900402054
ENSG00000093134	0.516863759	1.114609946	2.013321963	0.15949789	0.522897315	-0.486195855	1.114609946	2.196938975	0.141899962	0.750969289	1.003059615	1.114609946	16.44648664	0.000108768	0.004125088
ENSG00000093144	-0.006742892	5.950322381	0.003114063	0.955626131	0.98645278	-0.134275319	5.950322381	1.565234425	0.214255864	0.799306873	0.127532427	5.950322381	2.546823984	0.114144174	0.30624699
ENSG00000093167	-0.106972548	6.218689514	0.419746813	0.518770322	0.815159648	0.059894877	6.218689514	0.165827254	0.684847861	0.969716944	-0.166867424	6.218689514	2.199119239	0.141704811	0.349312529
ENSG00000093183	0.069582901	5.288746502	0.173077654	0.678415884	0.889695372	-0.163534214	5.288746502	1.225350014	0.27136593	0.830091184	0.233117115	5.288746502	4.460862123	0.03754805	0.151239594
ENSG00000093217	0.295092422	3.8065666	2.696215655	0.104198431	0.444395957	0.181252584	3.8065666	1.332267839	0.251564383	0.821779244	0.113839838	3.8065666	0.862463875	0.355620772	0.596292724
ENSG00000094631	0.149040764	5.536330972	2.728198527	0.102197152	0.440602281	0.154917546	5.536330972	3.885432075	0.051886637	0.613560303	-0.005876782	5.536330972	0.009058478	0.924393981	0.967393417
ENSG00000094661	0.080993013	1.040042385	0.169848917	0.681260282	0.890531435	-0.056048286	1.040042385	0.105435526	0.777925916	0.981439616	0.137041299	1.040042385	1.136877506	0.289264454	0.529673174
ENSG00000094755	1.016889188	6.967495834	3.124573778	0.080664728	0.403310676	1.00397763	6.967495834	4.028386295	0.047879225	0.603679581	0.012911558	6.967495834	0.001107119	0.973533618	0.988304473
ENSG00000094804	1.033337706	4.375497891	9.181948621	0.003220686	0.112114676	0.058394912	4.375497891	0.040754997	0.840484267	0.985722407	0.974942794	4.375497891	19.13989038	3.37E-05	0.002054035
ENSG00000094841	0.036469357	3.714344207	0.105499865	0.746106914	0.917402728	0.0058447	3.714344207	0.003502445	0.952943367	0.995102341	0.030624657	3.714344207	0.165978144	0.684712345	0.843137098
ENSG00000094880	-0.030364872	5.088482203	0.089045125	0.766106469	0.925216064	0.098401469	5.088482203	1.218708148	0.272659734	0.830091184	-0.128766341	5.088482203	3.527751655	0.063700636	0.213003845
ENSG00000094914	0.118034368	4.925649477	1.589815311	0.210724915	0.583920808	0.173238273	4.925649477	4.55763995	0.035585402	0.559305489	-0.055203904	4.925649477	0.740902655	0.391738924	0.627505073
ENSG00000094916	-0.0570962	6.61826262	0.209159897	0.648567202	0.873847027	-0.160462922	6.61826262	2.17140728	0.144208248	0.752947804	0.103366721	6.61826262	1.593963677	0.210135943	0.439063318
ENSG00000094963	0.426789844	4.589457439	0.167666535	0.683213499	0.890948794	-0.661403997	4.589457439	0.499109164	0.48180413	0.927534032	1.088193841	4.589457439	4.117172424	0.045546863	0.171465582
ENSG00000094975	0.08059702	5.985944701	0.300847915	0.584756781	0.847504588	-0.232954804	5.985944701	3.160356087	0.078942542	0.664745325	0.313551823	5.985944701	10.64454764	0.001578403	0.020041734
ENSG00000095002	0.320539136	4.678676073	4.985958263	0.028121646	0.269082889	-0.030447077	4.678676073	0.060249851	0.806679836	0.983204338	0.350986213	4.678676073	14.27683098	0.000288387	0.007117453
ENSG00000095015	-0.176996345	5.600283338	1.401360902	0.23972167	0.61156031	-0.250191193	5.600283338	3.608996831	0.060782154	0.632658613	0.073194848	5.600283338	0.554676575	0.458421154	0.682960299
ENSG00000095059	-0.011864158	4.510014729	0.015704863	0.900560236	0.968037671	-0.014487065	4.510014729	0.031139347	0.860340182	0.986761227	0.002622908	4.510014729	0.001677999	0.967418989	0.985738963
ENSG00000095066	0.048162924	5.668517525	0.14014717	0.709046066	0.903166036	0.235905631	5.668517525	4.247628771	0.042292295	0.587360002	-0.187742707	5.668517525	4.358379428	0.039752973	0.15678026
ENSG00000095110	-1.942373006	0.666641455	11.49940193	0.001049144	0.075378563	-1.111610918	0.666641455	4.972741924	0.028325403	0.529700453	-0.830762087	0.666641455	4.619893926	0.034381137	0.142675486
ENSG00000095139	-0.153697852	7.896969649	1.319646209	0.253805551	0.624383953	0.019124282	7.896969649	0.025493823	0.873513004	0.988246709	-0.172822134	7.896969649	3.520961438	0.063951348	0.21353036
ENSG00000095203	-0.332643702	6.855066332	1.462895932	0.229753692	0.604133969	0.330920057	6.855066332	1.705024758	0.195082127	0.789573237	-0.663563759	6.855066332	10.99553734	0.001334631	0.018094792
ENSG00000095209	0.202329477	3.321790004	1.092653915	0.298780886	0.662211465	0.053969589	3.321790004	0.104620026	0.747130879	0.977191045	0.148359888	3.321790004	1.385181044	0.242432017	0.478206778
ENSG00000095261	0.243783399	5.661672049	6.235673804	0.014404165	0.206475514	0.111091815	5.661672049	1.667333983	0.200037898	0.789945206	0.132691584	5.661672049	4.153638355	0.044583676	0.169174059
ENSG00000095303	-0.445543952	5.648496429	3.252149697	0.074794351	0.391470924	-0.31428206	5.648496429	2.114802953	0.149481934	0.758289492	-0.131261892	5.648496429	0.696602082	0.406215614	0.639309158
ENSG00000095319	0.099252068	5.543017769	0.472986174	0.493446924	0.80162346	-0.159921326	5.543017769	1.604936013	0.208587629	0.795220905	0.259173394	5.543017769	7.789072755	0.00645996	0.049178741
ENSG00000095321	-0.309950889	5.432423149	2.183185496	0.143138105	0.502844565	0.233700673	5.432423149	1.552193061	0.21615814	0.800778032	-0.543651562	5.432423149	13.60542847	0.000392209	0.008571197
ENSG00000095370	0.035859466	2.17377373	0.026135941	0.871943795	0.958533386	0.082071048	2.17377373	0.18223384	0.67051554	0.966395126	-0.046211582	2.17377373	0.101146019	0.751221156	0.881364395
ENSG00000095380	0.052080543	6.484440806	0.14542409	0.703877335	0.900811552	0.351948647	6.484440806	8.36375146	0.004834914	0.359850494	-0.299868104	6.484440806	9.718927534	0.002472515	0.026719237
ENSG00000095383	-0.376226605	4.292045683	3.017742446	0.085898674	0.41292276	0.046610632	4.292045683	0.058123439	0.810054415	0.983204338	-0.422837237	4.292045683	8.062583416	0.005625389	0.044985647
ENSG00000095397	0.541255306	3.041023467	3.12633402	0.080543956	0.403157879	0.460088556	3.041023467	3.066605622	0.083442279	0.671721694	0.08116675	3.041023467	0.165516767	0.685126939	0.843429963
ENSG00000095464	0.463712086	-0.511993749	3.284122707	0.073404372	0.389378767	0.36218642	-0.511993749	2.50630411	0.117021867	0.713159294	0.101525666	-0.511993749	0.388273224	0.534839296	0.742120133
ENSG00000095485	0.207889642	4.423837241	3.594305075	0.061298984	0.361858909	0.076360195	4.423837241	0.633134429	0.428374573	0.907615745	0.131529447	4.423837241	3.273413759	0.073866365	0.23419047
ENSG00000095539	0.030011263	6.379643063	0.014956072	0.902947847	0.969214502	0.422981497	6.379643063	3.64313775	0.059602702	0.632658613	-0.392970234	6.379643063	4.973929096	0.028309547	0.12641455
ENSG00000095564	0.205212634	6.609064952	3.136441411	0.080064514	0.4021608	-0.041826423	6.609064952	0.171941029	0.679413631	0.967984985	0.247039057	6.609064952	10.43503826	0.001746107	0.021495686
ENSG00000095574	0.325701891	4.58004819	8.956174303	0.003598809	0.116923874	0.084197374	4.58004819	0.78082464	0.379325501	0.889632444	0.241504516	4.58004819	11.12970648	0.001250958	0.017360094
ENSG00000095585	0.051427828	5.946835013	0.073320944	0.787203138	0.932659669	0.267674013	5.946835013	2.487985576	0.118349499	0.714176883	-0.216246185	5.946835013	2.721677298	0.102601711	0.285577533
ENSG00000095587	0.204806084	2.121063628	0.400999233	0.528235549	0.82037354	0.125161909	2.121063628	0.190885121	0.663263942	0.965699107	0.079644174	2.121063628	0.131009088	0.718266126	0.86291293
ENSG00000095596	1.176857544	-1.490521214	1.636059995	0.204275096	0.574616984	1.200852742	-1.490521214	2.327155728	0.130768777	0.737223171	-0.023995198	-1.490521214	0.001500976	0.969184691	0.986318919
ENSG00000095627	-1.548655747	1.946448908	2.19047424	0.142492675	0.50188282	-0.590135823	1.946448908	0.342749731	0.559767692	0.941721748	-0.958519924	1.946448908	4.348587479	0.039980818	0.157353055
ENSG00000095637	0.05448418	6.305504361	0.024236085	0.876647693	0.960397296	-0.092136326	6.305504361	0.097042303	0.756156293	0.978773894	0.146620506	6.305504361	0.435984459	0.510817869	0.724496534
ENSG00000095713	-1.492490721	-0.681956834	6.905238598	0.01015828	0.180869945	-1.394848629	-0.681956834	7.672888951	0.006852588	0.391667841	-0.097642092	-0.681956834	0.067467416	0.795674514	0.905912768
ENSG00000095739	-0.045903307	3.288885025	0.016512309	0.898050085	0.966782482	0.567505329	3.288885025	3.147764567	0.079534055	0.665734281	-0.613408636	3.288885025	5.782543113	0.018309335	0.095821623
ENSG00000095752	-0.557381713	0.683158513	0.435465239	0.51106756	0.811144673	-0.698250128	0.683158513	0.768292933	0.383166393	0.890948727	0.140868416	0.683158513	0.087602102	0.767955348	0.890434461
ENSG00000095777	2.406312647	-1.066733198	5.149663747	0.025731063	0.259616546	0.698929424	-1.066733198	0.564645688	0.454428146	0.919853134	1.707383223	-1.066733198	8.867702587	0.003762445	0.034595611
ENSG00000095787	0.115785825	7.196654214	1.120054738	0.292837631	0.657252591	0.113730748	7.196654214	1.41454633	0.237540486	0.8157769	0.002055077	7.196654214	0.000756758	0.9781166	0.990241842
ENSG00000095794	0.329199072	3.940495808	1.98523042	0.162406281	0.525740654	-0.099343892	3.940495808	0.237229151	0.627440048	0.955604502	0.428542964	3.940495808	7.769763031	0.006523554	0.049424109
ENSG00000095906	0.094220663	4.033837685	0.417865648	0.519706405	0.815571372	0.064697117	4.033837685	0.256528836	0.613796746	0.952288397	0.029523546	4.033837685	0.087865448	0.76761532	0.890226191
ENSG00000095917	-0.22908956	1.489738927	0.129551372	0.719772401	0.906355558	0.312878171	1.489738927	0.331121327	0.566489133	0.943755318	-0.54196773	1.489738927	1.559745411	0.215062039	0.444667253
ENSG00000095932	-0.06880556	6.655862903	0.031374135	0.859822928	0.95578712	0.426124584	6.655862903	1.422669494	0.236230443	0.815450079	-0.494930144	6.655862903	2.94669845	0.089637071	0.263632444
ENSG00000095951	-0.020043172	5.055404628	0.020825694	0.885588734	0.963261836	-0.172913185	5.055404628	1.987737563	0.162144229	0.764130787	0.152870013	5.055404628	2.666749234	0.106080934	0.291210322
ENSG00000095970	-0.598745111	0.349468163	1.266354199	0.26354806	0.631241099	-0.032751695	0.349468163	0.004512538	0.946596254	0.995102341	-0.565993416	0.349468163	2.861265355	0.094316948	0.272207263
ENSG00000095981	-1.040593044	-0.816708488	2.027572263	0.15804927	0.52090722	0.350727085	-0.816708488	0.277960192	0.599385171	0.950325155	-1.391320129	-0.816708488	7.530293057	0.007370129	0.053608012
ENSG00000096006	1.110786201	5.488224505	0.438055854	0.509834341	0.810136118	-0.730357763	5.488224505	0.255433031	0.614569881	0.952339436	1.841143964	5.488224505	3.926134538	0.050740035	0.18464606
ENSG00000096060	-0.215538639	6.710321096	0.711569173	0.40123833	0.73938589	0.312666145	6.710321096	1.900844565	0.171520954	0.771321357	-0.528204784	6.710321096	10.807872	0.001459389	0.019168318
ENSG00000096063	0.106759363	7.007746105	0.867843158	0.354132257	0.705184806	-0.006403984	7.007746105	0.003980628	0.949837869	0.995102341	0.113163347	7.007746105	2.172202139	0.144135742	0.351937129
ENSG00000096070	-0.018269789	5.450756908	0.022136696	0.882068518	0.962247037	0.081594347	5.450756908	0.564755632	0.454379496	0.919853134	-0.099864137	5.450756908	1.422266114	0.23627477	0.470995402
ENSG00000096080	-0.102581331	4.958324227	0.694296529	0.406989577	0.743483841	0.031127233	4.958324227	0.081499459	0.775954457	0.981439616	-0.133708565	4.958324227	2.42031827	0.123402655	0.321258454
ENSG00000096088	-3.328040648	10.40892459	10.9844381	0.001346803	0.082850514	-4.839296082	10.40892459	23.72776073	5.01E-06	0.014390445	1.511255433	10.40892459	5.485330167	0.021490562	0.106044921
ENSG00000096092	-0.199302507	4.911816867	2.094887057	0.151388115	0.51363008	-0.217199936	4.911816867	3.136072305	0.080081968	0.667657454	0.017897429	4.911816867	0.038458418	0.844983045	0.93144745
ENSG00000096093	0.00516425	5.073298485	0.001308159	0.971230916	0.991769491	-0.053213398	5.073298485	0.183509976	0.669433206	0.966395126	0.058377648	5.073298485	0.373529852	0.542680783	0.748699992
ENSG00000096150	0.247725413	0.796126178	1.184382872	0.279472522	0.647775248	-0.216846912	0.796126178	1.152807291	0.285932591	0.839985578	0.464572325	0.796126178	11.82600677	0.000898823	0.014130937
ENSG00000096155	-0.603930987	2.437156945	1.485753635	0.226175825	0.600107043	-0.113915205	2.437156945	0.083143505	0.7737686	0.981439616	-0.490015782	2.437156945	2.115538578	0.14941421	0.360145383
ENSG00000096171	0.431499542	-0.186633674	2.027776162	0.158024904	0.52090722	0.218643912	-0.186633674	0.662174839	0.418015781	0.90302219	0.21285563	-0.186633674	1.238162491	0.26889201	0.507471578
ENSG00000096384	0.490426791	9.559084536	17.65974769	6.38E-05	0.019916785	-0.023827628	9.559084536	0.056035567	0.813432038	0.983204338	0.514254419	9.559084536	43.55903688	3.11E-09	9.14E-06
ENSG00000096395	0.529561191	3.725131878	0.287703532	0.593082621	0.850516258	1.894619663	3.725131878	3.948190328	0.050109192	0.612551064	-1.365058472	3.725131878	3.108274103	0.081452653	0.248189295
ENSG00000096401	0.132836567	6.013736822	1.880507277	0.173804818	0.541988681	-0.000942708	6.013736822	0.000121158	0.991242945	0.998608457	0.133779275	6.013736822	4.265840215	0.04186309	0.161981703
ENSG00000096433	-0.115472062	8.288256552	0.415445597	0.520915055	0.816211025	0.078938414	8.288256552	0.238477306	0.626537221	0.955604502	-0.194410477	8.288256552	2.360314081	0.128087771	0.328516838
ENSG00000096654	0.08771643	4.003420317	0.418202928	0.519538351	0.81555807	0.102325577	4.003420317	0.72174894	0.397903665	0.895226979	-0.014609147	4.003420317	0.025189414	0.874264	0.945882248
ENSG00000096696	-0.261236761	9.462181448	0.616889994	0.434341388	0.763398289	-0.314413551	9.462181448	1.111022324	0.294781487	0.843783882	0.05317679	9.462181448	0.066283885	0.797434953	0.906978283
ENSG00000096717	0.40934686	4.813365687	6.841920425	0.010496793	0.182700943	-0.065191693	4.813365687	0.227615876	0.634494105	0.958167408	0.474538554	4.813365687	21.59309368	1.19E-05	0.001099859
ENSG00000096746	0.228885344	7.184797796	5.459897323	0.021756624	0.243854299	0.060127318	7.184797796	0.496733952	0.482822114	0.927656221	0.168758026	7.184797796	6.544309577	0.012253592	0.074512253
ENSG00000096872	0.046195131	3.76473935	0.082513226	0.774603397	0.928223087	0.036854621	3.76473935	0.070403331	0.791378414	0.982216716	0.00934051	3.76473935	0.007481711	0.931270286	0.969763572
ENSG00000096968	-0.229310506	5.897718277	1.649520403	0.202435268	0.572581618	-0.288770879	5.897718277	3.345052168	0.07083512	0.655008807	0.059460372	5.897718277	0.247882813	0.619826561	0.80164339
ENSG00000096996	-0.367237569	1.613906819	1.541792594	0.21768983	0.592174912	-0.334397326	1.613906819	1.591508936	0.21048422	0.797217203	-0.032840243	1.613906819	0.027399668	0.868912273	0.94369139
ENSG00000097007	0.143392146	6.086257088	1.835435929	0.178996106	0.548367211	0.119673357	6.086257088	1.711953273	0.194179828	0.789573237	0.023718789	6.086257088	0.108627047	0.742505234	0.875821986
ENSG00000097021	-0.247742385	4.714336024	1.359555558	0.246802519	0.617780484	0.223190299	4.714336024	1.412083646	0.237946013	0.8157769	-0.470932684	4.714336024	10.25180989	0.001907869	0.022648257
ENSG00000097033	-0.249130014	7.020291675	4.660026314	0.033627507	0.287669435	-0.0581117	7.020291675	0.321936003	0.571908378	0.945703434	-0.191018314	7.020291675	6.083151961	0.015609878	0.086755223
ENSG00000097046	0.364154458	3.225707975	2.258446967	0.136510193	0.492257955	0.042199811	3.225707975	0.038795811	0.844313361	0.985923101	0.321954648	3.225707975	4.330913591	0.040367129	0.1583338
ENSG00000097096	-0.051111906	3.303881469	0.066964034	0.796421079	0.935678543	-0.025426895	3.303881469	0.021601112	0.883493405	0.988916573	-0.025685011	3.303881469	0.037906242	0.846085666	0.932103436
ENSG00000099139	0.028552046	6.546134029	0.010177141	0.919876982	0.974220192	-0.099324829	6.546134029	0.152777712	0.696852802	0.969716944	0.127876875	6.546134029	0.45039317	0.503930672	0.719332499
ENSG00000099194	-0.247997019	7.582552258	0.47150245	0.494128462	0.801960825	-0.572080628	7.582552258	3.17767906	0.078149585	0.661670768	0.324083609	7.582552258	2.12084716	0.148916551	0.359521121
ENSG00000099203	0.065663058	3.730412244	0.258749857	0.612268462	0.859101823	0.082864559	3.730412244	0.525925005	0.470272146	0.925199094	-0.017201501	3.730412244	0.037270794	0.84736494	0.932595104
ENSG00000099204	-0.366951997	9.317844756	3.004462593	0.086579937	0.414617351	-0.184839128	9.317844756	0.923784037	0.339148273	0.86962394	-0.182112869	9.317844756	1.645282471	0.203010653	0.431116161
ENSG00000099219	-0.101507806	6.288225251	0.567432086	0.453315743	0.776740411	-0.115703712	6.288225251	0.954216211	0.331358071	0.86527495	0.014195907	6.288225251	0.024927373	0.874914208	0.945930194
ENSG00000099246	-0.112476664	6.915477116	0.645302472	0.423987466	0.755123473	-0.012771403	6.915477116	0.010422653	0.918919176	0.994127477	-0.099705261	6.915477116	1.104331774	0.29622899	0.537308405
ENSG00000099250	-0.058151532	5.588814158	0.077858681	0.780883021	0.93079052	-0.089840579	5.588814158	0.247932987	0.619791192	0.953895212	0.031689047	5.588814158	0.054663064	0.815688741	0.917516388
ENSG00000099251	0.130486859	0.721384982	0.237107755	0.627528014	0.865023232	-0.000197755	0.721384982	3.80E-08	0.999844919	0.999860542	0.130684613	0.721384982	0.54326503	0.463066743	0.687032357
ENSG00000099256	0.018308183	3.869525821	0.011162377	0.916101676	0.972543959	-0.068025821	3.869525821	0.209119137	0.648599102	0.962124623	0.086334003	3.869525821	0.556196043	0.457808204	0.682960299
ENSG00000099260	0.088196128	4.016134722	0.047432485	0.828104173	0.945499679	0.046874676	4.016134722	0.017632785	0.894668166	0.989550375	0.041321451	4.016134722	0.030760866	0.861183667	0.939809849
ENSG00000099282	0.033933895	6.470321922	0.043346152	0.835561698	0.947881287	0.076342732	6.470321922	0.276774469	0.600162344	0.950325155	-0.042408838	6.470321922	0.1358364	0.713351523	0.86005886
ENSG00000099284	-0.126991134	2.870718292	0.209265401	0.648484647	0.873847027	-0.168685218	2.870718292	0.472662818	0.493594297	0.929815755	0.041694084	2.870718292	0.059490232	0.80787798	0.912660312
ENSG00000099290	0.083616715	6.117943598	0.936242764	0.335929371	0.691500261	0.01617247	6.117943598	0.04565865	0.831297702	0.984753442	0.067444245	6.117943598	1.308953253	0.255723759	0.492657308
ENSG00000099308	-0.365053861	4.789760016	3.711574159	0.057302501	0.35082886	0.304720495	4.789760016	3.206599194	0.076821555	0.658642384	-0.669774356	4.789760016	24.31896117	3.88E-06	0.000649528
ENSG00000099326	0.296096742	4.753017787	5.391472815	0.022572556	0.247281591	0.251675497	4.753017787	5.087408713	0.026609887	0.522817726	0.044421245	4.753017787	0.251326671	0.617409221	0.800400687
[truncated: 18,609 more rows]
