# Supplementary material for: EsoDetect: computational validation and algorithm development of a novel diagnostic and prognostic tool for dysplasia in Barrett’s esophagus
Source: PeerJ. 2025 Jul 3;13:e19613. doi: 10.7717/peerj.19613 (PMC12229151; doi:10.7717/peerj.19613)
Supplement: Supplemental Information 9 [file peerj-13-19613-s009.csv]

Ensembl Gene ID	logFC	logCPM	LR	PValue	FDR
ENSG00000228007	3.574737888	0.602389007	73.79393853	8.67E-18	1.47E-13		Ensembl Gene ID: A unique identifier for the gene in the Ensembl database.
ENSG00000257341	2.460532989	0.669023373	59.39930735	1.29E-14	1.09E-10		logFC: Log2 fold change in gene expression between LGDBE vs. NDBE
ENSG00000235459	3.679738569	1.840503231	55.61356259	8.82E-14	4.99E-10		logCPM: Log2 counts per million, used to normalize expression levels between LGDBE vs. NDBE.
ENSG00000079459	1.284290202	5.112318606	53.68154918	2.36E-13	1.00E-09		LR: Likelihood Ratio measures how well the model fits the data compared to a null model, indicating the strength of the association between gene expression and experimental conditions.
ENSG00000224861	2.762144702	1.628072162	49.4302347	2.06E-12	6.98E-09		FDR: Adjusted p-value (FDR) accounting for multiple comparisons between LGDBE vs. NDBE.
ENSG00000253797	6.24477871	2.03115435	48.1506639	3.95E-12	1.12E-08
ENSG00000233837	3.035678584	-0.466468623	45.76420745	1.33E-11	3.10E-08
ENSG00000231945	-4.183713924	2.942865143	45.58888846	1.46E-11	3.10E-08
ENSG00000288698	-7.057112195	0.047116594	45.05403862	1.92E-11	3.62E-08
ENSG00000213228	2.515092388	0.659939355	41.24045214	1.35E-10	2.29E-07
ENSG00000106992	1.460069306	5.921307988	37.8953273	7.46E-10	1.15E-06
ENSG00000276463	2.212411173	2.825447251	36.84089736	1.28E-09	1.81E-06
ENSG00000280571	2.243519892	4.188230632	35.98855487	1.98E-09	2.59E-06
ENSG00000216866	2.78134174	-0.420853026	35.14997933	3.05E-09	3.70E-06
ENSG00000096395	4.179693189	3.981320279	34.31705992	4.68E-09	5.30E-06
ENSG00000242852	-3.617080664	1.26542373	32.46030469	1.22E-08	1.29E-05
ENSG00000213757	2.226883193	2.811208383	30.67645189	3.05E-08	3.05E-05
ENSG00000130513	1.652852208	3.571418568	30.50725481	3.33E-08	3.14E-05
ENSG00000063176	1.048725724	4.428069599	29.39676374	5.90E-08	5.27E-05
ENSG00000262633	1.525998031	2.749531992	29.12104342	6.80E-08	5.78E-05
ENSG00000085721	-2.445678889	4.243849749	28.38240276	9.96E-08	8.05E-05
ENSG00000233994	2.243849956	0.318033516	27.42368578	1.63E-07	0.000126181
ENSG00000117115	1.818934513	6.122246072	27.10437646	1.93E-07	0.000142367
ENSG00000218227	1.94376764	-0.104439749	26.62742446	2.47E-07	0.000174624
ENSG00000211651	-5.363136206	3.054650179	26.06521114	3.30E-07	0.000222605
ENSG00000282045	-7.729240582	1.963813827	26.00397824	3.41E-07	0.000222605
ENSG00000224041	-6.121876207	1.954759167	25.91967667	3.56E-07	0.000223928
ENSG00000274384	2.59564578	2.32613103	25.2004433	5.17E-07	0.000313473
ENSG00000142273	0.780580517	5.222897993	25.111732	5.41E-07	0.000316911
ENSG00000197258	2.009872291	0.791908372	24.885314	6.08E-07	0.00034452
ENSG00000096088	-4.106612072	6.763062885	24.55369706	7.23E-07	0.000396003
ENSG00000259040	-4.146814818	3.061857221	24.32030043	8.16E-07	0.000433035
ENSG00000123358	1.790200652	3.249992638	24.12675434	9.02E-07	0.000464303
ENSG00000141854	1.705680206	2.629270388	23.91584088	1.01E-06	0.000502816
ENSG00000073067	2.012883042	1.178651801	23.85800427	1.04E-06	0.000503348
ENSG00000025434	0.986643092	5.011565007	23.60503403	1.18E-06	0.000558106
ENSG00000274811	1.705141054	2.910652044	23.42054042	1.30E-06	0.00059656
ENSG00000197872	-1.811129728	2.601043622	23.37282096	1.33E-06	0.00059656
ENSG00000160447	1.036979093	3.739082543	23.28187922	1.40E-06	0.000609406
ENSG00000236353	3.195958532	1.625439594	23.21905011	1.45E-06	0.000613903
ENSG00000275793	-6.477699612	0.809017042	22.84772443	1.75E-06	0.000706014
ENSG00000258555	-5.490261827	0.063041674	22.83419303	1.77E-06	0.000706014
ENSG00000255073	2.151591777	2.09727217	22.8112493	1.79E-06	0.000706014
ENSG00000225523	-4.475950939	0.560633973	22.76682771	1.83E-06	0.000706102
ENSG00000135272	-1.35583838	4.86314159	22.64753969	1.95E-06	0.000718808
ENSG00000134121	-1.909480598	3.133053063	22.63854471	1.96E-06	0.000718808
ENSG00000285390	0.708643396	5.677269137	22.56543614	2.03E-06	0.000718808
ENSG00000130770	0.708643382	5.677269137	22.56537027	2.03E-06	0.000718808
ENSG00000135437	1.20298242	3.785839164	22.13487894	2.54E-06	0.00088107
ENSG00000115257	1.625357728	0.656424351	21.96373157	2.78E-06	0.000941879
ENSG00000177666	0.885363516	5.844767045	21.92999147	2.83E-06	0.000941879
ENSG00000105722	0.94746072	4.393030949	21.87794086	2.91E-06	0.000949164
ENSG00000176907	1.181477117	5.473501407	21.74514314	3.11E-06	0.000997993
ENSG00000237749	2.312435142	0.736039955	21.36353203	3.80E-06	0.001170345
ENSG00000233999	-3.59343752	1.010941042	21.34657887	3.83E-06	0.001170345
ENSG00000147889	2.105553914	3.189807103	21.33403455	3.86E-06	0.001170345
ENSG00000285982	-4.17791001	0.168267208	21.23923632	4.05E-06	0.001199342
ENSG00000099624	0.830913396	5.148631541	21.21985527	4.10E-06	0.001199342
ENSG00000278444	3.821455661	1.089761238	21.17162364	4.20E-06	0.001209061
ENSG00000177685	1.22235769	5.348879878	21.03595423	4.51E-06	0.001267948
ENSG00000267881	2.527083545	2.203713584	21.0166139	4.55E-06	0.001267948
ENSG00000269001	-1.909159006	3.019176369	20.92456281	4.78E-06	0.001288953
ENSG00000103326	0.809128627	6.106667861	20.92333302	4.78E-06	0.001288953
ENSG00000282745	-4.24220013	2.093351875	20.60843093	5.63E-06	0.001491197
ENSG00000176595	-7.486797087	0.414925074	20.56728315	5.76E-06	0.001491197
ENSG00000008300	1.568529388	4.080056253	20.55514567	5.79E-06	0.001491197
ENSG00000282642	-4.337860694	5.281594235	20.39686538	6.29E-06	0.001595581
ENSG00000044524	-2.386740367	2.820773016	20.32962759	6.52E-06	0.001628339
ENSG00000160862	1.248734214	5.986208849	20.28973981	6.66E-06	0.001638545
ENSG00000153002	2.50361462	0.397119816	20.26148534	6.75E-06	0.001639166
ENSG00000242477	1.908342398	-0.088106937	20.17509586	7.07E-06	0.001690733
ENSG00000102934	-2.76267385	9.592595065	20.0509636	7.54E-06	0.001779047
ENSG00000026751	-1.63542975	4.145081798	19.99101528	7.78E-06	0.001810556
ENSG00000212664	1.522493639	2.137215409	19.82064616	8.51E-06	0.00189516
ENSG00000230043	2.534701124	5.087802024	19.81195453	8.54E-06	0.00189516
ENSG00000127838	0.874267256	5.702753907	19.80957186	8.56E-06	0.00189516
ENSG00000213672	0.865602781	4.389773663	19.79083553	8.64E-06	0.00189516
ENSG00000178163	-1.553378518	3.844278132	19.77705826	8.70E-06	0.00189516
ENSG00000106331	2.373701409	1.378572909	19.65130937	9.29E-06	0.00196956
ENSG00000288325	1.008835005	4.796924296	19.63653794	9.37E-06	0.00196956
ENSG00000132522	1.008771176	4.796930319	19.63134906	9.39E-06	0.00196956
ENSG00000254709	-2.270020331	5.637658834	19.57786869	9.66E-06	0.002000769
ENSG00000206315	-3.372229104	2.221687095	19.55111255	9.79E-06	0.002004541
ENSG00000119900	-1.263286691	5.381920382	19.40263617	1.06E-05	0.002140783
ENSG00000282122	-3.598035644	0.736440332	19.29976099	1.12E-05	0.002204834
ENSG00000282678	-3.598028819	0.736428244	19.29948771	1.12E-05	0.002204834
ENSG00000244716	2.209751622	0.147913749	19.27933458	1.13E-05	0.002204834
ENSG00000185262	0.851602225	4.711269307	19.20058308	1.18E-05	0.002259279
ENSG00000165810	1.167360838	3.250520318	19.17395448	1.19E-05	0.002259279
ENSG00000114450	-1.202531045	4.904781049	19.15211586	1.21E-05	0.002259279
ENSG00000121900	0.964891509	7.399388097	19.14695522	1.21E-05	0.002259279
ENSG00000125740	2.537695378	2.095477258	19.09416103	1.24E-05	0.00228636
ENSG00000184530	-3.931408689	5.978102592	19.06478524	1.26E-05	0.00228636
ENSG00000155850	-1.070700527	5.044345416	19.06230989	1.27E-05	0.00228636
ENSG00000196656	1.954747019	6.990275743	19.03666049	1.28E-05	0.002292906
ENSG00000144366	-1.004235006	4.859379221	18.94130849	1.35E-05	0.002385293
ENSG00000146373	-1.608164577	3.591830213	18.87100857	1.40E-05	0.002449319
ENSG00000166337	0.728650472	5.742348117	18.77374246	1.47E-05	0.002549534
ENSG00000170345	1.577686428	6.462391441	18.75559847	1.49E-05	0.002549534
ENSG00000005206	0.781234063	5.359117889	18.58130819	1.63E-05	0.002765639
ENSG00000106799	-0.806915129	5.784045847	18.53729947	1.67E-05	0.002802211
ENSG00000204257	2.855680418	1.027210757	18.51741428	1.68E-05	0.002803837
ENSG00000167555	-1.33869837	2.95702669	18.4668312	1.73E-05	0.002851295
ENSG00000110697	0.72460101	6.048838943	18.43584235	1.76E-05	0.002870174
ENSG00000167700	0.877444005	3.738206351	18.27087926	1.92E-05	0.003099951
ENSG00000204616	3.87282989	3.852966002	18.20747436	1.98E-05	0.003139976
ENSG00000115295	-1.780762664	4.291604023	18.15891283	2.03E-05	0.003139976
ENSG00000237344	-2.823141376	1.992877079	18.14902081	2.04E-05	0.003139976
ENSG00000274126	2.392285918	0.339925365	18.11587736	2.08E-05	0.003139976
ENSG00000274359	1.089726777	2.33099071	18.03257476	2.17E-05	0.003139976
ENSG00000276220	1.089742981	2.330985796	18.03233933	2.17E-05	0.003139976
ENSG00000278365	1.089742075	2.330985968	18.03215679	2.17E-05	0.003139976
ENSG00000277722	1.089736632	2.330986785	18.03059889	2.17E-05	0.003139976
ENSG00000275605	1.089720013	2.33098966	18.02675861	2.18E-05	0.003139976
ENSG00000273642	1.089710433	2.330990605	18.02318769	2.18E-05	0.003139976
ENSG00000275724	1.089711258	2.330990083	18.02267533	2.18E-05	0.003139976
ENSG00000276766	1.08969333	2.330990899	18.01415824	2.19E-05	0.003139976
ENSG00000198744	2.339672498	2.871697955	18.00997189	2.20E-05	0.003139976
ENSG00000153234	1.248904292	2.594824167	18.00810405	2.20E-05	0.003139976
ENSG00000136193	-1.204495848	5.336821791	17.97713093	2.24E-05	0.003164889
ENSG00000153446	-2.488184597	2.483778339	17.9519586	2.27E-05	0.003180516
ENSG00000275199	-2.764455766	2.16561097	17.89072861	2.34E-05	0.003257579
ENSG00000136883	1.17053677	4.107846996	17.84003087	2.40E-05	0.003318331
ENSG00000127554	0.880901808	4.492040565	17.78453346	2.47E-05	0.003362556
ENSG00000172175	-0.924489915	5.335645571	17.77427572	2.49E-05	0.003362556
ENSG00000079931	-1.261909249	3.38357793	17.7689899	2.49E-05	0.003362556
ENSG00000196776	-0.677677051	6.297859479	17.7381239	2.53E-05	0.003364474
ENSG00000233476	-2.742015921	3.182989542	17.72914172	2.55E-05	0.003364474
ENSG00000169499	-0.910167899	5.180318128	17.72313994	2.55E-05	0.003364474
ENSG00000282451	-3.318700034	2.128409028	17.5667597	2.77E-05	0.003585684
ENSG00000211970	-3.318683316	2.128383008	17.56423542	2.78E-05	0.003585684
ENSG00000276458	-3.752487529	1.661420837	17.55830666	2.79E-05	0.003585684
ENSG00000278718	1.130441956	3.498304598	17.39272266	3.04E-05	0.003852132
ENSG00000161714	0.920300786	6.795178497	17.39131803	3.04E-05	0.003852132
ENSG00000126106	0.900113934	3.87142932	17.37196052	3.07E-05	0.003852132
ENSG00000135842	-1.035692521	5.872478868	17.36529434	3.08E-05	0.003852132
ENSG00000272636	-2.685168978	1.75674727	17.28040296	3.22E-05	0.003998712
ENSG00000173406	-2.965346289	0.665116031	17.26348494	3.25E-05	0.004005239
ENSG00000130193	0.739364207	4.898372283	17.1410411	3.47E-05	0.004225688
ENSG00000128016	0.992521852	5.801727499	17.13436613	3.48E-05	0.004225688
ENSG00000188906	-1.43003306	4.708823426	17.11809725	3.51E-05	0.004231812
ENSG00000205517	1.427953405	2.96903283	17.08700461	3.57E-05	0.004271368
ENSG00000225067	1.828872175	3.151764698	17.04126774	3.66E-05	0.004344893
ENSG00000173486	0.719586291	5.874445317	17.01179695	3.71E-05	0.004382209
ENSG00000174939	1.565678782	0.848362205	16.96972023	3.80E-05	0.00443869
ENSG00000275211	3.486146853	0.307832032	16.96129411	3.81E-05	0.00443869
ENSG00000173208	-2.246524488	0.345515779	16.92220409	3.89E-05	0.004500212
ENSG00000267740	2.746375839	1.642853666	16.88023883	3.98E-05	0.004569725
ENSG00000168785	-1.390661145	4.046939527	16.8618393	4.02E-05	0.004583271
ENSG00000154146	1.436600838	0.663271525	16.81053562	4.13E-05	0.004643117
ENSG00000163701	0.898210171	5.357166225	16.8045574	4.14E-05	0.004643117
ENSG00000140044	0.78007481	5.005091717	16.79938799	4.15E-05	0.004643117
ENSG00000257529	-2.096037322	2.995106214	16.73432354	4.30E-05	0.004773686
ENSG00000160972	0.732561066	5.606789379	16.69879587	4.38E-05	0.004791577
ENSG00000241506	-6.391446647	0.301714561	16.68509865	4.41E-05	0.004791577
ENSG00000167749	1.622102786	0.073356817	16.67855469	4.43E-05	0.004791577
ENSG00000129007	1.111548419	7.142628426	16.67732931	4.43E-05	0.004791577
ENSG00000169562	1.066467914	5.791421472	16.66622112	4.46E-05	0.004791577
ENSG00000275832	-1.933606606	3.263710933	16.64145744	4.52E-05	0.004824009
ENSG00000275214	-1.650774213	5.764882457	16.62139992	4.56E-05	0.004842599
ENSG00000138100	2.205753415	2.699053534	16.61045334	4.59E-05	0.004842599
ENSG00000166396	1.827594198	3.877171121	16.58985361	4.64E-05	0.004865264
ENSG00000184076	0.697242165	6.609240246	16.54375245	4.75E-05	0.004954405
ENSG00000165507	1.025207641	4.826774424	16.51920528	4.82E-05	0.004988356
ENSG00000183336	1.387794781	3.194562185	16.46809987	4.95E-05	0.005075407
ENSG00000050820	0.917050351	5.486683184	16.46342225	4.96E-05	0.005075407
ENSG00000274958	0.892188484	5.819963193	16.4324914	5.04E-05	0.005121697
ENSG00000176454	0.824634793	6.098361746	16.42350727	5.07E-05	0.005121697
ENSG00000272772	-1.559956583	4.655252344	16.34661535	5.28E-05	0.005302184
ENSG00000172817	-1.648051099	3.336774571	16.30637529	5.39E-05	0.005384116
ENSG00000182333	-4.760515077	9.330677395	16.29345594	5.43E-05	0.005389248
ENSG00000234137	-7.085048825	4.683072918	16.24459409	5.57E-05	0.005482395
ENSG00000156535	-1.203713176	4.672591536	16.23895547	5.58E-05	0.005482395
ENSG00000162191	0.687714307	5.966956884	16.21870857	5.64E-05	0.005509453
ENSG00000100605	0.896702891	5.789232828	16.19606939	5.71E-05	0.005543828
ENSG00000282579	-5.728921975	4.004367032	16.00374649	6.32E-05	0.006101543
ENSG00000143198	0.757271648	7.401947357	15.97542234	6.42E-05	0.006158525
ENSG00000184368	-3.141054559	0.400057774	15.96021387	6.47E-05	0.006173324
ENSG00000126458	0.83301592	4.591708995	15.94389276	6.52E-05	0.006191994
ENSG00000179085	0.814501739	3.234424828	15.84831551	6.86E-05	0.006476539
ENSG00000087088	0.713364862	4.748448205	15.79618025	7.05E-05	0.006576927
ENSG00000125611	0.881161064	3.241342552	15.79074609	7.07E-05	0.006576927
ENSG00000211952	-2.792518297	0.314372944	15.77763734	7.12E-05	0.006576927
ENSG00000282726	-2.79252342	0.314380405	15.77762514	7.12E-05	0.006576927
ENSG00000118922	-1.173476154	3.167682406	15.7529171	7.22E-05	0.006597967
ENSG00000111863	-2.02241796	5.070864549	15.7511301	7.22E-05	0.006597967
ENSG00000282797	-7.708283895	1.81710412	15.69904645	7.43E-05	0.006745892
ENSG00000262327	1.38226985	1.217375914	15.63203238	7.69E-05	0.006852626
ENSG00000064961	0.589273515	5.752806083	15.62211306	7.73E-05	0.006852626
ENSG00000211955	-4.177524859	5.243870324	15.62106499	7.74E-05	0.006852626
ENSG00000196739	0.82791315	5.124875341	15.62017858	7.74E-05	0.006852626
ENSG00000167685	0.847229796	3.490082511	15.61945483	7.75E-05	0.006852626
ENSG00000277585	2.016523309	3.011735376	15.60150251	7.82E-05	0.006882149
ENSG00000168140	-3.371865725	1.516228623	15.55617539	8.01E-05	0.007003529
ENSG00000278082	-3.05792266	3.467500069	15.54895483	8.04E-05	0.007003529
ENSG00000165124	-1.446538064	3.592982996	15.52883569	8.13E-05	0.007042346
ENSG00000136840	0.875318627	4.476623226	15.50894982	8.21E-05	0.007080694
ENSG00000187955	-1.583924558	5.167272002	15.46145766	8.42E-05	0.007224186
ENSG00000135905	-1.005845895	4.149272216	15.37544933	8.81E-05	0.007522585
ENSG00000188042	-1.534538047	3.925223059	15.33336997	9.01E-05	0.007653546
ENSG00000171148	0.582831213	5.906844523	15.29520987	9.19E-05	0.007770866
ENSG00000134323	1.009912274	3.776474717	15.27832352	9.28E-05	0.007801831
ENSG00000139725	0.871040127	6.015898553	15.23339531	9.50E-05	0.007950283
ENSG00000135638	2.323214326	0.942884284	15.18329312	9.76E-05	0.008124015
ENSG00000164897	0.680709655	4.484890438	15.16828717	9.83E-05	0.008135658
ENSG00000204991	0.796614291	5.081505796	15.1621673	9.87E-05	0.008135658
ENSG00000120594	-1.109542682	5.641648156	15.12587554	0.000100575	0.008253488
ENSG00000197601	-0.850634335	6.875796642	15.10610984	0.000101634	0.008300258
ENSG00000178826	1.179561521	4.483610657	15.08168942	0.000102957	0.008325518
ENSG00000259399	-2.698752514	0.289260047	15.07457102	0.000103346	0.008325518
ENSG00000269897	1.376028973	3.070242715	15.07334185	0.000103413	0.008325518
ENSG00000012223	-2.8835404	5.493567651	15.06290886	0.000103987	0.008332174
ENSG00000282284	-3.715987104	2.187810903	15.03519614	0.000105525	0.008408394
ENSG00000184260	0.794042998	6.378475731	15.02799971	0.000105928	0.008408394
ENSG00000157873	0.895419358	3.833500889	15.00948988	0.000106972	0.008444511
ENSG00000136010	-1.329706304	3.127623137	14.99885428	0.000107576	0.008444511
ENSG00000170231	1.837741461	1.539931227	14.99137501	0.000108004	0.008444511
ENSG00000125999	-3.749726525	7.078961411	14.98496277	0.000108371	0.008444511
ENSG00000239704	-3.170409319	1.034444509	14.96945558	0.000109266	0.008475317
ENSG00000155760	-1.370284997	3.048248877	14.93491297	0.000111284	0.008592672
ENSG00000069667	-1.223890405	4.806803628	14.86262814	0.000115631	0.008881187
ENSG00000120738	1.584002465	3.198655211	14.85124893	0.000116331	0.008881187
ENSG00000177301	-1.660909807	1.073065654	14.84706378	0.000116589	0.008881187
ENSG00000163565	-0.846491769	6.02412028	14.83447283	0.00011737	0.00890076
ENSG00000154928	1.762993571	3.121286744	14.81967476	0.000118295	0.008931002
ENSG00000166228	0.643988638	5.349122078	14.79645263	0.000119761	0.00897258
ENSG00000198324	0.702602724	5.423301547	14.79422664	0.000119902	0.00897258
ENSG00000021762	0.727175626	4.926417167	14.78059606	0.000120772	0.008998033
ENSG00000118596	-1.273535035	4.763390749	14.75109638	0.000122676	0.009079493
ENSG00000211967	-2.826206891	0.976787112	14.74018814	0.000123388	0.009079493
ENSG00000282593	-2.826202269	0.976783873	14.738955	0.000123469	0.009079493
ENSG00000105289	0.748159459	7.205577695	14.72939905	0.000124096	0.009086294
ENSG00000149798	1.027517354	2.98499417	14.67263086	0.00012789	0.009323886
ENSG00000281978	-2.875076843	3.751668365	14.64861386	0.00012953	0.009342826
ENSG00000240382	-2.875074002	3.751675171	14.64850888	0.000129537	0.009342826
ENSG00000108846	1.020528458	7.833020433	14.64469205	0.0001298	0.009342826
ENSG00000184254	-1.450989276	5.023155478	14.58148834	0.000134227	0.009585426
ENSG00000232216	-2.848037979	2.251520736	14.58047814	0.000134299	0.009585426
ENSG00000123144	0.728535527	6.617003776	14.53729813	0.000137412	0.009766596
ENSG00000187758	2.472012487	3.490841134	14.52613175	0.000138229	0.009783717
ENSG00000067606	0.713143263	5.463032401	14.5130786	0.00013919	0.009810863
ENSG00000125534	0.816458863	5.598575601	14.48567784	0.000141229	0.009875566
ENSG00000162461	1.389820032	3.598084227	14.48512715	0.000141271	0.009875566
ENSG00000183828	0.882197221	3.514570122	14.47737411	0.000141853	0.009875657
ENSG00000183091	1.404814825	4.747863202	14.45295214	0.000143704	0.009963703
ENSG00000169605	-5.30570476	9.876825049	14.43557456	0.000145036	0.010011383
ENSG00000080561	-1.255953469	3.21018557	14.42864887	0.000145571	0.010011383
ENSG00000177272	-1.62724593	3.405105078	14.41668384	0.000146499	0.010034566
ENSG00000280404	-1.551042205	2.161489222	14.40674345	0.000147274	0.010047161
ENSG00000176946	0.569691637	5.668891458	14.35364253	0.000151486	0.010293193
ENSG00000173530	0.7801181	4.502227312	14.34182514	0.00015244	0.010314226
ENSG00000240184	-0.995381053	4.022004687	14.33479773	0.00015301	0.010314226
ENSG00000244115	-1.209096973	2.178437862	14.31265981	0.00015482	0.010394981
ENSG00000211640	-2.022982735	3.601673619	14.29630642	0.000156171	0.010444398
ENSG00000113083	-1.243100394	3.638280367	14.28695129	0.000156949	0.010455272
ENSG00000094963	-2.864437751	4.945910982	14.23284556	0.000161526	0.010718163
ENSG00000181513	0.981147345	3.799848265	14.18139565	0.000166004	0.010972397
ENSG00000288681	3.892214669	0.202510751	14.11357913	0.000172097	0.011146775
ENSG00000159713	1.002740815	3.849786271	14.11228477	0.000172215	0.011146775
ENSG00000197535	-0.869673868	4.921371106	14.10981497	0.000172442	0.011146775
ENSG00000284971	1.990864611	6.776954994	14.10577501	0.000172812	0.011146775
ENSG00000105894	-1.869784884	3.611937504	14.09620297	0.000173694	0.011146775
ENSG00000185567	-1.911569518	6.800350115	14.09327956	0.000173964	0.011146775
ENSG00000229183	-3.443741711	0.871326832	14.09188609	0.000174093	0.011146775
ENSG00000286264	0.979426539	2.656710601	14.09074741	0.000174199	0.011146775
ENSG00000132819	0.719760598	4.009621059	14.08698142	0.000174548	0.011146775
ENSG00000081052	-1.34208106	1.927736513	14.07486449	0.000175676	0.011176799
ENSG00000048462	-2.676095289	1.473096294	14.05249052	0.000177778	0.011268355
ENSG00000288422	1.240622495	4.044847581	14.01357538	0.000181496	0.011441323
ENSG00000119938	-2.052579413	5.398808599	14.00986316	0.000181854	0.011441323
ENSG00000167774	2.106234284	1.591758168	13.98163333	0.000184605	0.011571543
ENSG00000163501	0.921364791	4.613595197	13.96981402	0.000185769	0.011575892
ENSG00000159111	0.611248496	4.946674038	13.96710282	0.000186037	0.011575892
ENSG00000211669	-2.281853297	3.253923066	13.93586344	0.000189155	0.011726906
ENSG00000183401	0.914451629	3.351922241	13.90717252	0.000192064	0.011830073
ENSG00000088899	0.883613177	4.176892995	13.90572892	0.000192212	0.011830073
ENSG00000146676	-0.58183123	5.992454175	13.89878583	0.000192923	0.011830989
ENSG00000282641	-3.680187415	-0.030594172	13.86602832	0.000196315	0.011995703
ENSG00000105668	-4.998791518	1.944702053	13.85446358	0.000197527	0.012026491
ENSG00000149091	0.600001593	6.032013409	13.83117683	0.00019999	0.012090953
ENSG00000278318	-1.957244055	1.182985658	13.83099632	0.000200009	0.012090953
ENSG00000116096	0.733305218	5.20093197	13.82222211	0.000200945	0.01210447
ENSG00000113580	-0.680881799	6.056010174	13.79400106	0.000203987	0.012244237
ENSG00000163629	-2.249249082	5.513719035	13.78142972	0.000205356	0.012283042
ENSG00000106355	-0.809771854	4.108292137	13.77056575	0.000206547	0.012310932
ENSG00000183317	1.048035085	4.20369495	13.75742633	0.000207997	0.012330149
ENSG00000112531	-0.812492371	5.642863341	13.75449935	0.000208321	0.012330149
ENSG00000175984	-2.675316494	4.535924155	13.73454432	0.000210546	0.012418568
ENSG00000128342	0.972724082	3.302888287	13.70417633	0.000213978	0.012577323
ENSG00000215030	2.647843598	2.837033162	13.68944522	0.000215663	0.012615915
ENSG00000142973	-2.573851474	2.288585097	13.68547098	0.00021612	0.012615915
ENSG00000131771	1.346141496	7.427005714	13.64732653	0.000220555	0.012775064
ENSG00000121879	-0.585515972	5.216746226	13.64472161	0.000220861	0.012775064
ENSG00000188921	-0.966061416	3.475588858	13.63845406	0.0002216	0.012775064
ENSG00000107902	0.77000123	4.022874265	13.6362967	0.000221855	0.012775064
ENSG00000196352	1.081201877	7.413140879	13.62548	0.000223136	0.012782164
ENSG00000197928	-1.327283544	1.739802452	13.62256772	0.000223483	0.012782164
ENSG00000204147	-0.825246261	3.874050387	13.61050472	0.000224923	0.012802393
ENSG00000225492	-1.966885549	0.775341612	13.60699902	0.000225344	0.012802393
ENSG00000110492	1.113057338	6.747638379	13.58739119	0.00022771	0.012820939
ENSG00000008382	0.836695554	4.195842057	13.58307735	0.000228234	0.012820939
ENSG00000172986	-1.363729955	1.872847718	13.57980586	0.000228632	0.012820939
ENSG00000258984	-3.084164209	-0.24566807	13.55616757	0.000231529	0.012820939
ENSG00000168907	0.644902429	5.688247736	13.54951314	0.000232352	0.012820939
ENSG00000160404	0.754857418	3.303849058	13.54755252	0.000232595	0.012820939
ENSG00000267059	0.744711821	3.938050028	13.54612862	0.000232771	0.012820939
ENSG00000152256	-0.870166464	4.975905972	13.54411458	0.000233021	0.012820939
ENSG00000138166	-2.560907212	4.854111316	13.54268826	0.000233198	0.012820939
ENSG00000120093	1.01289848	4.808664782	13.5395839	0.000233584	0.012820939
ENSG00000233493	1.167853942	1.897223502	13.53049231	0.000234718	0.012820939
ENSG00000122042	-0.771224299	6.650231972	13.5304219	0.000234727	0.012820939
ENSG00000126756	0.621822374	5.311911936	13.52300303	0.000235657	0.012830467
ENSG00000130669	0.673398535	4.928044012	13.50619106	0.000237778	0.012904567
ENSG00000121851	0.626883667	4.626698351	13.4764771	0.000241573	0.01303019
ENSG00000174738	-1.008950989	6.209508764	13.47606099	0.000241627	0.01303019
ENSG00000105810	-0.691392619	6.327590747	13.46454652	0.000243114	0.013068912
ENSG00000284832	0.837141305	4.446595492	13.43058813	0.000247554	0.013265641
ENSG00000102898	0.720984449	5.762020614	13.39503725	0.000252291	0.013476937
ENSG00000172367	1.275445115	4.821759746	13.33878523	0.000259973	0.013803657
ENSG00000134398	0.854941037	7.203398562	13.33691847	0.000260232	0.013803657
ENSG00000188488	-2.653753895	1.02545751	13.33250383	0.000260845	0.013803657
ENSG00000080200	-0.642326531	6.822354061	13.31922833	0.000262698	0.013858557
ENSG00000232573	2.651382236	4.223921468	13.29136511	0.000266631	0.014022494
ENSG00000243477	1.044672596	1.635695224	13.28466074	0.000267586	0.014029293
ENSG00000066629	-1.103630291	3.921225097	13.27177484	0.000269432	0.014082589
ENSG00000153989	-0.659743746	5.878488437	13.25828026	0.000271378	0.014140817
ENSG00000172482	1.776185253	0.983766189	13.22116765	0.000276805	0.014349485
ENSG00000182796	0.963005344	3.774510134	13.21665794	0.000277472	0.014349485
ENSG00000103202	0.83824072	3.968541195	13.21365238	0.000277917	0.014349485
ENSG00000214193	0.975205023	4.786264708	13.19072432	0.000281338	0.014482094
ENSG00000239779	0.595521658	4.800345694	13.17899496	0.000283105	0.014528994
ENSG00000133401	-1.187098506	4.006137953	13.14700975	0.000287978	0.014734609
ENSG00000164603	-0.943042995	3.510697237	13.13812002	0.000289348	0.014760226
ENSG00000206127	-3.184492108	0.394730978	13.11896903	0.000292321	0.014823645
ENSG00000170775	-2.429931261	0.047012614	13.11886842	0.000292337	0.014823645
ENSG00000078114	-1.49083904	5.690090395	13.10075386	0.000295177	0.014908646
ENSG00000132781	0.682001387	4.037030224	13.09700572	0.000295768	0.014908646
ENSG00000128923	-0.632934539	5.622411251	13.07282002	0.000299612	0.015057705
ENSG00000128346	-1.659048641	1.882590486	13.06567694	0.000300756	0.01507065
ENSG00000125458	0.658606952	4.67586116	13.05832479	0.000301939	0.015075858
ENSG00000137265	-1.665838297	4.19831547	13.0505829	0.00030319	0.015075858
ENSG00000274618	0.912643308	5.247592617	13.04852783	0.000303523	0.015075858
ENSG00000181690	-1.565159409	1.591468276	13.00509109	0.000310645	0.015302613
ENSG00000106819	-1.346235822	4.262800163	13.00381833	0.000310856	0.015302613
ENSG00000196132	1.611768315	0.908461198	13.0026321	0.000311053	0.015302613
ENSG00000282651	-2.716977448	1.959665598	12.99879473	0.000311692	0.015302613
ENSG00000101342	1.146837106	3.930068963	12.96767848	0.000316915	0.015439878
ENSG00000117114	-1.246884014	5.615350118	12.96293201	0.000317719	0.015439878
ENSG00000137710	-1.025716287	5.274650738	12.94368459	0.000321003	0.015439878
ENSG00000223367	-1.646728481	0.704649767	12.94282477	0.00032115	0.015439878
ENSG00000226225	-1.646730133	0.704657233	12.94084087	0.000321491	0.015439878
ENSG00000277318	-1.906069363	3.205988085	12.93991954	0.000321649	0.015439878
ENSG00000211937	-1.906069695	3.205989879	12.93972344	0.000321683	0.015439878
ENSG00000235650	-1.64672023	0.704652949	12.9392796	0.000321759	0.015439878
ENSG00000197586	0.658170607	6.769581216	12.92947521	0.000323448	0.015477236
ENSG00000164877	0.671446293	5.582228049	12.9242065	0.00032436	0.015477262
ENSG00000213064	-0.698729539	7.212239077	12.89269822	0.000329867	0.015663124
ENSG00000137207	0.553127379	6.565787052	12.89077668	0.000330205	0.015663124
ENSG00000277789	1.640054811	2.073727055	12.88615693	0.000331021	0.015663124
ENSG00000125508	1.279128549	3.527131497	12.86979286	0.000333929	0.015756791
ENSG00000127452	0.660798235	3.775817863	12.86059092	0.000335575	0.015790598
ENSG00000128298	0.831684407	5.549475244	12.84838762	0.00033777	0.015850005
ENSG00000183607	-4.574272357	8.634460423	12.83417333	0.000340346	0.015926871
ENSG00000187147	0.522536384	5.693477233	12.82278761	0.000342423	0.015980061
ENSG00000225697	0.816464039	4.916925346	12.81725775	0.000343437	0.015983451
ENSG00000227232	1.485016142	2.340120087	12.80567287	0.00034557	0.016038787
ENSG00000282182	-2.546633576	0.821045281	12.79007084	0.000348464	0.016129037
ENSG00000166126	0.901125691	5.750397159	12.75817504	0.000354457	0.01636183
ENSG00000126768	0.707952986	4.21606357	12.75267415	0.000355501	0.016365549
ENSG00000130731	0.654126252	4.176182676	12.72487905	0.000360823	0.016552609
ENSG00000225969	1.086457466	2.681877418	12.72130821	0.000361513	0.016552609
ENSG00000105397	0.532732797	5.871840149	12.70537185	0.000364607	0.016649392
ENSG00000230397	1.69641722	0.980137052	12.69509123	0.000366617	0.016653165
ENSG00000272414	1.473153344	2.244457757	12.69340481	0.000366948	0.016653165
ENSG00000229698	1.628775735	3.586430249	12.6789466	0.000369796	0.016653165
ENSG00000088970	0.806797818	5.037317614	12.67709446	0.000370162	0.016653165
ENSG00000023909	-0.830862488	4.409279014	12.6705401	0.000371462	0.016653165
ENSG00000134109	-0.598017185	6.427969309	12.669866	0.000371596	0.016653165
ENSG00000083799	-0.62257387	6.013658023	12.66919481	0.00037173	0.016653165
ENSG00000127415	0.911203051	2.746445218	12.66516276	0.000372532	0.016653165
ENSG00000091831	-1.584935555	0.951774481	12.65595077	0.000374372	0.016691496
ENSG00000274145	1.096031821	2.794534289	12.6347089	0.00037865	0.016826489
ENSG00000170006	-2.013838494	5.52462105	12.63110426	0.000379381	0.016826489
ENSG00000105518	0.670947994	4.719535774	12.5988155	0.000385991	0.017075089
ENSG00000282305	-3.150124738	4.183619594	12.56759004	0.000392494	0.017277882
ENSG00000275740	0.74556547	4.725883518	12.56704065	0.00039261	0.017277882
ENSG00000077463	0.781017986	3.679716211	12.5579887	0.000394516	0.017316914
ENSG00000112473	0.655154527	4.786362678	12.52761289	0.000400982	0.017555354
ENSG00000154642	-0.831778531	4.410374967	12.51354589	0.000404012	0.017642554
ENSG00000147804	1.126229428	2.922534183	12.49785855	0.000407419	0.017745698
ENSG00000116748	-1.689478569	1.781714697	12.48478922	0.000410279	0.017824577
ENSG00000285251	-4.516001268	2.186745357	12.4708515	0.000413352	0.017868063
ENSG00000164816	-4.516001597	2.186737754	12.47070663	0.000413384	0.017868063
ENSG00000196873	0.861751836	4.54275048	12.44057634	0.000420106	0.018112545
ENSG00000162878	1.174190844	5.294704066	12.43275136	0.00042187	0.018142544
ENSG00000284548	-3.848090418	2.885275154	12.40300518	0.000428643	0.018387289
ENSG00000164236	-1.483936882	2.081409606	12.3748875	0.000435147	0.018619251
ENSG00000156299	-1.977678281	4.777676096	12.34202696	0.000442874	0.018902258
ENSG00000088854	-1.062411096	3.554054467	12.33383448	0.000444822	0.018937812
ENSG00000198816	0.869275741	4.406587901	12.30996451	0.000450547	0.01912518
ENSG00000177426	0.527715542	5.096448512	12.3023624	0.000452385	0.01912518
ENSG00000089693	0.619725893	6.38087878	12.30147541	0.0004526	0.01912518
ENSG00000185883	0.745416228	5.387944699	12.28432027	0.00045678	0.019253889
ENSG00000280893	1.016518332	2.814795135	12.27917458	0.000458041	0.01925926
ENSG00000288864	1.389968814	2.448698682	12.27099092	0.000460054	0.019276164
ENSG00000125772	-0.745155194	5.237191895	12.26746507	0.000460924	0.019276164
ENSG00000060069	0.582925005	4.536177276	12.26373087	0.000461847	0.019276164
ENSG00000211659	-2.015280759	4.16160804	12.20799865	0.000475851	0.019811944
ENSG00000107854	-0.554679964	6.481138254	12.19371781	0.000479507	0.019915377
ENSG00000111796	-1.60754691	0.871899602	12.18018433	0.000482999	0.020011461
ENSG00000169860	-1.6898667	4.461493345	12.17054263	0.000485502	0.020066227
ENSG00000140993	-1.27315146	1.402565358	12.15468766	0.000489646	0.020188407
ENSG00000282752	-2.331376366	1.118155354	12.14157234	0.000493102	0.02028165
ENSG00000152137	-2.32810601	4.564686924	12.12074963	0.000498639	0.020459838
ENSG00000136161	-0.861871533	3.645237069	12.10993329	0.000501539	0.020529272
ENSG00000074211	-3.00289934	2.897655731	12.08063753	0.000509482	0.020753327
ENSG00000169627	0.694988992	4.637530627	12.07993729	0.000509673	0.020753327
ENSG00000243989	0.890031611	6.56581556	12.07626426	0.000510678	0.020753327
ENSG00000131849	-1.19006794	1.53863137	12.03457856	0.000522226	0.021171981
ENSG00000162729	0.66509139	4.66030322	12.01882869	0.000526658	0.021243902
ENSG00000123179	-0.873323484	3.84785995	12.01586249	0.000527497	0.021243902
ENSG00000185475	0.601209563	5.253704087	12.00785706	0.000529767	0.021243902
ENSG00000105705	0.62371215	4.792365841	12.00745748	0.000529881	0.021243902
ENSG00000140299	-0.626905871	5.916932205	12.00614796	0.000530253	0.021243902
ENSG00000171307	0.528091084	5.083159219	12.00131397	0.000531631	0.02124896
ENSG00000281917	1.28682124	3.28134671	11.98424135	0.000536523	0.021394181
ENSG00000163795	0.662296931	4.120936052	11.96249681	0.000542821	0.021594608
ENSG00000234444	-1.076953471	2.68056548	11.95790993	0.000544159	0.021595893
ENSG00000175105	-0.586543733	5.033253355	11.95367913	0.000545396	0.021595893
ENSG00000143341	-1.037378929	4.842937327	11.94677712	0.00054742	0.021625633
ENSG00000142910	0.623327233	6.167387698	11.89911187	0.000561607	0.022093019
ENSG00000133247	0.844501174	2.706325213	11.89661349	0.000562361	0.022093019
ENSG00000169957	0.58609482	4.803878149	11.89276912	0.000563523	0.022093019
ENSG00000025039	-1.773919252	3.397244067	11.88969575	0.000564453	0.022093019
ENSG00000118402	-2.754953564	2.512957291	11.87717756	0.00056826	0.022189602
ENSG00000282223	-2.658499994	2.474977612	11.86788839	0.000571101	0.022189602
ENSG00000282853	0.610600963	5.388049539	11.86693915	0.000571392	0.022189602
ENSG00000276775	-2.658500913	2.474971227	11.86233886	0.000572806	0.022189602
ENSG00000185716	-0.709702056	3.350671843	11.85813883	0.000574099	0.022189602
ENSG00000139926	-1.64998674	5.597090414	11.85189566	0.000576027	0.022189602
ENSG00000081237	-1.008358432	5.088223835	11.85138947	0.000576183	0.022189602
ENSG00000168447	-2.713027357	3.53112874	11.84474331	0.000578243	0.022189602
ENSG00000104823	0.61058606	5.388049507	11.84334629	0.000578677	0.022189602
ENSG00000122859	1.959280842	2.478592987	11.82485351	0.000584453	0.022293784
ENSG00000183963	0.739302869	5.522593493	11.82473779	0.000584489	0.022293784
ENSG00000198521	-1.125437314	2.584612213	11.82205698	0.000585332	0.022293784
ENSG00000156671	-0.890634268	5.281167915	11.80676478	0.000590159	0.022402736
ENSG00000241635	1.640488512	6.258869815	11.80054989	0.000592132	0.022402736
ENSG00000259112	1.452623599	3.037260679	11.79662942	0.000593381	0.022402736
ENSG00000166532	-1.068796377	3.134999712	11.79626235	0.000593498	0.022402736
ENSG00000283453	-1.794208961	2.050813239	11.7922244	0.000594786	0.022402736
ENSG00000178188	0.587856763	4.969821277	11.77414517	0.000600591	0.022571321
ENSG00000127954	-1.133915751	4.691099105	11.76935915	0.000602137	0.022579475
ENSG00000124208	-2.795779898	1.296006486	11.74335429	0.000610609	0.022826571
ENSG00000275125	0.818078045	4.232320183	11.74090145	0.000611414	0.022826571
ENSG00000171208	-1.831258599	3.117490152	11.72904124	0.000615323	0.022922125
ENSG00000141076	-1.331784407	2.819444849	11.72194175	0.000617675	0.022959388
ENSG00000288149	1.494729111	0.89992629	11.69980734	0.000625066	0.023150123
ENSG00000090097	0.63200617	4.040904183	11.69842073	0.000625532	0.023150123
ENSG00000167280	0.696435753	4.588271618	11.69280289	0.000627423	0.023169645
ENSG00000204544	-3.986066356	6.756460034	11.68238389	0.000630946	0.023214953
ENSG00000110717	0.63935796	5.489193003	11.67938458	0.000631964	0.023214953
ENSG00000259169	1.800400327	1.289868324	11.67707318	0.00063275	0.023214953
ENSG00000227222	1.545435337	0.421189836	11.64693328	0.000643085	0.023511455
ENSG00000211675	-1.830891538	7.676776465	11.64544427	0.0006436	0.023511455
ENSG00000120675	0.635001116	6.392623776	11.62594365	0.000650382	0.023708251
ENSG00000196344	-2.874844038	5.941438535	11.62086334	0.000652161	0.02372219
ENSG00000047457	-1.685171588	3.977306648	11.61561395	0.000654004	0.023738405
ENSG00000104332	-1.682558967	2.674131397	11.60668736	0.000657151	0.02379264
ENSG00000229809	0.698595122	3.103204001	11.60343853	0.0006583	0.02379264
ENSG00000178502	-0.559590907	4.867746196	11.58393986	0.000665238	0.02399237
ENSG00000171444	-1.008751946	5.0179997	11.55578307	0.000675389	0.024306834
ENSG00000223551	-1.350645073	0.785891168	11.54658218	0.000678739	0.024360531
ENSG00000198758	0.977806929	6.761911568	11.54381877	0.000679749	0.024360531
ENSG00000134294	-0.870046833	7.429919418	11.51680864	0.000689697	0.024665015
ENSG00000011243	0.553669785	5.172726008	11.50154509	0.000695384	0.024766977
ENSG00000197714	-0.617579333	5.476682663	11.50133007	0.000695464	0.024766977
ENSG00000282844	-1.302923232	4.702774848	11.47645561	0.000704834	0.025048156
ENSG00000244437	-2.169565282	5.132398231	11.46101842	0.000710713	0.025103582
ENSG00000282447	-2.169565105	5.132398555	11.4609892	0.000710725	0.025103582
ENSG00000128242	0.909468175	3.143839293	11.46072065	0.000710827	0.025103582
ENSG00000113396	-1.848889794	1.005838002	11.4326	0.000721666	0.025433497
ENSG00000168461	-0.819441116	5.275931007	11.41589367	0.000728185	0.025610087
ENSG00000171488	-0.990878096	3.409509036	11.39321884	0.000737127	0.025871023
ENSG00000282213	-2.375455485	2.519449241	11.38376935	0.000740886	0.025899053
ENSG00000125503	0.538324872	5.568092247	11.3835471	0.000740975	0.025899053
ENSG00000211935	-2.375445875	2.519471642	11.37688965	0.000743635	0.025938673
ENSG00000002822	0.597479784	4.388518777	11.36091526	0.000750059	0.026109107
ENSG00000109089	0.70910618	5.062243446	11.3518755	0.000753718	0.026157775
ENSG00000159733	0.702211471	3.947619912	11.34815872	0.000755228	0.026157775
ENSG00000103126	0.515093431	5.218871437	11.34404735	0.000756902	0.026157775
ENSG00000132793	0.737845632	5.391895464	11.34229564	0.000757616	0.026157775
ENSG00000148803	1.031152057	3.347041345	11.32862461	0.000763214	0.026226682
ENSG00000159335	0.875990753	5.242105939	11.32624118	0.000764194	0.026226682
ENSG00000182484	0.647775176	4.359991539	11.32612122	0.000764244	0.026226682
ENSG00000147813	0.81187546	5.774629946	11.31589329	0.000768465	0.026318371
ENSG00000269825	-1.106068761	3.051762706	11.30824543	0.000771637	0.026373823
ENSG00000161914	0.81156042	2.179210532	11.28631151	0.000780807	0.026618198
ENSG00000000971	-1.302648769	6.356400923	11.27875542	0.000783991	0.026618198
ENSG00000288710	-2.755836456	1.107526216	11.27722687	0.000784637	0.026618198
ENSG00000130529	0.615296231	6.113477049	11.27054963	0.000787464	0.026618198
ENSG00000233041	1.293699314	8.296828613	11.26968348	0.000787832	0.026618198
ENSG00000099194	-1.182403892	7.975076959	11.26884337	0.000788188	0.026618198
ENSG00000130699	0.854718788	3.271157664	11.25263438	0.000795101	0.026798371
ENSG00000164403	0.689961134	4.020827549	11.24191275	0.000799707	0.026900243
ENSG00000162687	-1.397268679	0.86589793	11.23264407	0.000803711	0.026981487
ENSG00000049246	-1.029875992	5.751840135	11.22711061	0.00080611	0.027008676
ENSG00000111817	-0.896364116	4.793428238	11.2131443	0.0008122	0.027054013
ENSG00000007376	0.680705624	3.857144003	11.21190359	0.000812743	0.027054013
ENSG00000244116	-1.925647734	4.408318241	11.20945537	0.000813816	0.027054013
ENSG00000282025	-1.925647724	4.408318226	11.20941403	0.000813834	0.027054013
ENSG00000164654	-0.651158706	5.287128294	11.20197597	0.000817103	0.027109618
ENSG00000142669	0.786451815	7.665527453	11.19174121	0.000821622	0.027206422
ENSG00000285132	-1.291263405	6.774787952	11.18748228	0.00082351	0.027215888
ENSG00000283228	-1.124351253	2.834415942	11.17695489	0.000828196	0.027247702
ENSG00000288711	2.515327905	0.383266428	11.17580997	0.000828707	0.027247702
ENSG00000177943	0.74162648	3.215217665	11.17255564	0.000830162	0.027247702
ENSG00000177034	-0.589512788	4.537846078	11.16788963	0.000832252	0.027247702
ENSG00000050030	-1.676443276	0.752613877	11.16515589	0.00083348	0.027247702
ENSG00000249936	2.578004118	3.767160759	11.16378232	0.000834097	0.027247702
ENSG00000275152	-1.852159787	0.411519267	11.15700255	0.000837151	0.027263913
ENSG00000198346	-1.234143348	2.056021296	11.15555734	0.000837803	0.027263913
ENSG00000276061	1.353306859	1.167059965	11.14732948	0.000841527	0.027332743
ENSG00000282131	-3.24521796	2.769125716	11.12663549	0.000850968	0.02754791
ENSG00000157111	1.0924305	4.126992707	11.12322183	0.000852536	0.02754791
ENSG00000007372	1.403210304	1.409986786	11.12217486	0.000853017	0.02754791
ENSG00000108511	1.188137749	4.047259286	11.11674251	0.000855519	0.027576287
ENSG00000104343	-0.55353047	5.065587223	11.09648393	0.000864915	0.027798211
ENSG00000116678	-1.024594409	3.582895702	11.09485201	0.000865677	0.027798211
ENSG00000205730	-0.579752744	6.244793186	11.08843401	0.000868678	0.027820983
ENSG00000274615	-2.231822747	0.529931451	11.08633564	0.000869662	0.027820983
ENSG00000286098	-1.885183729	1.51040191	11.07854658	0.000873322	0.027885574
ENSG00000277972	0.753594853	4.067359058	11.05009927	0.000886825	0.028263579
ENSG00000283526	1.19140076	0.794758782	11.0386091	0.000892338	0.028386036
ENSG00000110841	-0.677613886	5.953159462	11.03385423	0.00089463	0.028405742
ENSG00000162772	1.253711633	3.201483785	11.01873128	0.000901958	0.028584996
ENSG00000091039	-0.592943841	6.808820815	10.9943299	0.00091391	0.028909865
ENSG00000169592	0.578432428	5.044427501	10.98317104	0.00091943	0.028990321
ENSG00000104852	0.583022123	6.579206857	10.98228962	0.000919867	0.028990321
ENSG00000172016	-3.263954178	3.04711038	10.96772074	0.000927127	0.029165019
ENSG00000160188	0.865002609	3.030889722	10.95257961	0.000934734	0.029290254
ENSG00000160446	0.54363795	5.023627733	10.95030131	0.000935884	0.029290254
ENSG00000111729	-1.891586819	0.039036791	10.9457469	0.000938187	0.029290254
ENSG00000204673	0.613963529	4.797438596	10.94521563	0.000938456	0.029290254
ENSG00000211899	-2.255777226	7.319842899	10.9427031	0.00093973	0.029290254
ENSG00000182585	-3.878633759	4.496842607	10.93003867	0.000946175	0.029385595
ENSG00000087074	0.753757443	5.843089268	10.92989551	0.000946248	0.029385595
ENSG00000106400	0.501811244	5.891117322	10.89737143	0.000963008	0.029821624
ENSG00000276371	0.731934181	3.248272096	10.89584892	0.0009638	0.029821624
ENSG00000132109	0.608392302	5.199884513	10.88167301	0.000971205	0.029961884
ENSG00000070367	-0.557110675	6.285295609	10.87551746	0.000974438	0.029961884
ENSG00000176532	0.75208905	6.239468052	10.87396671	0.000975254	0.029961884
ENSG00000099330	0.779867075	3.56915823	10.87371206	0.000975388	0.029961884
ENSG00000135447	1.629055677	0.122069184	10.86444117	0.000980283	0.030057892
ENSG00000116954	-0.695668541	4.79606698	10.85069025	0.000987589	0.030227353
ENSG00000167191	-1.24753249	4.547719669	10.84348722	0.000991438	0.030290584
ENSG00000167965	0.567719343	4.442477566	10.83616099	0.000995369	0.030316568
ENSG00000179364	0.527996096	5.543878675	10.83228156	0.000997457	0.030316568
ENSG00000281145	-2.91297148	0.917142417	10.83193544	0.000997643	0.030316568
ENSG00000276418	1.103374247	1.301685819	10.81084067	0.001009075	0.030570257
ENSG00000132953	-0.532656238	5.280190613	10.80978917	0.001009648	0.030570257
ENSG00000282657	-2.232646847	7.27541342	10.80659748	0.00101139	0.030570257
ENSG00000148468	0.720609723	6.064938513	10.79592818	0.001017236	0.03069234
ENSG00000213465	0.594700364	4.63631207	10.78351383	0.001024081	0.030844083
ENSG00000285723	1.164879984	2.680662588	10.76249848	0.001035775	0.031141068
ENSG00000282210	-2.831339598	1.441156673	10.74928263	0.001043197	0.031214755
ENSG00000211611	-2.831267376	1.441048042	10.74861085	0.001043576	0.031214755
ENSG00000151422	-0.572168269	5.257662312	10.73917636	0.00104891	0.031214755
ENSG00000169851	-0.967812538	4.501552472	10.73578351	0.001050835	0.031214755
ENSG00000094975	-0.567079319	5.964552835	10.73497655	0.001051293	0.031214755
ENSG00000211934	-2.21158166	3.331005065	10.73431491	0.001051669	0.031214755
ENSG00000282550	-2.211470095	3.330892201	10.73326374	0.001052267	0.031214755
ENSG00000182004	-0.885609533	4.162031824	10.72711628	0.001055769	0.031214755
ENSG00000151835	-0.76174624	4.767404659	10.7211696	0.001059167	0.031214755
ENSG00000149311	-0.59227573	6.45184963	10.7165249	0.001061829	0.031214755
ENSG00000147408	-1.08152549	3.450489334	10.71438199	0.00106306	0.031214755
ENSG00000242371	-3.13351688	0.128094227	10.713963	0.0010633	0.031214755
ENSG00000282120	-3.133522606	0.128094216	10.71326839	0.0010637	0.031214755
ENSG00000164253	-0.664498905	4.826880479	10.71283039	0.001063951	0.031214755
ENSG00000173674	-0.546999975	6.406666859	10.70543205	0.001068214	0.031285789
ENSG00000180061	1.119692591	3.945346571	10.69991567	0.001071404	0.031325203
ENSG00000282350	-3.459498883	3.054754802	10.66485888	0.001091902	0.03186965
ENSG00000184601	1.95259813	0.445482101	10.66108286	0.001094133	0.031880001
ENSG00000074966	-1.280078372	0.979095953	10.6413765	0.001105853	0.03207906
ENSG00000105641	-3.082240812	6.043620446	10.64119042	0.001105965	0.03207906
ENSG00000169855	-1.028947601	5.245323811	10.64007759	0.00110663	0.03207906
ENSG00000241468	0.644132075	6.815137027	10.62921067	0.001113152	0.032086605
ENSG00000224168	1.831252963	0.756723604	10.62726589	0.001114323	0.032086605
ENSG00000198835	1.361211232	0.33975692	10.62719149	0.001114368	0.032086605
ENSG00000162607	-0.525206206	5.732590178	10.62706225	0.001114446	0.032086605
ENSG00000197122	0.629196435	6.742052307	10.62180402	0.00111762	0.032123527
ENSG00000111711	-0.677023478	4.987511138	10.61251816	0.001123246	0.032230713
ENSG00000067191	1.00384565	1.902523931	10.58720248	0.001138732	0.032619954
ENSG00000169583	-2.783101753	4.234364552	10.58126808	0.001142393	0.032642772
ENSG00000149090	-1.208313468	2.654167957	10.57837343	0.001144183	0.032642772
ENSG00000278196	-2.425444822	5.515722881	10.57628693	0.001145475	0.032642772
ENSG00000126005	0.616885108	4.748191946	10.5706212	0.001148991	0.032642772
ENSG00000168453	0.657474271	5.808297581	10.57038766	0.001149136	0.032642772
ENSG00000188001	-2.658921237	3.796791176	10.56590379	0.001151927	0.032667419
ENSG00000167797	0.625697596	5.288971045	10.55663508	0.001157718	0.032776914
ENSG00000242028	0.661879509	5.008968653	10.54523798	0.001164878	0.032924769
ENSG00000260007	0.864357346	3.77214267	10.53685461	0.001170174	0.033019511
ENSG00000279966	-1.345208817	2.838756142	10.5332101	0.001172484	0.033029822
ENSG00000197124	-1.543546101	0.48243637	10.52975237	0.00117468	0.033036889
ENSG00000134463	-2.147795533	1.320604774	10.50966186	0.00118752	0.033340891
ENSG00000131401	-1.332949506	1.3022756	10.50671638	0.001189414	0.033340891
ENSG00000064270	0.812157483	7.127398637	10.49204739	0.001198894	0.033542882
ENSG00000138756	-0.566366616	6.008152967	10.48946792	0.001200569	0.033542882
ENSG00000234284	-1.195568068	1.638086988	10.46927789	0.001213762	0.033855775
ENSG00000164687	-2.363537828	7.780270735	10.45815975	0.001221089	0.034004316
ENSG00000151458	-0.518625267	5.453710473	10.45354324	0.001224144	0.034033612
ENSG00000112697	-0.740213055	7.456211599	10.44075453	0.001232649	0.034214068
ENSG00000179922	0.701796675	2.575298603	10.43010035	0.00123978	0.034355863
ENSG00000135046	-2.846801905	11.09740806	10.42216181	0.001245121	0.03444766
ENSG00000076604	0.536578452	5.960723196	10.41749124	0.001248274	0.034478735
ENSG00000196743	-1.026409578	6.189607855	10.41271025	0.001251509	0.034486453
ENSG00000120278	-0.533492581	5.349472038	10.41108208	0.001252613	0.034486453
ENSG00000179262	0.602274002	5.852602043	10.40313776	0.001258014	0.034579091
ENSG00000226651	1.296794113	3.257702063	10.39731323	0.001261988	0.034632295
ENSG00000090776	0.585274143	6.105666591	10.38872519	0.001267871	0.034737629
ENSG00000206394	1.280192211	3.263299563	10.38136445	0.001272936	0.034798269
ENSG00000051009	0.572554436	5.412473367	10.37785224	0.00127536	0.034798269
ENSG00000165801	0.622888089	5.402079396	10.37375058	0.001278196	0.034798269
ENSG00000108107	0.822868284	8.484001684	10.37363141	0.001278279	0.034798269
ENSG00000179526	0.544033246	4.845396564	10.36602874	0.001283554	0.034810556
ENSG00000100504	-1.827326673	4.713987675	10.36487689	0.001284355	0.034810556
ENSG00000270181	2.233055836	3.15583632	10.36412513	0.001284878	0.034810556
ENSG00000286053	1.35191051	2.709420007	10.35052935	0.001294376	0.035012036
ENSG00000132465	-1.983486149	10.15427603	10.34453031	0.001298589	0.035070163
ENSG00000182600	1.129431443	2.2991447	10.3372292	0.001303736	0.035104967
ENSG00000214290	0.71478656	3.610450359	10.33648992	0.001304258	0.035104967
ENSG00000223639	1.29256334	3.259185889	10.32915415	0.001309452	0.035104967
ENSG00000226248	1.292566247	3.259185756	10.32888092	0.001309646	0.035104967
ENSG00000226417	1.292570642	3.259185517	10.32808512	0.001310211	0.035104967
ENSG00000282941	0.670337375	5.420694389	10.32201028	0.00131453	0.035165238
ENSG00000204219	0.670333931	5.420694238	10.31819476	0.001317251	0.035182607
ENSG00000262771	0.826159469	3.839774872	10.31397422	0.001320267	0.0352078
ENSG00000072803	-0.537753998	6.05429745	10.3093586	0.001323573	0.035240643
ENSG00000103152	0.551960607	4.707171567	10.30461111	0.001326982	0.035276128
ENSG00000196091	-2.699363322	3.10602559	10.29538946	0.00133363	0.035396684
ENSG00000110080	-1.514908131	3.59543482	10.29068779	0.001337032	0.035396684
ENSG00000121057	0.701570382	7.619639175	10.28928128	0.001338052	0.035396684
ENSG00000130811	0.547182819	6.754683345	10.28680056	0.001339852	0.035396684
ENSG00000134762	-3.461716942	6.723534819	10.27267892	0.001350146	0.035536342
ENSG00000205277	1.693441774	4.217917755	10.27047522	0.00135176	0.035536342
ENSG00000185324	0.56266392	5.204898884	10.26973921	0.001352299	0.035536342
ENSG00000173535	1.176660688	2.365049301	10.26809288	0.001353506	0.035536342
ENSG00000187486	1.062519951	1.146784598	10.23495249	0.001378042	0.036124681
ENSG00000138670	-0.694608462	5.182604724	10.23136871	0.001380722	0.036139167
ENSG00000156194	0.953850583	11.82034502	10.2252795	0.001385287	0.03620289
ENSG00000165802	0.710981077	5.17604135	10.21058346	0.00139637	0.036385546
ENSG00000177700	0.615931043	5.857562813	10.21033155	0.001396561	0.036385546
ENSG00000165474	-2.512916711	8.338149176	10.19914049	0.001405061	0.036538439
ENSG00000135100	0.880747709	4.020564498	10.19657454	0.001407018	0.036538439
ENSG00000281593	1.125604912	2.911254748	10.19413288	0.001408882	0.036538439
ENSG00000100399	1.125963377	1.333766516	10.17980892	0.001419869	0.036740132
ENSG00000182010	-1.052082824	2.924076224	10.17594356	0.001422849	0.036740132
ENSG00000211662	-1.676615678	4.724194911	10.17555632	0.001423148	0.036740132
ENSG00000179528	0.894519401	1.931134316	10.17183779	0.001426021	0.036758441
ENSG00000115419	-0.668475172	5.789187139	10.16343177	0.001432537	0.036870468
ENSG00000109436	-0.785075879	4.799972568	10.15576082	0.00143851	0.036968188
ENSG00000285827	1.11169313	2.313582464	10.14547893	0.001446556	0.037118796
ENSG00000140465	3.16109141	2.539685049	10.13396002	0.001455623	0.037252551
ENSG00000167962	0.564231497	4.767976122	10.13328788	0.001456154	0.037252551
ENSG00000167468	0.570740403	6.253615789	10.12886079	0.001459656	0.037285978
ENSG00000232005	1.867570436	3.631951343	10.12532557	0.001462458	0.037301469
ENSG00000282150	-1.683703493	2.155890195	10.1201168	0.001466597	0.037303206
ENSG00000171827	-1.076075334	2.220667339	10.1179289	0.001468339	0.037303206
ENSG00000155903	-0.564417846	4.78347119	10.11695604	0.001469114	0.037303206
ENSG00000172830	0.566041222	5.022898014	10.10934587	0.001475193	0.037338682
ENSG00000154832	0.520905389	5.201780807	10.1015007	0.001481486	0.037338682
ENSG00000119431	0.554547162	5.726793043	10.1012153	0.001481716	0.037338682
ENSG00000153250	-0.896104787	5.17903875	10.09958969	0.001483023	0.037338682
ENSG00000128283	0.714106474	6.459854408	10.09793721	0.001484354	0.037338682
ENSG00000084764	0.918435832	2.300209573	10.09702974	0.001485085	0.037338682
ENSG00000153006	-0.533083377	5.188712667	10.09602114	0.001485898	0.037338682
ENSG00000142677	0.679997906	4.971641786	10.08466861	0.00149508	0.037513932
ENSG00000135069	-1.057591975	3.491619338	10.06810406	0.001508582	0.037796874
ENSG00000143416	0.713697673	7.156089557	10.05705776	0.001517654	0.037968173
ENSG00000005882	0.743442233	5.064658706	10.05001148	0.00152347	0.038057623
ENSG00000273572	1.408598018	6.905540458	10.04688351	0.001526059	0.038066318
ENSG00000211642	-2.550490349	2.474627929	10.04129042	0.001530699	0.038098317
ENSG00000285482	0.84511263	5.111812328	10.03364242	0.001537068	0.038098317
ENSG00000185000	0.845113422	5.111811602	10.03361243	0.001537093	0.038098317
ENSG00000125971	0.852743618	6.032467464	10.0335047	0.001537183	0.038098317
ENSG00000241351	-1.943386727	5.051334366	10.02862991	0.001541256	0.038098317
ENSG00000282823	-1.943386918	5.051335894	10.02861541	0.001541269	0.038098317
ENSG00000283104	1.394822513	1.248514842	10.02649806	0.001543041	0.038098317
ENSG00000211655	-2.09306232	-0.0503466	10.0189588	0.00154937	0.0381037
ENSG00000273737	-2.093069435	-0.050334999	10.01895195	0.001549376	0.0381037
ENSG00000285625	1.79001506	0.336401278	10.01624338	0.001551656	0.0381037
ENSG00000131759	0.684398923	4.743236113	10.01556046	0.001552232	0.0381037
ENSG00000099814	0.602913007	7.007011876	10.00416064	0.00156187	0.038160234
ENSG00000126878	-2.41738154	4.840083735	10.00394945	0.001562049	0.038160234
ENSG00000130762	0.564119902	5.868147219	10.00333964	0.001562566	0.038160234
ENSG00000165215	1.52588036	5.036735663	10.00221506	0.001563521	0.038160234
ENSG00000113441	-0.551780966	7.012585259	9.991789894	0.001572397	0.038321817
ENSG00000221823	-0.558070147	5.341497651	9.98668424	0.001576763	0.038373163
ENSG00000287856	-1.063357759	2.181437226	9.979196768	0.001583187	0.038474396
ENSG00000168237	0.687053417	5.156340785	9.974113942	0.001587564	0.038525636
ENSG00000102901	0.643191252	4.21945599	9.966030961	0.001594549	0.03863994
ENSG00000269026	2.007285926	0.344397459	9.957913411	0.001601595	0.03872316
ENSG00000141012	0.569033535	3.948407842	9.956824833	0.001602542	0.03872316
ENSG00000198483	-2.504115066	2.724578419	9.946895222	0.001611209	0.038841967
ENSG00000173898	-2.005654607	5.527535157	9.945196609	0.001612696	0.038841967
ENSG00000135241	-0.569276251	5.362498285	9.939933395	0.001617314	0.038841967
ENSG00000140688	0.489454071	5.750372175	9.939600232	0.001617607	0.038841967
ENSG00000140030	-1.116874455	1.572649164	9.936032771	0.001620745	0.038841967
ENSG00000041880	0.63870012	4.791739396	9.935540515	0.001621178	0.038841967
ENSG00000004468	-1.242559639	2.237561532	9.92040622	0.001634563	0.039095065
ENSG00000160190	0.652010829	7.347062227	9.917663405	0.001637001	0.039095065
ENSG00000213638	1.025848906	1.908778984	9.91354981	0.001640664	0.039095065
ENSG00000126778	1.324375261	0.936531046	9.91292805	0.001641218	0.039095065
ENSG00000223547	-1.002645491	3.085460852	9.908337702	0.001645317	0.039095065
ENSG00000211644	-1.732656551	5.228544789	9.908023597	0.001645597	0.039095065
ENSG00000188089	-3.155099703	1.286150207	9.905503619	0.001647852	0.039095065
ENSG00000114779	0.568568086	6.058028901	9.90013208	0.001652669	0.039154658
ENSG00000005893	-0.664472091	7.190974899	9.888697605	0.00166297	0.039343839
ENSG00000116044	-0.739515449	7.273177139	9.872840827	0.001677363	0.039629164
ENSG00000105887	-0.804040502	7.436236524	9.849474535	0.001698803	0.040026267
ENSG00000214022	0.497575793	6.184230523	9.848212476	0.001699969	0.040026267
ENSG00000057657	-1.042316296	5.348330886	9.846837132	0.00170124	0.040026267
ENSG00000172795	-0.56986611	5.695112943	9.824077827	0.00172242	0.040437987
ENSG00000168172	-0.620196695	5.631655639	9.822924829	0.0017235	0.040437987
ENSG00000131910	1.067944055	3.920016136	9.803298872	0.001741991	0.040797426
ENSG00000241755	-1.762310606	2.961077739	9.799311725	0.001745772	0.040797426
ENSG00000282758	-1.762300861	2.96106894	9.796753026	0.001748203	0.040797426
ENSG00000117586	-1.319219175	0.320990017	9.796517372	0.001748427	0.040797426
ENSG00000124155	0.638033219	7.152003239	9.772807596	0.001771118	0.041270205
ENSG00000170439	1.06413042	4.256486611	9.76582381	0.001777858	0.041316268
ENSG00000068400	0.478274001	5.402535203	9.764429342	0.001779207	0.041316268
ENSG00000204767	-1.345279766	0.230472894	9.758771485	0.001784691	0.041316268
ENSG00000174032	-0.724696265	3.190458293	9.756182441	0.001787207	0.041316268
ENSG00000171223	0.791656011	6.859601478	9.754333838	0.001789005	0.041316268
ENSG00000174917	0.655257826	4.427275212	9.750379304	0.001792857	0.041316268
ENSG00000135441	0.515336545	5.950430674	9.749880674	0.001793344	0.041316268
ENSG00000137449	-0.588136217	4.638200764	9.748347374	0.00179484	0.041316268
ENSG00000140280	-0.977769764	1.909540191	9.748199121	0.001794985	0.041316268
ENSG00000284400	1.097075543	3.528551758	9.730905267	0.001811952	0.041650382
ENSG00000179913	0.679686417	7.046964109	9.726770649	0.001816033	0.04168777
ENSG00000139531	0.530746217	4.756658431	9.722873753	0.001819887	0.041700763
ENSG00000077312	0.562944677	5.205785155	9.720700852	0.00182204	0.041700763
ENSG00000067955	-0.670105757	5.010650633	9.718761958	0.001823963	0.041700763
ENSG00000152661	-1.079780289	6.064911189	9.715334062	0.001827369	0.04172246
ENSG00000170043	0.619745064	4.73871723	9.70447798	0.001838195	0.041913321
ENSG00000276504	1.123019752	1.385147433	9.700340582	0.001842339	0.041951483
ENSG00000151414	-0.531047599	6.09819899	9.690810233	0.001851919	0.042016768
ENSG00000102753	-0.483855908	5.564785493	9.689550743	0.001853188	0.042016768
ENSG00000196724	-1.520824736	0.817036401	9.687679751	0.001855076	0.042016768
ENSG00000168350	0.600569781	5.48238272	9.686207766	0.001856563	0.042016768
ENSG00000282211	-4.37118182	4.702688449	9.685208582	0.001857573	0.042016768
ENSG00000160325	0.876434767	2.813239969	9.681533811	0.001861292	0.0420449
ENSG00000154165	-1.661717922	1.567365857	9.674903531	0.001868021	0.042126393
ENSG00000139209	1.254722445	1.343443864	9.673096151	0.001869859	0.042126393
ENSG00000134757	-3.122355705	8.810375855	9.670160232	0.00187285	0.042133135
ENSG00000160799	0.5159165	4.819316965	9.667935339	0.001875119	0.042133135
ENSG00000178537	0.647650324	5.672417868	9.662869703	0.001880297	0.04219366
ENSG00000174123	-1.868253094	0.349584125	9.646220501	0.001897416	0.042521639
ENSG00000101194	0.681755436	4.42341474	9.640207548	0.001903637	0.042589026
ENSG00000013016	-1.833649293	4.421349686	9.638471735	0.001905437	0.042589026
ENSG00000169230	0.667397453	6.958314728	9.635492554	0.00190853	0.042602105
ENSG00000100503	-0.635820043	5.653598022	9.628288391	0.001916031	0.042609434
ENSG00000167861	0.756093887	6.631068447	9.62798949	0.001916343	0.042609434
ENSG00000134352	-0.732183295	7.915530717	9.627950308	0.001916384	0.042609434
ENSG00000161040	-1.22179234	1.091652344	9.60528914	0.001940177	0.04308208
ENSG00000080371	-0.458734125	6.20837471	9.590651716	0.001955705	0.043332061
ENSG00000167118	0.493729831	5.063684299	9.589871106	0.001956537	0.043332061
ENSG00000196302	2.075803367	1.336586422	9.579503299	0.001967616	0.043475527
ENSG00000006534	0.623458218	5.788739066	9.57902097	0.001968133	0.043475527
ENSG00000007168	-0.560928972	7.226555534	9.571641659	0.00197606	0.043592913
ENSG00000284638	0.941664872	1.947586344	9.567104863	0.001980949	0.043592913
ENSG00000157045	1.052497077	2.481334954	9.566922579	0.001981146	0.043592913
ENSG00000187764	-0.611962689	5.007268819	9.563866266	0.001984447	0.043602097
ENSG00000156411	0.53026481	6.241023703	9.560359445	0.001988242	0.043602097
ENSG00000256514	1.035973756	3.513145189	9.556541063	0.001992382	0.043602097
ENSG00000007237	-1.082708556	4.901174743	9.55619933	0.001992753	0.043602097
ENSG00000072135	0.665619675	6.356127736	9.554684908	0.001994397	0.043602097
ENSG00000105327	0.906246981	2.314386181	9.54493315	0.002005021	0.043778016
ENSG00000138834	0.55478148	5.071074806	9.530551676	0.002020794	0.043992911
ENSG00000184436	0.591690312	3.804145032	9.529829209	0.002021589	0.043992911
ENSG00000268942	2.322166297	0.240568082	9.526819332	0.002024908	0.043992911
ENSG00000277600	1.761460871	0.295013625	9.526533757	0.002025223	0.043992911
ENSG00000071889	0.504849048	4.935190366	9.522046958	0.00203018	0.044044277
ENSG00000143862	0.598656296	4.542997165	9.511580956	0.002041792	0.044159237
ENSG00000103257	-1.497808246	3.878121633	9.511312619	0.00204209	0.044159237
ENSG00000224740	0.8363905	3.825907463	9.510245901	0.002043278	0.044159237
ENSG00000104870	0.794254827	7.028370217	9.507191628	0.002046682	0.044175388
ENSG00000166479	-0.52006524	5.202948934	9.500878044	0.002053736	0.044175388
ENSG00000101049	0.666657614	5.653106997	9.500434565	0.002054232	0.044175388
ENSG00000104497	-0.832290887	3.608285292	9.499959743	0.002054764	0.044175388
ENSG00000183049	-1.087992477	3.456571759	9.49793937	0.002057028	0.044175388
ENSG00000198171	0.502972214	5.631343202	9.48575129	0.002070738	0.044383077
ENSG00000041982	-1.26552509	5.507768045	9.484700455	0.002071924	0.044383077
ENSG00000169100	0.66240416	8.193374766	9.480009119	0.002077229	0.044406316
ENSG00000008513	-0.747911393	4.607679998	9.47911892	0.002078238	0.044406316
ENSG00000153130	-0.822036449	6.215522475	9.468415022	0.002090399	0.044610062
ENSG00000105974	-0.900470075	5.764976599	9.461454262	0.002098346	0.044723477
ENSG00000158246	-2.773000515	3.941267695	9.456749819	0.002103735	0.04478214
ENSG00000154262	-1.12168371	3.002694628	9.45051713	0.002110896	0.044878331
ENSG00000124882	-2.436881454	4.598644919	9.439869503	0.002123186	0.045083201
ENSG00000282049	-2.936664239	2.427210082	9.435868271	0.002127823	0.04512526
ENSG00000133243	0.560561193	5.452999369	9.429756132	0.002134927	0.045219453
ENSG00000146067	0.595404663	4.538314341	9.427410974	0.002137659	0.045220932
ENSG00000237289	0.660321028	7.187597677	9.423245692	0.00214252	0.045229039
ENSG00000174502	-2.975205435	2.72350053	9.422520538	0.002143367	0.045229039
ENSG00000115232	-0.926779967	4.36459879	9.410576906	0.002157373	0.045468116
ENSG00000114573	-0.617730846	6.881223954	9.400793287	0.002168916	0.045599321
ENSG00000144040	0.527010189	4.153185117	9.400663126	0.00216907	0.045599321
ENSG00000111405	-3.392539761	4.517619731	9.395708892	0.002174939	0.045599321
ENSG00000258529	1.781434749	-0.126222552	9.392300331	0.002178986	0.045599321
ENSG00000282402	-1.841071269	5.907039603	9.391809379	0.00217957	0.045599321
ENSG00000239951	-1.841056025	5.907020668	9.39169575	0.002179705	0.045599321
ENSG00000122863	-1.136915185	3.483722002	9.372116413	0.00220311	0.046032263
ENSG00000278139	-3.409191097	0.643035771	9.366034014	0.002210433	0.046128526
ENSG00000027847	0.601626646	3.9849754	9.358497001	0.002219541	0.046161152
ENSG00000255330	-1.794264289	1.147630027	9.358043942	0.00222009	0.046161152
ENSG00000134531	-2.642869868	9.366464515	9.35799532	0.002220148	0.046161152
ENSG00000196376	-1.651802996	0.245277175	9.348776991	0.002231343	0.046337197
ENSG00000157193	-0.991089446	3.24840324	9.333089589	0.002250526	0.04667849
ENSG00000100473	-1.189294451	1.333278382	9.327061886	0.002257941	0.046775176
ENSG00000046653	-0.887536211	3.173136854	9.30581184	0.002284281	0.047263185
ENSG00000213123	-1.623635143	0.623971172	9.289993311	0.00230409	0.047615057
ENSG00000000003	-0.866575186	4.804172152	9.279571026	0.002317237	0.047828558
ENSG00000159388	0.656982991	6.736101689	9.273569191	0.002324842	0.047899566
ENSG00000172732	0.48602608	4.69697381	9.269869714	0.002329543	0.047899566
ENSG00000180801	0.689965597	4.264377593	9.267403546	0.002332682	0.047899566
ENSG00000288133	-2.490774057	0.143536379	9.266107228	0.002334333	0.047899566
ENSG00000171552	0.586897747	6.552632557	9.260773434	0.002341141	0.047899566
ENSG00000282811	-1.759801473	4.767094339	9.260646507	0.002341304	0.047899566
ENSG00000128590	-0.784063081	5.006994547	9.258907545	0.002343528	0.047899566
ENSG00000234947	-1.873913973	0.013849779	9.258185651	0.002344452	0.047899566
ENSG00000168936	0.533803197	4.938515857	9.256933512	0.002346055	0.047899566
ENSG00000104859	0.62258601	4.486259202	9.239976248	0.00236788	0.048287133
ENSG00000103260	0.774711079	2.952830646	9.234603509	0.002374838	0.048329884
ENSG00000132967	0.716816545	5.065504112	9.230505165	0.00238016	0.048329884
ENSG00000182022	-0.85753475	4.176085166	9.229663614	0.002381254	0.048329884
ENSG00000060982	-1.160188686	3.434323698	9.229584284	0.002381357	0.048329884
ENSG00000288293	0.655052004	4.397643503	9.22492687	0.002387422	0.048395158
ENSG00000280165	-1.938132465	2.34789443	9.215583644	0.002399637	0.048584784
ENSG00000095380	0.546676793	6.764704773	9.212629975	0.002403512	0.0486053
ENSG00000125744	0.81079331	2.280284584	9.200241774	0.002419832	0.04881452
ENSG00000214253	0.507302442	5.866992596	9.198908718	0.002421594	0.04881452
ENSG00000273542	0.675122916	7.308406762	9.19726717	0.002423767	0.04881452
ENSG00000137218	0.905917487	1.218440785	9.194865265	0.00242695	0.04881452
ENSG00000211597	-2.247391795	1.67616308	9.193903023	0.002428226	0.04881452
ENSG00000172005	-3.422804447	8.052383454	9.191320148	0.002431654	0.048825668
ENSG00000278516	1.161011284	2.041892153	9.184842144	0.002440276	0.048940926
ENSG00000006611	0.754654498	7.309246055	9.172792376	0.002456395	0.049162847
ENSG00000196242	-0.693892204	3.126250118	9.172245226	0.002457129	0.049162847
ENSG00000211596	-1.883434633	1.193431799	9.168098092	0.002462704	0.049215267
ENSG00000184381	0.686282949	3.655318455	9.16598882	0.002465544	0.049215267
ENSG00000114790	-0.803465607	2.676536168	9.16118845	0.00247202	0.049286619
ENSG00000004700	-0.621232687	4.791200109	9.153222446	0.002482804	0.04944361
ENSG00000166025	-0.932624726	6.110630857	9.146989787	0.002491276	0.049554217
ENSG00000167207	-1.666062389	2.722393484	9.134428007	0.002508439	0.049832187
ENSG00000183508	-0.918032324	6.653922843	9.131209996	0.002512855	0.049832187
ENSG00000173706	-0.734298276	5.334982666	9.130339224	0.002514051	0.049832187
ENSG00000149150	0.920645664	5.342106575	9.123750928	0.002523121	0.049928579
ENSG00000168288	-0.6609361	6.122632448	9.122539427	0.002524792	0.049928579
ENSG00000205038	-1.262209203	2.585114788	9.105278778	0.002548729	0.050343319
ENSG00000174442	-0.685225032	4.191015743	9.096979368	0.00256032	0.050476009
ENSG00000026036	0.979289705	2.919938141	9.096215534	0.002561389	0.050476009
ENSG00000090661	-1.781875832	3.387193606	9.092878498	0.002566067	0.050509592
ENSG00000102977	0.715809799	2.797501474	9.088093672	0.002572789	0.050583296
ENSG00000164484	-1.153276212	1.886699832	9.082733111	0.002580341	0.05067313
ENSG00000134107	-0.795763181	6.293677469	9.079194611	0.002585339	0.050712645
ENSG00000123933	0.477181843	5.981935864	9.073258964	0.002593744	0.050818835
ENSG00000179632	0.482648941	5.891954363	9.066058404	0.002603978	0.050960563
ENSG00000169738	0.582464519	4.963766763	9.060827739	0.002611437	0.05104774
ENSG00000106605	-1.0836496	3.447449078	9.05687344	0.002617091	0.051056623
ENSG00000161055	-3.255653333	2.470186309	9.054491223	0.002620503	0.051056623
ENSG00000175287	-1.319915991	1.479766838	9.054208308	0.002620909	0.051056623
ENSG00000160401	0.975128927	0.648288551	9.04682173	0.002631519	0.051204594
ENSG00000121236	-1.326709372	1.443975297	9.044677742	0.002634607	0.051206022
ENSG00000172508	-1.683243049	0.768163966	9.041459738	0.002639248	0.05123761
ENSG00000119396	-0.517643416	6.684078503	9.03117436	0.002654139	0.051393277
ENSG00000123892	-1.577283884	3.462883611	9.028244105	0.002658397	0.051393277
ENSG00000079156	-1.131194169	1.630522827	9.025358377	0.002662597	0.051393277
ENSG00000092094	0.489179048	4.57026173	9.023474852	0.002665342	0.051393277
ENSG00000101347	-0.64593578	6.504585966	9.022826529	0.002666288	0.051393277
ENSG00000272101	1.801282896	0.69925419	9.021376736	0.002668403	0.051393277
ENSG00000234664	1.801278161	0.699255213	9.0213484	0.002668445	0.051393277
ENSG00000143001	1.00569687	1.733277809	9.017586023	0.002673943	0.051425135
ENSG00000178078	0.680765279	6.591226495	9.016075677	0.002676153	0.051425135
ENSG00000158373	0.549270013	6.663186695	9.01263053	0.002681203	0.051451615
ENSG00000181029	0.620721521	4.431120646	9.011004253	0.002683589	0.051451615
ENSG00000153294	-2.079040564	2.791734969	9.007231397	0.002689135	0.051459665
ENSG00000141232	0.658347786	6.811182506	9.006597293	0.002690068	0.051459665
ENSG00000160685	0.593573156	6.995976569	9.001137732	0.002698116	0.051555561
ENSG00000105486	0.937818558	11.5692718	8.998205668	0.002702448	0.051580322
ENSG00000271824	1.303555115	2.526096073	8.990444618	0.00271395	0.051741708
ENSG00000067829	0.493117984	5.633170228	8.923477137	0.00281528	0.053534563
ENSG00000164520	-2.628164332	3.924967812	8.920736219	0.002819508	0.053534563
ENSG00000250479	0.591890192	4.93932855	8.91940851	0.002821559	0.053534563
ENSG00000219200	0.500594678	5.463643925	8.918925741	0.002822305	0.053534563
ENSG00000105963	0.592275831	5.548188575	8.917993544	0.002823746	0.053534563
ENSG00000288185	-1.129173321	1.840282833	8.912241275	0.002832654	0.053607567
ENSG00000104998	-1.129165167	1.840277345	8.910228746	0.002835777	0.053607567
ENSG00000232251	-3.893030611	4.858884146	8.909400554	0.002837064	0.053607567
ENSG00000028116	-0.637740308	4.227471388	8.906326365	0.002841844	0.053638224
ENSG00000242472	-4.187986381	0.886710074	8.902810435	0.002847321	0.053681953
ENSG00000109189	-0.651390859	4.826877278	8.899805419	0.00285201	0.053710756
ENSG00000133059	-0.657687551	4.406729252	8.884240275	0.002876427	0.054046051
ENSG00000120784	-1.074847995	2.698589782	8.882163346	0.002879701	0.054046051
ENSG00000133019	-0.762684208	4.128994231	8.881220666	0.002881188	0.054046051
ENSG00000185101	0.725671919	4.964748413	8.878365282	0.002885698	0.054046051
ENSG00000131203	-1.511074815	0.726393733	8.878349875	0.002885723	0.054046051
ENSG00000156273	-0.505688651	6.348171144	8.876305304	0.002888956	0.054047023
ENSG00000119787	-0.503798013	5.754975604	8.8725627	0.002894885	0.054098357
ENSG00000160570	0.542582325	4.263442708	8.857551977	0.002918788	0.054485104
ENSG00000144659	0.45608204	4.874829309	8.850003378	0.002930883	0.054650843
ENSG00000133302	-0.658400301	3.100949788	8.841260652	0.002944957	0.054853045
ENSG00000275316	-1.797220187	2.148857309	8.831096061	0.002961405	0.055003348
ENSG00000211965	-1.797224676	2.148853278	8.8308249	0.002961845	0.055003348
ENSG00000107984	-2.734176358	2.086097037	8.830273419	0.00296274	0.055003348
ENSG00000165194	-1.275475488	1.830143818	8.818991589	0.002981114	0.055284037
ENSG00000169019	-0.84277267	3.64099063	8.814540135	0.002988395	0.05535386
ENSG00000176387	1.129109626	5.064897425	8.81168819	0.00299307	0.05535386
ENSG00000163406	-1.131702856	2.48654987	8.810722311	0.002994655	0.05535386
ENSG00000229944	2.356387562	1.469579124	8.804074491	0.003005586	0.055393158
ENSG00000150594	0.901882191	4.665691569	8.8026368	0.003007955	0.055393158
ENSG00000138606	0.828040739	2.673638574	8.801150946	0.003010406	0.055393158
ENSG00000244398	1.421811953	8.287001176	8.800355747	0.003011718	0.055393158
ENSG00000052344	0.605297621	7.220370923	8.798775398	0.003014328	0.055393158
ENSG00000181409	0.914907187	4.186031809	8.797554431	0.003016346	0.055393158
ENSG00000250571	0.822692405	2.846280101	8.782464991	0.003041399	0.055782228
ENSG00000140254	-2.568644182	3.924055382	8.780845948	0.0030441	0.055782228
ENSG00000159128	0.62937162	4.935178708	8.771333573	0.003060016	0.056013468
ENSG00000139324	-0.5837747	5.879734007	8.76769559	0.003066126	0.056064887
ENSG00000277856	-2.330673096	1.200101876	8.753414899	0.003090228	0.056295597
ENSG00000211941	-1.764024934	3.066347098	8.752761639	0.003091336	0.056295597
ENSG00000282322	-1.764020048	3.066348994	8.752573858	0.003091654	0.056295597
ENSG00000018189	-0.600354829	5.029982934	8.752370185	0.003091999	0.056295597
ENSG00000284752	0.542685076	4.261900455	8.750094076	0.003095861	0.056305555
ENSG00000114626	0.636154996	3.580531893	8.735792205	0.003120237	0.056583095
ENSG00000129514	0.66911566	6.059530886	8.734339564	0.003122724	0.056583095
ENSG00000167768	-3.434835657	3.688407616	8.733798486	0.003123651	0.056583095
ENSG00000080345	-0.489054298	6.447283756	8.733335082	0.003124445	0.056583095
ENSG00000205922	1.38315027	2.879187976	8.723868521	0.003140709	0.056817068
ENSG00000214194	-0.72451381	4.258844224	8.716725551	0.003153038	0.05692397
ENSG00000166503	-0.827275663	4.098827845	8.716562432	0.003153321	0.05692397
ENSG00000154001	-0.486298931	5.681431412	8.696511262	0.003188197	0.05749246
ENSG00000163703	0.4899454	4.488324396	8.686495788	0.003205764	0.057747942
ENSG00000171298	0.608724216	4.663193442	8.681579262	0.003214423	0.057751082
ENSG00000126821	-0.744928905	2.588283358	8.678907307	0.003219139	0.057751082
ENSG00000204580	0.824813283	6.31874213	8.678762391	0.003219395	0.057751082
ENSG00000285281	-0.744931031	2.588285825	8.678616644	0.003219653	0.057751082
ENSG00000106367	0.55070207	5.904700624	8.676758765	0.003222937	0.057751082
ENSG00000225130	2.223423139	4.966403279	8.673811501	0.003228153	0.057783601
ENSG00000105699	0.608975014	6.885543874	8.670265887	0.00323444	0.057835191
ENSG00000135596	0.517010762	5.7714286	8.662062213	0.003249034	0.058035056
ENSG00000108774	0.57215924	7.011422572	8.651044047	0.00326874	0.058325721
ENSG00000068745	0.473799807	5.998178772	8.647285609	0.00327549	0.058384831
ENSG00000014914	0.861104033	5.519193974	8.642728702	0.003283692	0.05846969
ENSG00000147251	-0.818494694	4.277207539	8.634997902	0.003297656	0.058656844
ENSG00000004848	1.432690271	1.830418248	8.632183337	0.003302755	0.058686086
ENSG00000198089	0.611075537	4.499566146	8.626712209	0.003312689	0.058801099
ENSG00000108924	-1.13788331	3.041217343	8.61804448	0.00332849	0.059011811
ENSG00000196123	0.661127503	3.477323484	8.616393622	0.003331508	0.059011811
ENSG00000160766	0.882008462	0.980929104	8.611605137	0.003340278	0.059105523
ENSG00000151136	-2.227502448	3.619109323	8.608830028	0.003345371	0.05913405
ENSG00000214711	-3.143586646	5.150297455	8.601027659	0.003359734	0.059282774
ENSG00000145911	-1.782989958	3.123489518	8.600468824	0.003360765	0.059282774
ENSG00000106635	0.586034138	5.140970715	8.592763172	0.003375015	0.059472387
ENSG00000169282	-0.853691104	2.644856814	8.589412815	0.00338123	0.059493237
ENSG00000058668	-0.632341922	6.395071259	8.588350713	0.003383203	0.059493237
ENSG00000071564	0.466059453	5.500792606	8.584169586	0.00339098	0.059568331
ENSG00000122025	-1.846326995	0.173871765	8.579846526	0.00339904	0.059648239
ENSG00000171954	-2.820087014	2.434416611	8.571346137	0.003414946	0.059865515
ENSG00000141579	-2.979783037	4.190984361	8.567057245	0.003423	0.0598764
ENSG00000221914	-0.558306243	5.735030755	8.563588214	0.003429528	0.0598764
ENSG00000229470	1.381500997	1.865257374	8.562789799	0.003431032	0.0598764
ENSG00000196757	-0.637063831	3.841305026	8.562377694	0.003431809	0.0598764
ENSG00000284797	0.830900525	4.193023005	8.560072654	0.003436157	0.0598764
ENSG00000214265	-1.154592878	0.654062239	8.559776687	0.003436716	0.0598764
ENSG00000136155	-2.952037363	7.957523323	8.555398567	0.003444991	0.059945338
ENSG00000171163	0.61560115	3.758823283	8.553302642	0.003448959	0.059945338
ENSG00000112902	-0.753767932	5.03372456	8.55033723	0.003454582	0.059945338
ENSG00000108932	-1.748032805	2.8667313	8.550228728	0.003454788	0.059945338
ENSG00000121807	-1.16417846	2.532954646	8.544522992	0.003465634	0.059986573
ENSG00000119866	-1.206638308	3.292458091	8.543883582	0.003466852	0.059986573
ENSG00000006282	0.648192103	5.828765009	8.543407468	0.003467759	0.059986573
ENSG00000197170	-0.48681157	5.692935803	8.537597323	0.003478845	0.06006551
ENSG00000117614	0.503530275	6.063380324	8.537310482	0.003479394	0.06006551
ENSG00000101558	-0.610776892	7.141439873	8.534595327	0.003484588	0.060094107
ENSG00000122741	-0.493575662	5.316527932	8.53172218	0.003490093	0.060128002
ENSG00000188452	1.177607361	2.596809803	8.523114812	0.003506638	0.060278143
ENSG00000086200	-0.564798606	4.699992616	8.522111942	0.003508571	0.060278143
ENSG00000182782	-3.127726092	2.802079392	8.521654275	0.003509453	0.060278143
ENSG00000064300	-1.67120984	1.508535479	8.514690989	0.003522907	0.060419228
ENSG00000101557	-0.534817545	4.89789008	8.513723419	0.003524781	0.060419228
ENSG00000163132	0.963468652	0.526220749	8.503446747	0.003544744	0.060690909
ENSG00000139343	0.53073017	5.100147537	8.501890847	0.003547776	0.060690909
ENSG00000167085	0.552972003	6.90647549	8.495647366	0.003559971	0.060838255
ENSG00000016602	-3.435890291	7.875168718	8.491230361	0.003568624	0.060924839
ENSG00000130479	0.560713489	4.048819187	8.488950983	0.003573098	0.06093997
ENSG00000277236	1.683420732	1.563958228	8.484937242	0.003580989	0.061013306
ENSG00000106484	0.683409437	4.960498527	8.482120381	0.003586538	0.061046619
ENSG00000174564	-2.973924765	4.481196572	8.476968022	0.003596711	0.061158482
ENSG00000167740	0.548732398	3.998427898	8.474970944	0.003600661	0.061164434
ENSG00000180739	-2.150136285	0.896096768	8.459850373	0.003630717	0.06161338
ENSG00000155366	0.715870011	8.168060776	8.451424683	0.003647576	0.061799679
ENSG00000130733	0.474648059	5.929131154	8.450411808	0.003649608	0.061799679
ENSG00000091073	0.62814226	4.527074796	8.448916675	0.003652609	0.061799679
ENSG00000182985	-1.131329142	4.005973903	8.446252902	0.003657963	0.061828681
ENSG00000116685	0.554304987	6.439501516	8.442083745	0.003666359	0.061908987
ENSG00000162300	0.497590114	4.664755581	8.437404638	0.003675805	0.061967233
ENSG00000174326	1.140122375	-0.06452691	8.436761917	0.003677104	0.061967233
ENSG00000105755	0.743601651	6.536400648	8.43233044	0.003686076	0.062056866
ENSG00000161091	0.536714983	4.771078763	8.428238388	0.003694381	0.062135097
ENSG00000104723	-1.043653454	3.177756042	8.421846407	0.003707391	0.062292238
ENSG00000165029	-0.66017158	5.37807128	8.416243369	0.003718834	0.062422757
ENSG00000118898	-2.435583502	9.025569	8.406570818	0.003738672	0.062693803
ENSG00000197937	-0.887955462	3.331981317	8.39377117	0.00376509	0.063073537
ENSG00000163286	1.381659672	0.106478135	8.392008148	0.003768743	0.063073537
ENSG00000109846	-1.554039734	3.729265435	8.388884141	0.003775226	0.063119847
ENSG00000134897	-0.641482865	5.448460336	8.378213614	0.003797455	0.063287652
ENSG00000092621	-1.315178106	3.960890226	8.376860383	0.003800283	0.063287652
ENSG00000270472	-2.145465505	1.254518463	8.376571543	0.003800887	0.063287652
ENSG00000211678	-1.996444123	0.836188359	8.376375646	0.003801297	0.063287652
ENSG00000105248	0.533148475	4.176833916	8.375136078	0.003803891	0.063287652
ENSG00000009950	1.429553222	2.22324882	8.373215683	0.003807912	0.063292571
ENSG00000171476	-2.464468635	6.899266002	8.370935195	0.003812694	0.063310096
ENSG00000282694	-1.858268278	3.340049472	8.365607938	0.003823887	0.063370258
ENSG00000243290	-1.858257425	3.340056938	8.364758945	0.003825674	0.063370258
ENSG00000157005	2.410261867	4.242104695	8.36388766	0.003827508	0.063370258
ENSG00000086300	-1.006810616	2.032465763	8.351807498	0.003853038	0.063689768
ENSG00000142634	0.552001784	7.085637456	8.351210268	0.003854305	0.063689768
ENSG00000159197	-1.856633509	0.345531404	8.346624413	0.003864045	0.06374977
ENSG00000118620	-0.566303641	3.946826214	8.345967848	0.003865442	0.06374977
ENSG00000117602	-0.531666927	5.625438196	8.340293792	0.003877533	0.063887146
ENSG00000067836	0.605184388	4.351793478	8.334983032	0.003888884	0.064012088
ENSG00000186197	-1.611191581	0.429394782	8.329249222	0.003901178	0.06412624
ENSG00000182287	-0.694706435	3.637959567	8.327634612	0.003904647	0.06412624
ENSG00000211595	-1.861678978	0.130032276	8.322954643	0.003914719	0.06412624
ENSG00000106571	-0.964256413	2.76719557	8.321542333	0.003917764	0.06412624
ENSG00000139865	0.847875397	2.463459111	8.321357594	0.003918163	0.06412624
ENSG00000121742	-3.626844091	6.482171354	8.32121542	0.003918469	0.06412624
ENSG00000163393	-0.79769634	2.737370156	8.31644952	0.003928764	0.064186098
ENSG00000151892	-1.412843044	3.26714747	8.316024167	0.003929684	0.064186098
ENSG00000226065	0.784676772	2.221414117	8.312481788	0.003937355	0.064249622
ENSG00000179454	-0.470708866	4.925235842	8.310613598	0.003941407	0.064254018
ENSG00000282281	-2.170355739	5.0250705	8.30766985	0.003947801	0.064296539
ENSG00000227057	-1.414279031	3.619478634	8.304042365	0.003955693	0.064363376
ENSG00000147592	0.61079679	5.292693158	8.29947436	0.003965655	0.064463722
ENSG00000145287	0.863438916	7.880795836	8.293529267	0.003978659	0.064609477
ENSG00000123064	0.492674756	5.634399751	8.291900558	0.003982229	0.064609477
ENSG00000185561	0.627053064	5.741681309	8.279885964	0.004008665	0.064945914
ENSG00000196502	1.088953608	5.641834465	8.279004178	0.004010612	0.064945914
ENSG00000006025	0.646640662	5.511876016	8.277044557	0.004014943	0.064954125
ENSG00000092295	-3.480071532	6.154918025	8.265706078	0.004040095	0.06517468
ENSG00000285348	-3.479989884	6.15494269	8.26556066	0.004040418	0.06517468
ENSG00000197976	0.463259737	5.300351364	8.262340144	0.004047592	0.06517468
ENSG00000145365	-0.860718848	3.587298524	8.260073157	0.004052649	0.06517468
ENSG00000231834	-3.716045061	3.302360152	8.259543281	0.004053833	0.06517468
ENSG00000033178	-0.541533674	6.583210819	8.258838084	0.004055408	0.06517468
ENSG00000177303	0.561477116	4.061779978	8.258740903	0.004055625	0.06517468
ENSG00000182158	-0.601692247	5.959256993	8.257110146	0.00405927	0.06517468
ENSG00000006007	0.462731365	6.725306424	8.245220523	0.004085944	0.065541018
ENSG00000242193	0.746486446	5.751243258	8.243218806	0.004090453	0.065551437
ENSG00000164128	-1.37569167	0.4591088	8.23985342	0.004098044	0.065611194
ENSG00000139998	0.690768719	4.36789702	8.235656824	0.00410753	0.065701149
ENSG00000126602	0.521905912	6.495151863	8.231701284	0.004116492	0.065764151
ENSG00000146826	0.606439788	4.119349357	8.228760445	0.004123168	0.065764151
ENSG00000137747	-2.249630211	2.870301136	8.227615013	0.004125771	0.065764151
ENSG00000085998	0.438433284	5.157386089	8.225579752	0.004130401	0.065764151
ENSG00000183077	0.512020219	4.3220004	8.22539276	0.004130826	0.065764151
ENSG00000134709	-0.518799783	5.870676386	8.2216143	0.004139436	0.065772942
ENSG00000151470	0.536503526	5.124636452	8.220891356	0.004141085	0.065772942
ENSG00000141480	0.712288046	4.641907535	8.220054967	0.004142995	0.065772942
ENSG00000106077	0.584393356	4.513599331	8.215361567	0.004153724	0.065856313
ENSG00000143622	-0.59943642	4.921121403	8.214367574	0.004156	0.065856313
ENSG00000212747	-1.099569561	1.78793415	8.206761177	0.004173458	0.066035004
ENSG00000111790	-0.491488624	4.797410276	8.206068651	0.004175051	0.066035004
ENSG00000066230	0.895202382	6.321256909	8.202963082	0.004182203	0.066050394
ENSG00000134827	-1.57132767	4.167927618	8.202270202	0.004183801	0.066050394
ENSG00000227268	0.754049472	1.94710535	8.195143362	0.004200268	0.066208861
ENSG00000242076	-1.731793555	4.767408761	8.19455333	0.004201634	0.066208861
ENSG00000282639	-1.921696045	1.689367093	8.189071617	0.004214348	0.0662897
ENSG00000282644	-1.921693066	1.689383169	8.188976871	0.004214569	0.0662897
ENSG00000152818	-0.657315458	7.487779263	8.184947714	0.00422394	0.066375636
ENSG00000163428	-0.439161447	5.881372	8.183220529	0.004227963	0.066377459
ENSG00000168765	0.663603271	4.367088855	8.180946699	0.004233266	0.066399346
ENSG00000169248	-1.596317183	0.50416341	8.177764362	0.004240699	0.066454575
ENSG00000172757	0.712767876	9.919425631	8.165086393	0.004270444	0.066859015
ENSG00000112667	0.559935172	4.597453568	8.156895386	0.004289774	0.067099812
ENSG00000102081	-0.489215223	5.613920795	8.1535667	0.004297655	0.067161242
ENSG00000197165	1.389981818	3.337090502	8.147282751	0.004312573	0.067332428
ENSG00000086062	-0.578213998	6.162046625	8.13962582	0.004330822	0.067478228
ENSG00000092607	1.367775967	-0.307231719	8.138466481	0.004333592	0.067478228
ENSG00000185133	1.064281263	2.8427437	8.138290221	0.004334013	0.067478228
ENSG00000237004	0.981197857	0.788639392	8.136706202	0.004337801	0.067478228
ENSG00000203485	0.661718388	6.800635525	8.131014768	0.004351439	0.06760763
ENSG00000254550	1.155672007	-0.090194686	8.128077429	0.004358494	0.06760763
ENSG00000130522	0.513912945	6.071312665	8.127548218	0.004359766	0.06760763
ENSG00000213889	1.001230596	1.16496279	8.126603237	0.004362039	0.06760763
ENSG00000205423	-0.594215604	3.802632799	8.123500409	0.004369511	0.067616552
ENSG00000170881	-0.492902239	4.980851661	8.123058632	0.004370576	0.067616552
ENSG00000104964	0.575838593	7.614020448	8.112431638	0.004396272	0.067928177
ENSG00000169696	0.502212975	4.102928048	8.111423803	0.004398716	0.067928177
ENSG00000198208	0.803116617	2.625989751	8.104648623	0.004415188	0.068120616
ENSG00000229833	0.556504784	4.836629264	8.101372178	0.004423176	0.068181934
ENSG00000132704	-1.356467991	0.501983561	8.095057652	0.004438613	0.068322215
ENSG00000105443	0.477238046	6.105213274	8.094360382	0.004440321	0.068322215
ENSG00000013573	0.5890231	4.794110255	8.091040152	0.004448462	0.06835629
ENSG00000175893	-0.597288716	5.659534768	8.090176323	0.004450583	0.06835629
ENSG00000114812	0.977413802	5.465372585	8.087818003	0.004456378	0.068383468
ENSG00000189369	-1.120823928	2.153853927	8.081937793	0.004470861	0.068520576
ENSG00000273992	1.434992915	0.936225027	8.080916862	0.004473381	0.068520576
ENSG00000156467	0.615411391	7.901581297	8.070042689	0.004500306	0.068870894
ENSG00000118200	-0.592752863	5.554168464	8.067165111	0.004507458	0.068918266
ENSG00000162009	1.326202905	0.734283497	8.062942501	0.004517975	0.068970892
ENSG00000132207	0.675617658	5.197062137	8.062523245	0.004519021	0.068970892
ENSG00000145198	1.299141757	0.871772887	8.058894644	0.00452808	0.069047124
ENSG00000169550	-2.904206727	3.185333941	8.04930119	0.004552121	0.069351462
ENSG00000171109	-0.526406454	6.081452594	8.042602988	0.004568984	0.069545989
ENSG00000134690	0.556517147	4.11562996	8.038183283	0.004580145	0.069653466
ENSG00000157349	0.434388233	5.228503202	8.033358426	0.004592361	0.069698018
ENSG00000158764	-3.118956957	0.857773297	8.032018291	0.00459576	0.069698018
ENSG00000206077	0.895752005	3.1494354	8.031691356	0.00459659	0.069698018
ENSG00000176182	0.767631309	1.914178428	8.029015219	0.004603386	0.069698018
ENSG00000108839	-2.288210074	3.689109912	8.028935177	0.00460359	0.069698018
ENSG00000178623	0.630116245	5.92564519	8.025731257	0.00461174	0.069759244
ENSG00000185008	-0.950131499	2.932965416	8.01983695	0.004626774	0.069788748
ENSG00000186364	0.847187566	0.980865863	8.019609192	0.004627355	0.069788748
ENSG00000249437	-1.262015825	2.107769755	8.017282164	0.004633305	0.069788748
ENSG00000184232	0.651791888	5.056049618	8.01709981	0.004633772	0.069788748
ENSG00000030419	-0.941249776	5.611864902	8.015754413	0.004637215	0.069788748
ENSG00000124939	-1.639610341	1.022215105	8.015314867	0.004638341	0.069788748
ENSG00000138759	0.830778967	5.227166041	8.006138773	0.004661904	0.070027991
ENSG00000113389	-1.798470083	2.683600219	8.005912374	0.004662486	0.070027991
ENSG00000087494	-1.920184443	0.955733293	8.001219957	0.004674584	0.070067176
ENSG00000121380	0.709383479	4.596532548	8.00066482	0.004676018	0.070067176
ENSG00000281449	0.709384667	4.596532264	8.000102685	0.00467747	0.070067176
ENSG00000135604	-1.006775215	1.954399164	7.996476835	0.004686846	0.070145768
ENSG00000254726	0.990812446	2.058733288	7.994771249	0.004691263	0.070147026
ENSG00000132481	0.508733235	4.725802157	7.992199959	0.00469793	0.070147026
ENSG00000244026	0.796192232	2.866807395	7.990082713	0.004703427	0.070147026
ENSG00000214514	1.35988392	0.039586186	7.990074678	0.004703448	0.070147026
ENSG00000164077	0.558451909	3.830989387	7.987723227	0.00470956	0.070154193
ENSG00000105971	-0.759512889	4.969421005	7.986713417	0.004712188	0.070154193
ENSG00000148834	-0.733261385	5.124293001	7.985089857	0.004716415	0.070155647
ENSG00000135185	-0.74187293	3.246446322	7.982796154	0.004722395	0.070183131
ENSG00000133710	-3.235705449	9.806026139	7.978467504	0.0047337	0.070289648
ENSG00000234851	0.920210416	8.723233193	7.970054643	0.00475575	0.070555398
ENSG00000118492	0.927419698	1.872723333	7.967237513	0.004763158	0.070603627
ENSG00000007516	0.867654769	2.182961146	7.964600338	0.004770102	0.070644923
ENSG00000197632	-3.227057651	5.491385834	7.961459198	0.004778388	0.070671998
ENSG00000105393	0.42580615	5.507360332	7.960753435	0.004780251	0.070671998
ENSG00000182362	0.745539864	2.826718488	7.956459966	0.004791604	0.070778243
ENSG00000125089	-0.958435441	3.957150029	7.953143052	0.004800394	0.07084647
ENSG00000120860	0.463157465	5.307183748	7.948402778	0.004812984	0.070926399
ENSG00000221916	0.951211984	0.00409779	7.947960406	0.00481416	0.070926399
ENSG00000147526	-0.596843397	6.888924727	7.94033058	0.0048345	0.071118287
ENSG00000164983	-0.579351417	4.464510748	7.93954765	0.004836592	0.071118287
ENSG00000134574	0.520745551	4.674168538	7.937061965	0.004843241	0.071118287
ENSG00000117266	0.915931275	4.04556076	7.936803999	0.004843931	0.071118287
ENSG00000224373	-1.649464933	3.858179503	7.931887095	0.004857111	0.071190181
ENSG00000282691	-1.649462521	3.858177006	7.931850514	0.00485721	0.071190181
ENSG00000266179	-1.692148022	3.359548088	7.925705044	0.004873735	0.071241862
ENSG00000274112	-1.247372569	0.869906276	7.924265223	0.004877615	0.071241862
ENSG00000272835	-1.247368729	0.869904095	7.923946693	0.004878474	0.071241862
ENSG00000118496	-0.55467815	4.672029306	7.923595425	0.004879421	0.071241862
ENSG00000011009	0.488034817	5.877954473	7.922748607	0.004881705	0.071241862
ENSG00000257591	-1.325212304	0.62829619	7.9097378	0.00491694	0.071694466
ENSG00000154124	-0.500026238	4.786469295	7.906161187	0.004926671	0.071774746
ENSG00000270757	-2.365880361	1.676992512	7.903843677	0.004932986	0.071791474
ENSG00000197312	-0.512766216	6.308901384	7.901096006	0.004940485	0.071791474
ENSG00000148154	-0.608952841	6.620117099	7.901091508	0.004940498	0.071791474
ENSG00000117480	0.481698546	4.466203667	7.89717326	0.004951211	0.071885663
ENSG00000175906	-1.8387382	2.261858177	7.894938296	0.004957333	0.071913078
ENSG00000213983	0.439794096	5.88559538	7.892208556	0.00496482	0.071913318
ENSG00000125285	-2.468064038	3.345160662	7.891845716	0.004965816	0.071913318
ENSG00000139800	1.821010638	0.226157468	7.889734846	0.004971615	0.07193597
ENSG00000184900	0.482623493	6.531667401	7.882516534	0.004991497	0.072098173
ENSG00000179546	1.154059351	4.06523834	7.882211481	0.004992339	0.072098173
ENSG00000198830	-0.629192401	7.06983256	7.880788099	0.00499627	0.072098173
ENSG00000122958	-0.463317645	5.792653909	7.879509957	0.004999803	0.072098173
ENSG00000213762	-0.776995909	4.085285069	7.869147553	0.005028535	0.072214108
ENSG00000227372	-0.793174163	2.885868553	7.862135727	0.005048073	0.072214108
ENSG00000065717	0.741240393	3.267777969	7.861734624	0.005049193	0.072214108
ENSG00000275164	1.571172455	1.731697265	7.860210092	0.005053452	0.072214108
ENSG00000204859	0.50415248	3.822961748	7.859697328	0.005054885	0.072214108
ENSG00000076826	0.540463346	5.28134597	7.858968781	0.005056923	0.072214108
ENSG00000165521	-1.119735278	1.800456042	7.856897447	0.005062719	0.072214108
ENSG00000221821	-1.178915833	0.47604333	7.855520076	0.005066578	0.072214108
ENSG00000168569	0.534564179	3.721163597	7.854121197	0.005070499	0.072214108
ENSG00000280909	0.91833565	0.686411557	7.850695702	0.005080115	0.072214108
ENSG00000163331	-2.944281486	3.487368224	7.850636448	0.005080282	0.072214108
ENSG00000281687	0.918337392	0.686395136	7.850619451	0.00508033	0.072214108
ENSG00000280521	0.918337479	0.686407787	7.850207824	0.005081487	0.072214108
ENSG00000123095	0.936728205	5.75999003	7.85004604	0.005081941	0.072214108
ENSG00000280912	0.918339858	0.686394837	7.849810522	0.005082603	0.072214108
ENSG00000281418	0.918340574	0.68640565	7.849283035	0.005084087	0.072214108
ENSG00000215837	0.918342053	0.686403282	7.848906788	0.005085145	0.072214108
ENSG00000281237	0.918342838	0.686402593	7.848723758	0.00508566	0.072214108
ENSG00000281334	0.918346693	0.686396928	7.847673799	0.005088614	0.072214108
ENSG00000276491	-2.728738063	2.60709382	7.838288533	0.005115101	0.07250311
ENSG00000142655	0.55129765	3.760287482	7.837435695	0.005117515	0.07250311
ENSG00000169599	0.453298337	4.892619122	7.83447674	0.005125899	0.072561038
ENSG00000029153	-0.825206966	6.276933776	7.832979359	0.005130147	0.072561038
ENSG00000151500	0.457305757	4.829829807	7.830705063	0.005136606	0.072591951
ENSG00000225840	1.076802785	12.08075827	7.82838323	0.005143208	0.072624839
ENSG00000051523	0.611718175	6.454843239	7.826484134	0.005148615	0.072640803
ENSG00000282290	-3.996659146	4.417533708	7.820402379	0.005165969	0.072736414
ENSG00000093072	-1.035003501	3.318886298	7.819468308	0.00516864	0.072736414
ENSG00000057019	-0.722928771	4.20506063	7.81844579	0.005171565	0.072736414
ENSG00000283201	-1.232733313	0.810615879	7.818112284	0.005172519	0.072736414
ENSG00000119574	0.630904555	2.685277117	7.814102382	0.005184009	0.072774588
ENSG00000211666	-1.615735756	6.000262575	7.813685742	0.005185204	0.072774588
ENSG00000250067	1.013334503	0.889511791	7.81159092	0.005191218	0.072774588
ENSG00000198542	-1.495082851	1.524986842	7.811189802	0.005192371	0.072774588
ENSG00000146707	1.197691191	0.726716094	7.80847181	0.005200186	0.072824041
ENSG00000155511	-1.085706018	0.447291272	7.799354903	0.005226489	0.0731321
ENSG00000099812	0.881747634	8.087005002	7.797348639	0.005232295	0.073153088
ENSG00000168477	-1.184279466	4.897517554	7.7899245	0.005253839	0.073393886
ENSG00000180957	-0.50213495	5.060459331	7.786587303	0.005263553	0.073410944
ENSG00000125954	1.454013653	1.284035821	7.786535521	0.005263703	0.073410944
ENSG00000165272	-2.120475963	7.891093133	7.780451238	0.00528146	0.073576555
ENSG00000129226	0.758212067	7.616137819	7.779500468	0.005284241	0.073576555
ENSG00000206435	1.980307049	2.287385552	7.777086851	0.005291306	0.073614584
ENSG00000079257	0.634874634	5.220056947	7.769928764	0.005312314	0.073846387
ENSG00000182489	-2.257036308	0.83652608	7.763664197	0.005330771	0.073872422
ENSG00000178338	0.902767892	8.120370559	7.762854001	0.005333162	0.073872422
ENSG00000105519	0.789853772	3.081666127	7.76260616	0.005333894	0.073872422
ENSG00000180543	-1.250336498	2.417530548	7.762383324	0.005334552	0.073872422
ENSG00000132164	-3.169209609	0.773741422	7.760486509	0.005340157	0.073872422
ENSG00000073711	-0.705314652	3.92689549	7.758117521	0.005347166	0.073872422
ENSG00000101439	0.62393951	8.147516619	7.75797541	0.005347587	0.073872422
ENSG00000105855	-0.588291391	6.454304687	7.757505909	0.005348977	0.073872422
ENSG00000137478	-0.777684735	3.683483304	7.753893955	0.005359685	0.073960177
ENSG00000154263	-0.98960295	1.978846464	7.749841129	0.005371727	0.074066169
ENSG00000148943	-0.452259332	6.60924455	7.739697261	0.005401986	0.074407413
ENSG00000142409	0.521762269	4.175753286	7.738584644	0.005405315	0.074407413
ENSG00000198019	-1.3842069	-0.049142332	7.737148298	0.005409616	0.074407413
ENSG00000113742	-0.54822063	6.461795811	7.735401421	0.005414852	0.074419173
ENSG00000102265	0.633918274	6.411847493	7.732506573	0.005423541	0.0744286
ENSG00000211594	-1.711637827	1.813569091	7.731507068	0.005426544	0.0744286
ENSG00000167674	0.448732105	4.878577026	7.730795432	0.005428683	0.0744286
ENSG00000178966	-0.780769592	3.005958491	7.728704552	0.005434973	0.07443629
ENSG00000167701	0.758272428	5.226339469	7.727696698	0.005438008	0.07443629
ENSG00000137693	-0.556929519	6.761156977	7.723854941	0.005449591	0.074534786
ENSG00000168243	-2.264285597	0.7259648	7.721127223	0.005457831	0.074587428
ENSG00000167916	-3.552300832	1.147822828	7.717052608	0.005470163	0.074634104
ENSG00000113594	-0.85766029	5.386253865	7.716831933	0.005470832	0.074634104
ENSG00000125967	0.566830898	3.678887246	7.713221884	0.005481783	0.074634104
ENSG00000278763	1.031025895	1.081433169	7.71275407	0.005483203	0.074634104
ENSG00000047936	-1.661639305	-0.004668827	7.711867959	0.005485896	0.074634104
ENSG00000204256	0.596905978	6.619767164	7.710890917	0.005488866	0.074634104
ENSG00000138685	-1.022717536	2.742888232	7.709859856	0.005492002	0.074634104
ENSG00000040608	0.86209407	2.157428427	7.692831107	0.005544059	0.075281323
ENSG00000172955	1.166854353	5.957892711	7.689203579	0.005555214	0.075372535
ENSG00000211673	-1.706010763	5.573668497	7.686631891	0.005563135	0.075419776
ENSG00000151726	-0.672546633	6.069392969	7.682109045	0.005577095	0.075517673
ENSG00000065135	-0.617657189	6.860880711	7.68101377	0.005580481	0.075517673
ENSG00000175183	-1.043430546	3.797771723	7.679227322	0.005586008	0.075517673
ENSG00000276256	1.081060576	4.659633147	7.678539104	0.005588139	0.075517673
ENSG00000178202	-0.594421583	4.956468565	7.670888399	0.005611882	0.075761409
ENSG00000288516	-0.753359249	2.885137447	7.669855704	0.005615095	0.075761409
ENSG00000168818	0.474452782	5.753451142	7.666708078	0.005624899	0.075833454
ENSG00000088387	-0.791805692	6.453785242	7.660833321	0.005643243	0.075976844
ENSG00000240065	-1.072067002	1.959373558	7.660438082	0.00564448	0.075976844
ENSG00000275618	0.54227797	4.891966641	7.656752892	0.005656021	0.076071915
ENSG00000132821	1.154794888	0.593558681	7.653050268	0.005667641	0.076075934
ENSG00000068001	0.493825998	5.021304028	7.652939611	0.005667989	0.076075934
ENSG00000157870	0.645187767	4.716017241	7.652377434	0.005669755	0.076075934
ENSG00000100319	0.604796586	3.405946371	7.648235544	0.005682788	0.07619062
ENSG00000090581	0.407294232	5.420678913	7.643004691	0.00569929	0.0763043
ENSG00000223572	0.535300111	6.908494418	7.642700784	0.005700251	0.0763043
ENSG00000170561	0.616711305	4.546091551	7.637605273	0.005716376	0.076459903
ENSG00000285188	1.093166805	1.574737286	7.635338583	0.005723564	0.07647293
ENSG00000182263	-1.054580303	1.326294002	7.633907386	0.005728107	0.07647293
ENSG00000138411	-0.942785573	3.436364551	7.631441718	0.005735943	0.07647293
ENSG00000130159	0.453445485	4.769834019	7.630868488	0.005737767	0.07647293
ENSG00000211625	-2.039774158	2.753915003	7.629373895	0.005742523	0.07647293
ENSG00000129128	-0.630166805	7.391921051	7.62879687	0.005744361	0.07647293
ENSG00000158856	0.654175641	4.013955647	7.625951606	0.00575343	0.07653369
ENSG00000198435	0.628408545	4.667080213	7.620797776	0.005769896	0.07669266
ENSG00000186010	0.478800595	6.714105136	7.614776174	0.005789194	0.076889011
ENSG00000099795	0.53646105	5.573862577	7.612874137	0.005795304	0.076910022
ENSG00000185187	0.501844857	4.216191693	7.609676243	0.005805591	0.076941343
ENSG00000121552	-3.280095842	9.413317062	7.609324614	0.005806723	0.076941343
ENSG00000167881	-0.471111023	5.4507626	7.599188776	0.005839457	0.077314773
ENSG00000178473	1.671583302	1.253182713	7.591190677	0.00586542	0.077598042
ENSG00000171812	-0.966098231	1.999640969	7.587400433	0.005877765	0.077638157
ENSG00000125656	0.513873182	4.567813151	7.586793914	0.005879742	0.077638157
ENSG00000176153	0.790715386	7.745694351	7.586051816	0.005882163	0.077638157
ENSG00000126522	0.558422014	6.703773138	7.582549327	0.005893603	0.077705031
ENSG00000102858	0.455553312	5.149682097	7.581700602	0.005896379	0.077705031
ENSG00000171853	0.451671702	5.018245149	7.578128032	0.005908076	0.077789665
ENSG00000112308	-0.471197065	6.459301327	7.576750316	0.005912594	0.077789665
ENSG00000055950	0.448963651	5.005075946	7.575548005	0.005916539	0.077789665
ENSG00000073282	-2.550991578	4.642105546	7.570160405	0.00593425	0.077914944
ENSG00000205413	-0.943010401	7.708608113	7.569859537	0.005935241	0.077914944
ENSG00000185052	-0.899227068	3.835492133	7.566167244	0.005947412	0.078014436
ENSG00000105131	-2.695614629	2.416279658	7.563505415	0.005956203	0.078069457
ENSG00000155330	-0.644185552	2.871807824	7.555848187	0.005981564	0.078341422
ENSG00000084092	0.443516373	5.392031011	7.545363303	0.006016469	0.078737873
ENSG00000178028	0.519834979	4.540331332	7.538792262	0.006038451	0.078964711
ENSG00000123094	-0.974435777	3.21553019	7.537287363	0.006043496	0.078969901
ENSG00000130813	0.586979155	4.474379771	7.53588722	0.006048195	0.078970547
ENSG00000119661	-0.531157995	3.897524866	7.532813026	0.006058524	0.07903895
ENSG00000112062	-0.419424991	6.256909997	7.530708189	0.006065606	0.07903895
ENSG00000196937	-0.60314563	6.385075754	7.52903169	0.006071253	0.07903895
ENSG00000100442	-0.461150223	5.023442409	7.528472595	0.006073138	0.07903895
ENSG00000105369	-1.565829582	3.186539991	7.527416731	0.006076698	0.07903895
ENSG00000075429	1.025792527	0.03578618	7.518900631	0.006105493	0.079352724
ENSG00000120265	-0.513085274	5.283282342	7.508554251	0.006140664	0.079748825
ENSG00000061676	-0.602482113	8.048457504	7.506741728	0.006146847	0.079768134
ENSG00000063245	0.5291196	6.567731214	7.504217087	0.006155469	0.07981905
ENSG00000169894	1.326276528	5.748179993	7.501594865	0.006164438	0.079874376
ENSG00000106384	1.066294061	3.607201003	7.500158755	0.006169355	0.079877166
ENSG00000205250	0.428935431	5.649866889	7.497283418	0.006179213	0.079885015
ENSG00000136881	0.859662353	2.438746159	7.497238568	0.006179367	0.079885015
ENSG00000254413	0.718587273	3.021500846	7.489571894	0.006205731	0.080164828
ENSG00000153823	-0.966865806	3.03701325	7.464720128	0.006291981	0.081217238
ENSG00000196700	-0.805222252	3.8431164	7.46007825	0.006308226	0.081354744
ENSG00000037637	-0.484822786	4.552984715	7.458941156	0.006312212	0.081354744
ENSG00000159409	1.310081953	1.472637318	7.451008316	0.006340092	0.08165212
ENSG00000211598	-1.590740709	6.83371745	7.449169894	0.006346571	0.08167364
ENSG00000198743	-0.507820234	5.150289609	7.447459952	0.006352604	0.081689384
ENSG00000182674	1.538994224	0.85101146	7.443000295	0.006368364	0.081824601
ENSG00000182831	-0.507946325	7.522353878	7.4417604	0.006372752	0.081824601
ENSG00000243414	-1.140224375	1.003380326	7.437548771	0.006387683	0.081929073
ENSG00000134240	0.981699275	8.117289517	7.436745465	0.006390535	0.081929073
ENSG00000275744	0.841474113	1.16546769	7.430230609	0.006413712	0.0821642
ENSG00000282801	-1.557076222	5.06044507	7.427662063	0.006422874	0.082185992
ENSG00000243466	-1.5570807	5.060460722	7.42704131	0.00642509	0.082185992
ENSG00000167543	0.510930687	4.093773448	7.423335357	0.006438336	0.08227475
ENSG00000108518	0.718210699	9.194641104	7.420582979	0.006448192	0.08227475
ENSG00000123388	1.336698084	1.687431803	7.420520679	0.006448415	0.08227475
ENSG00000259132	1.476762667	2.461260099	7.419687466	0.006451402	0.08227475
ENSG00000112146	-0.546426604	5.290805487	7.415684896	0.00646577	0.08235582
ENSG00000165684	0.559947927	3.42747316	7.415215891	0.006467455	0.08235582
ENSG00000275063	-2.283079088	3.112159493	7.412236098	0.006478176	0.082370927
ENSG00000100387	-0.652997044	4.265529216	7.412190501	0.00647834	0.082370927
ENSG00000124875	-1.46783885	0.210030886	7.407428679	0.006495509	0.082527464
ENSG00000166821	0.527092477	4.593681614	7.395165739	0.00653994	0.082940393
ENSG00000070190	-0.903224169	4.689457314	7.394213883	0.006543402	0.082940393
ENSG00000166143	1.030567743	4.246076489	7.392661763	0.00654905	0.082940393
ENSG00000163625	-0.444710973	6.345930305	7.391103119	0.006554728	0.082940393
ENSG00000140022	-0.549357569	6.366913264	7.390691847	0.006556227	0.082940393
ENSG00000104643	-0.453824865	4.482134072	7.390395893	0.006557305	0.082940393
ENSG00000178904	-0.527070162	4.723965926	7.385662022	0.006574587	0.0830971
ENSG00000152104	-0.628184336	5.079065196	7.383770135	0.006581506	0.083122707
ENSG00000104872	0.499324349	5.453682036	7.381606238	0.006589429	0.083160948
ENSG00000105750	-1.203849876	0.839203085	7.371939389	0.006624945	0.083501251
ENSG00000086289	-1.076037421	2.745387123	7.371591858	0.006626225	0.083501251
ENSG00000235360	-2.969308526	3.074916382	7.367523957	0.006641232	0.083628319
ENSG00000282627	-1.726173367	2.852319883	7.357948546	0.006676693	0.083917111
ENSG00000211964	-1.72616814	2.852312509	7.357716974	0.006677553	0.083917111
ENSG00000104946	0.638516376	3.963453283	7.35733108	0.006678986	0.083917111
ENSG00000112078	-0.482886734	6.336931653	7.353830879	0.006692001	0.084018495
ENSG00000183214	-2.672878144	0.487187646	7.345444745	0.00672329	0.084318817
ENSG00000088682	0.450393184	6.101702517	7.343583402	0.006730255	0.084318817
ENSG00000127955	-0.711350697	4.466165213	7.342311134	0.006735019	0.084318817
ENSG00000198695	0.814192366	5.981350247	7.342109093	0.006735776	0.084318817
ENSG00000258644	-2.09913779	1.022176942	7.340669971	0.006741171	0.084324206
ENSG00000120555	-1.224638856	0.188519152	7.335030335	0.006762354	0.084526935
ENSG00000161955	0.617519628	5.785686605	7.332675115	0.00677122	0.08455182
ENSG00000176171	-1.34027532	3.648599458	7.331857881	0.0067743	0.08455182
ENSG00000177932	-0.932452516	2.357653989	7.33046767	0.006779541	0.084555115
ENSG00000123154	0.648555546	2.317878489	7.325839669	0.00679702	0.084647237
ENSG00000128510	-2.702348225	2.547422878	7.325132413	0.006799695	0.084647237
ENSG00000115902	-0.620942061	4.607663065	7.322060317	0.006811328	0.084647237
ENSG00000144045	0.588615228	4.794210004	7.321982704	0.006811622	0.084647237
ENSG00000089327	0.864805806	5.480867537	7.321924554	0.006811843	0.084647237
ENSG00000110427	-1.867553234	1.106584105	7.318105443	0.006826334	0.084744971
ENSG00000184743	-0.523652829	7.30662395	7.31642498	0.00683272	0.084744971
ENSG00000155959	-0.585187049	4.743663481	7.315431943	0.006836497	0.084744971
ENSG00000185070	-0.765114629	3.878227834	7.314599778	0.006839663	0.084744971
ENSG00000102218	-0.54100768	4.870907747	7.31026876	0.006856167	0.084844384
ENSG00000120471	-2.828570347	1.536010641	7.309292715	0.006859892	0.084844384
ENSG00000136404	-1.008745674	0.966992769	7.308565101	0.00686267	0.084844384
ENSG00000070423	0.493298579	4.676211614	7.303629664	0.006881546	0.084977658
ENSG00000167748	1.231789984	3.522335941	7.303131115	0.006883455	0.084977658
ENSG00000099326	0.554808882	3.980531382	7.300593133	0.006893185	0.085035974
ENSG00000124466	-2.704230732	5.89435816	7.285225714	0.0069524	0.085704217
ENSG00000074071	0.49361415	5.456722643	7.283027508	0.006960912	0.085746928
ENSG00000130312	0.462157846	4.714635472	7.27794311	0.006980642	0.085888505
ENSG00000106089	0.776916363	2.729634769	7.277460649	0.006982518	0.085888505
ENSG00000198723	1.186627634	0.335346971	7.27542317	0.006990442	0.085923764
ENSG00000128607	-0.416893624	5.691725314	7.27100192	0.00700767	0.085978387
ENSG00000065923	-0.603991645	4.951348596	7.270891969	0.007008099	0.085978387
ENSG00000133641	-0.762235187	4.219506096	7.27038683	0.00701007	0.085978387
ENSG00000163362	0.553553972	7.261274513	7.262586772	0.007040581	0.086232235
ENSG00000115415	-0.514640142	7.051380501	7.262332336	0.007041578	0.086232235
ENSG00000130818	-1.006785825	5.35384919	7.261205873	0.007045996	0.086232235
ENSG00000104976	0.574561444	3.034224696	7.258746593	0.007055652	0.086288234
ENSG00000186704	0.839586798	2.372292651	7.251573721	0.00708389	0.086524361
ENSG00000002016	0.52297901	3.615252757	7.250570726	0.007087848	0.086524361
ENSG00000188641	-0.786584663	4.817707317	7.246437377	0.007104182	0.086524361
ENSG00000254706	1.022954688	0.060339989	7.245908956	0.007106273	0.086524361
ENSG00000128309	0.514748862	5.928346931	7.24499053	0.007109909	0.086524361
ENSG00000213015	0.727197757	2.606810589	7.244168036	0.007113167	0.086524361
ENSG00000132746	-2.257121507	3.771469108	7.242193018	0.007120995	0.086524361
ENSG00000106278	-1.268959199	4.377953628	7.241776411	0.007122648	0.086524361
ENSG00000134152	-0.664577372	4.759126187	7.24174535	0.007122771	0.086524361
ENSG00000110987	0.573065153	3.134759267	7.240016378	0.007129633	0.086524361
ENSG00000142396	0.448117856	5.128605835	7.23967499	0.007130989	0.086524361
ENSG00000148090	0.516126755	4.381399971	7.232090813	0.007161176	0.086777005
ENSG00000090487	-0.432159426	5.429911347	7.231877305	0.007162027	0.086777005
ENSG00000086570	-2.679226967	5.487409276	7.216912428	0.007221983	0.087421498
ENSG00000130024	-0.468531868	5.075856446	7.216035288	0.007225513	0.087421498
ENSG00000172201	-1.016642205	4.399720201	7.213992642	0.00723374	0.087443875
ENSG00000173926	0.719640671	4.10600821	7.212928917	0.007238028	0.087443875
ENSG00000276130	0.753157066	4.679087895	7.21082335	0.007246524	0.087443875
ENSG00000285283	1.654477174	2.327978893	7.209958122	0.007250019	0.087443875
ENSG00000160255	-0.828017778	4.080464617	7.209195314	0.007253101	0.087443875
ENSG00000088340	0.757979373	5.666470006	7.206089717	0.007265662	0.087533192
ENSG00000224578	0.779973721	2.557784771	7.198507759	0.007296423	0.08779876
ENSG00000186564	0.942875573	1.122145405	7.198109403	0.007298043	0.08779876
ENSG00000171222	0.647600844	4.207874784	7.195730903	0.007307722	0.087818427
ENSG00000112182	-1.148354828	0.852920209	7.193517714	0.00731674	0.087818427
ENSG00000275379	0.582640071	5.011663142	7.193239913	0.007317873	0.087818427
ENSG00000122386	0.592928237	3.026838375	7.192036087	0.007322784	0.087818427
ENSG00000130165	0.491323676	4.736506849	7.191364352	0.007325526	0.087818427
ENSG00000104524	-0.890512641	1.284916461	7.187264207	0.007342284	0.087957251
ENSG00000187535	0.49656533	4.635404623	7.183848772	0.007356274	0.088062735
ENSG00000165417	-0.407311563	5.926468161	7.176882889	0.00738489	0.088343049
ENSG00000136997	0.508822908	5.737476088	7.169084602	0.007417061	0.088616721
ENSG00000278458	-1.32210323	3.164072177	7.16880902	0.007418201	0.088616721
ENSG00000023445	-0.93758665	6.1049401	7.164535471	0.007435894	0.088629296
ENSG00000130511	0.527475742	3.555344023	7.16413066	0.007437573	0.088629296
ENSG00000150556	0.838999125	4.073316966	7.164041086	0.007437944	0.088629296
ENSG00000169031	-1.015018998	1.187834692	7.163515578	0.007440123	0.088629296
ENSG00000137648	0.527734072	7.696145007	7.158524035	0.007460856	0.088813993
ENSG00000181896	-0.520276215	4.0156157	7.156055433	0.007471132	0.088874032
ENSG00000050393	-0.459158715	5.043574543	7.153128146	0.007483335	0.088956905
ENSG00000116106	-0.785932911	3.774156705	7.143578259	0.007523289	0.089369312
ENSG00000254685	-0.536816071	4.718277658	7.141661238	0.007531336	0.089402378
ENSG00000242173	1.201846447	0.651454926	7.132546121	0.007569716	0.089705949
ENSG00000186481	-1.06771241	2.047824326	7.131916158	0.007572376	0.089705949
ENSG00000122678	0.533188147	4.056842969	7.130823365	0.007576993	0.089705949
ENSG00000102981	0.78393753	1.187863218	7.130577309	0.007578032	0.089705949
ENSG00000027075	-0.82627048	4.783296926	7.128569899	0.007586521	0.089735456
ENSG00000130724	0.484313116	6.765821885	7.12749039	0.00759109	0.089735456
ENSG00000005075	0.505700319	5.12813539	7.125069302	0.007601348	0.089794223
ENSG00000160867	0.66892057	4.590598613	7.122041671	0.007614195	0.089883479
ENSG00000125998	-2.431140613	2.353212847	7.11930876	0.00762581	0.089958083
ENSG00000171368	0.594766785	4.330003372	7.1156383	0.007641439	0.090069191
ENSG00000170906	0.847724225	1.840877478	7.112211604	0.00765606	0.090069191
ENSG00000149313	-0.475269841	4.736986055	7.112139338	0.007656368	0.090069191
ENSG00000152422	0.738912174	4.947054841	7.112123018	0.007656438	0.090069191
ENSG00000139579	0.444377803	4.689383507	7.103887727	0.007691694	0.090421318
ENSG00000129925	0.445973276	6.237024742	7.101223692	0.007703134	0.090493183
ENSG00000221869	0.689509715	4.538889863	7.093679385	0.007735627	0.090682344
ENSG00000205436	1.094954511	2.750409132	7.092965659	0.007738708	0.090682344
ENSG00000171931	0.924054937	0.389940843	7.092681438	0.007739936	0.090682344
ENSG00000232070	1.183285586	2.589549736	7.092529972	0.00774059	0.090682344
ENSG00000262446	1.028961091	2.375003084	7.087063572	0.007764236	0.090896678
ENSG00000127418	0.566148198	4.202501725	7.083085689	0.00778149	0.091007502
ENSG00000113456	-0.481460444	3.98310874	7.082273153	0.007785019	0.091007502
ENSG00000078140	-0.419740612	6.315370339	7.081178791	0.007789775	0.091007502
ENSG00000167395	0.41842459	5.108500373	7.077158344	0.007807272	0.091149233
ENSG00000120068	1.75493672	1.264658022	7.075516905	0.007814428	0.091152848
ENSG00000079435	0.69721584	2.476548251	7.073163528	0.007824698	0.091152848
ENSG00000226916	1.261917872	1.787994682	7.071249469	0.007833061	0.091152848
ENSG00000204221	1.261921324	1.787993052	7.070834276	0.007834877	0.091152848
ENSG00000105700	0.494687222	5.70272037	7.069146022	0.007842263	0.091152848
ENSG00000070526	0.719188022	8.455707174	7.068756433	0.007843968	0.091152848
ENSG00000187017	1.054166751	3.352359337	7.068487808	0.007845144	0.091152848
ENSG00000143119	-0.884366484	3.572935865	7.067147281	0.007851016	0.091158722
ENSG00000131797	0.522985759	4.154204632	7.06098329	0.007878075	0.091410418
ENSG00000168807	-0.467953728	5.667687897	7.056935719	0.007895894	0.091554646
ENSG00000128849	-1.242323262	4.561141897	7.053188721	0.007912427	0.091599914
ENSG00000196151	-0.664834748	2.696168092	7.051382582	0.007920409	0.091599914
ENSG00000258311	0.73216837	2.521873402	7.051215956	0.007921146	0.091599914
ENSG00000158481	-1.322579861	0.218943548	7.051095508	0.007921679	0.091599914
ENSG00000169682	0.463280651	4.180323896	7.049946915	0.00792676	0.091599914
ENSG00000204348	0.695590255	2.694765084	7.044758724	0.007949753	0.091803167
ENSG00000124374	-1.216687653	4.242367445	7.041470536	0.007964361	0.091909379
ENSG00000132359	0.494475727	6.036069435	7.037435179	0.007982326	0.092054158
ENSG00000205765	-0.465187967	4.994840273	7.034842471	0.00799389	0.092099832
ENSG00000270550	-1.530792946	4.05959367	7.033344741	0.008000579	0.092099832
ENSG00000282777	-1.530792555	4.059590475	7.032903048	0.008002552	0.092099832
ENSG00000211445	-0.933973549	5.495159981	7.027468613	0.008026874	0.092296569
ENSG00000198060	-0.617515298	4.752329025	7.026656891	0.008030513	0.092296569
ENSG00000158987	-0.462061288	5.029323688	7.023718598	0.008043701	0.092384334
ENSG00000129084	-0.469108028	6.135467238	7.02030875	0.008059033	0.092384334
ENSG00000104969	0.43671589	5.65376711	7.018602576	0.008066716	0.092384334
ENSG00000153993	-1.543250949	2.000859592	7.017947294	0.008069669	0.092384334
ENSG00000228474	0.441647742	6.714090094	7.017926185	0.008069764	0.092384334
ENSG00000173320	-0.758496861	3.872342787	7.017700644	0.008070781	0.092384334
ENSG00000163141	-2.440843672	4.246787999	7.014153881	0.008086784	0.092505185
ENSG00000143546	-3.427296045	10.23950901	7.008834308	0.008110847	0.09260428
ENSG00000145283	-2.417563749	2.178863554	7.007696655	0.008116003	0.09260428
ENSG00000137876	-0.489468625	5.628202905	7.007424661	0.008117236	0.09260428
ENSG00000254206	0.896534858	1.425525328	7.007420992	0.008117253	0.09260428
ENSG00000197948	0.554013656	4.147608333	7.005832006	0.008124461	0.092624304
ENSG00000141738	0.641860666	4.294197378	7.002979015	0.008137419	0.092709813
ENSG00000163754	-0.524168569	4.302105521	6.99205325	0.008187238	0.093176564
ENSG00000180596	0.512636793	6.519205997	6.990808876	0.008192932	0.093176564
ENSG00000104714	0.523711807	4.279716785	6.990391582	0.008194842	0.093176564
ENSG00000103490	0.57775204	4.722336223	6.987574785	0.008207749	0.093260893
ENSG00000175874	-1.305245352	1.101813557	6.984724791	0.008220829	0.093347077
ENSG00000100348	0.455833897	5.777902841	6.979381383	0.008245411	0.093477637
ENSG00000143891	0.726186401	6.329791711	6.979285458	0.008245853	0.093477637
ENSG00000153443	0.73023926	2.480921201	6.978638057	0.008248836	0.093477637
ENSG00000169629	-0.774780783	4.100198467	6.972395919	0.008277659	0.093741731
ENSG00000144476	-0.816054316	2.378265977	6.970146359	0.008288072	0.09379586
ENSG00000085433	-0.69724003	4.235198304	6.968934614	0.008293686	0.09379586
ENSG00000018236	-1.198834733	2.81662016	6.967392416	0.008300837	0.09379586
ENSG00000107249	0.744357575	4.20476549	6.966597564	0.008304525	0.09379586
ENSG00000141542	0.520119484	3.961745374	6.952957972	0.008368076	0.094450833
ENSG00000060709	1.208631885	3.27015596	6.949279565	0.0083853	0.094582392
ENSG00000147650	-0.78891947	2.287094243	6.941827625	0.008420304	0.094914198
ENSG00000172578	-1.07000964	3.331150666	6.93790453	0.008438792	0.094966451
ENSG00000119681	-0.824862432	4.479252684	6.937722048	0.008439653	0.094966451
ENSG00000145901	0.539820802	7.523840036	6.937285902	0.008441711	0.094966451
ENSG00000144057	-1.625927694	0.591116462	6.93525209	0.008451315	0.095011575
ENSG00000137970	-1.596061843	1.063005074	6.929107929	0.008480398	0.095275474
ENSG00000137393	-0.572776393	4.95152709	6.924821025	0.00850075	0.095441004
ENSG00000174851	0.492971695	5.382736238	6.921427958	0.008516894	0.095559101
ENSG00000166592	-1.928339697	3.280588288	6.919829998	0.008524508	0.095581397
ENSG00000149289	-0.862362704	3.806986804	6.912310353	0.008560431	0.095920871
ENSG00000036257	-0.438528885	6.566708243	6.909349019	0.00857462	0.095956893
ENSG00000288445	-0.583324343	3.8112227	6.909281654	0.008574943	0.095956893
ENSG00000110756	-0.583313878	3.811214349	6.907731697	0.00858238	0.095976886
ENSG00000183347	-3.369510442	8.373430472	6.899922715	0.008619948	0.096333585
ENSG00000136381	-0.406545785	5.971581066	6.891448446	0.008660906	0.096727688
ENSG00000106330	0.702650082	2.356060529	6.889549942	0.008670109	0.096766853
ENSG00000165175	0.511359533	6.322876638	6.887311806	0.008680972	0.096824473
ENSG00000153802	-3.28135452	6.143003293	6.884523461	0.008694524	0.096912
ENSG00000121005	-1.360942106	1.076844515	6.88134018	0.008710023	0.096965668
ENSG00000136167	-0.755636322	5.515016673	6.881189801	0.008710756	0.096965668
ENSG00000111145	-0.566354862	5.095517064	6.877257112	0.008729944	0.09709626
ENSG00000155304	-0.596613985	4.904416296	6.876443388	0.008733919	0.09709626
ENSG00000170852	-0.422925474	4.973559921	6.871713727	0.008757064	0.097289889
ENSG00000281962	-1.439413012	5.868421671	6.865472749	0.0087877	0.097508251
ENSG00000211949	-1.439413254	5.868422201	6.865371269	0.008788199	0.097508251
ENSG00000172469	-0.492253615	4.693354091	6.862770873	0.008800997	0.09758651
ENSG00000196205	-1.040627837	2.86499707	6.858488484	0.008822115	0.097716808
ENSG00000171004	-2.616485264	1.152532405	6.858055442	0.008824253	0.097716808
ENSG00000103495	0.430741378	6.622177957	6.852881835	0.008849841	0.097936319
ENSG00000173715	-0.711292459	3.640899098	6.849217851	0.008868009	0.098029918
ENSG00000188603	0.510896439	5.324760826	6.8488488	0.008869841	0.098029918
ENSG00000115866	-0.475068211	5.987568467	6.847661756	0.008875736	0.098031293
ENSG00000163357	1.017051634	-0.008713206	6.845447896	0.008886742	0.098089071
ENSG00000064225	-1.029232019	2.241961171	6.837982608	0.008923956	0.098435875
ENSG00000165240	-0.438960453	5.413092534	6.8248498	0.008989812	0.099023347
ENSG00000240602	1.332940606	2.445984283	6.824364133	0.008992257	0.099023347
ENSG00000010319	-1.032620332	2.582410004	6.823878239	0.008994703	0.099023347
ENSG00000232308	-2.819702008	2.365835422	6.821629262	0.009006037	0.099083906
ENSG00000265190	-2.594102559	5.379902962	6.813960972	0.009044791	0.099401305
ENSG00000158793	0.419182887	4.718162474	6.812571393	0.009051832	0.099401305
ENSG00000171443	0.589347757	3.521087062	6.81163019	0.009056605	0.099401305
ENSG00000224689	-2.075535116	2.75063391	6.811297366	0.009058293	0.099401305
ENSG00000282880	-0.508039563	4.048529019	6.802777378	0.009101618	0.099705677
ENSG00000108639	0.502678529	7.12144549	6.802022126	0.009105469	0.099705677
ENSG00000173210	-1.127236221	4.149682686	6.799597518	0.009117842	0.099705677
ENSG00000132024	0.553770643	4.974185683	6.79828688	0.009124538	0.099705677
ENSG00000274575	-1.642502825	3.663452695	6.797792599	0.009127065	0.099705677
ENSG00000272901	-1.105800145	1.093508139	6.797776969	0.009127145	0.099705677
ENSG00000211653	-1.642503075	3.663453622	6.797716226	0.009127455	0.099705677
ENSG00000094755	1.243181586	5.57729193	6.793548516	0.009148788	0.099705677
ENSG00000060749	-0.536903094	5.492557108	6.792567885	0.009153814	0.099705677
ENSG00000154736	-1.020658601	2.92125027	6.792227776	0.009155558	0.099705677
ENSG00000262334	0.779791714	2.938787037	6.791241842	0.009160616	0.099705677
ENSG00000159363	0.458967925	5.727540959	6.79075599	0.00916311	0.099705677
ENSG00000176853	-0.475245505	6.433874674	6.788590126	0.009174234	0.099705677
ENSG00000140990	0.40625474	6.031648456	6.787217113	0.009181293	0.099705677
ENSG00000111961	-0.9306398	6.189991708	6.787038492	0.009182211	0.099705677
ENSG00000211679	-1.691499669	7.925290515	6.786679485	0.009184058	0.099705677
ENSG00000030110	0.485161973	5.781395369	6.786338662	0.009185812	0.099705677
ENSG00000237022	2.695402567	3.33814342	6.781309687	0.009211728	0.099923126
ENSG00000262406	-1.142605829	3.04004634	6.779701121	0.009220033	0.099924891
ENSG00000102103	0.436131401	5.074450318	6.779000001	0.009223655	0.099924891
ENSG00000111530	-0.480956255	7.163564138	6.775140125	0.009243623	0.100077393
ENSG00000171130	0.717517669	3.362221732	6.769915467	0.009270723	0.100306856
ENSG00000213901	0.941045691	1.729053711	6.76413129	0.009300819	0.100475406
ENSG00000134317	-1.666622741	5.720289057	6.763261023	0.009305356	0.100475406
ENSG00000156017	-0.412954372	5.42323111	6.762709779	0.009308231	0.100475406
ENSG00000154723	0.472950124	6.200854976	6.762378273	0.00930996	0.100475406
ENSG00000178307	0.469902948	4.231111134	6.760818213	0.009318103	0.100479845
ENSG00000171729	0.525370271	4.403416097	6.759348638	0.00932578	0.100479845
ENSG00000106588	-0.60839113	5.434747382	6.758901516	0.009328117	0.100479845
ENSG00000114993	0.556071024	4.228397397	6.754530858	0.009350993	0.100525947
ENSG00000153936	-0.48357762	5.056799922	6.752431553	0.009362001	0.100525947
ENSG00000139988	-1.908496618	2.744967041	6.75123834	0.009368264	0.100525947
ENSG00000203814	0.667366522	6.328388242	6.751132998	0.009368817	0.100525947
ENSG00000186073	0.546117208	4.356487271	6.74769951	0.009386864	0.100525947
ENSG00000102547	-0.694443597	4.119613771	6.747342971	0.00938874	0.100525947
ENSG00000136603	-0.530843732	6.615627295	6.747230421	0.009389332	0.100525947
ENSG00000165355	-0.532434853	4.185542723	6.747060835	0.009390225	0.100525947
ENSG00000020256	0.460582146	4.526847709	6.746930245	0.009390912	0.100525947
ENSG00000187609	0.581172203	3.320074456	6.746804375	0.009391575	0.100525947
ENSG00000228623	1.207701625	2.05961018	6.741650958	0.009418742	0.100751085
ENSG00000142459	0.486958657	4.284380697	6.740230784	0.009426243	0.100751085
ENSG00000167702	0.665834717	4.214668424	6.73944399	0.009430401	0.100751085
ENSG00000213189	-1.32116692	1.324201472	6.737833072	0.009438921	0.100778723
ENSG00000134987	-0.400854754	5.67377458	6.736379192	0.009446617	0.10079475
ENSG00000168679	0.781944214	4.144389337	6.73530834	0.009452289	0.10079475
ENSG00000206560	-0.40506864	5.972799404	6.733163029	0.009463664	0.100852733
ENSG00000180694	-0.573507644	4.927064084	6.729429515	0.009483493	0.101000683
ENSG00000167107	0.579305267	4.530697037	6.724506318	0.009509705	0.101216389
ENSG00000157992	0.573692448	3.566647326	6.722921355	0.009518159	0.101239111
ENSG00000102890	0.502551681	5.067582059	6.721872345	0.009523759	0.101239111
ENSG00000005810	-0.516904079	7.114641983	6.711914374	0.009577086	0.101742311
ENSG00000145214	0.57433363	5.201243405	6.70959508	0.00958955	0.101793567
ENSG00000149823	0.448090736	6.081930267	6.708555601	0.009595141	0.101793567
ENSG00000158286	0.643354633	3.110310258	6.706261103	0.009607496	0.101793567
ENSG00000143320	-2.527861581	6.784729709	6.706008822	0.009608855	0.101793567
ENSG00000137171	0.529832161	6.247354724	6.704132145	0.009618974	0.101793567
ENSG00000284969	1.427776807	1.876896102	6.703493454	0.00962242	0.101793567
ENSG00000120800	-0.452706298	4.973383192	6.703227025	0.009623858	0.101793567
ENSG00000136235	-0.795363552	5.982374205	6.700904111	0.009636404	0.101862842
ENSG00000273993	0.537593689	5.604900323	6.699752006	0.009642632	0.101865294
ENSG00000125730	-1.275583599	4.47351785	6.695965532	0.009663132	0.102018414
ENSG00000131508	-0.386945294	5.736657536	6.693897441	0.009674348	0.102033637
ENSG00000187720	-0.624217641	5.835555482	6.693484783	0.009676587	0.102033637
ENSG00000139174	-0.857007111	2.39144276	6.692168943	0.009683732	0.10204563
ENSG00000107807	1.484631836	0.707796781	6.686998657	0.009711858	0.102229268
ENSG00000100802	0.517880539	3.506018936	6.686753226	0.009713195	0.102229268
ENSG00000104957	0.460751109	4.026276488	6.680581947	0.00974688	0.102444604
ENSG00000149328	0.639426831	4.970707861	6.680554928	0.009747028	0.102444604
ENSG00000196081	-1.168233806	1.009122925	6.679692078	0.009751747	0.102444604
ENSG00000162923	-0.583594997	6.505122736	6.676212196	0.009770804	0.102581363
ENSG00000178363	-3.041920532	6.593044933	6.674640603	0.009779423	0.102608436
ENSG00000006712	0.516334969	5.906323009	6.672573993	0.009790769	0.102628106
ENSG00000096968	-0.41583842	5.971170034	6.672098553	0.009793381	0.102628106
ENSG00000178372	-3.328885346	1.161516129	6.666548222	0.009823927	0.102884744
ENSG00000106537	-0.706104055	6.742795296	6.663842617	0.009838853	0.102977572
ENSG00000141736	0.605123933	8.14457793	6.662343265	0.009847135	0.103000786
ENSG00000107223	0.529195256	7.817946371	6.660786486	0.009855741	0.103026169
ENSG00000114650	0.417589166	6.362983004	6.659030104	0.00986546	0.103026169
ENSG00000106591	0.450205336	5.371986206	6.658615299	0.009867756	0.103026169
ENSG00000130311	0.479467006	4.863561512	6.650993409	0.009910056	0.103367425
ENSG00000273607	0.5244082	4.56018036	6.650533896	0.009912612	0.103367425
ENSG00000211593	-1.521787406	1.180592352	6.647225473	0.009931035	0.103496009
ENSG00000149212	-0.596122352	5.966635388	6.645413495	0.00994114	0.10352349
ENSG00000174839	-0.421496165	5.020483586	6.644324341	0.009947219	0.10352349
ENSG00000280529	-0.779549274	2.281313448	6.643476382	0.009951955	0.10352349
ENSG00000114378	0.683514002	5.939307722	6.637667276	0.009984459	0.103760457
ENSG00000162076	0.491895791	3.664167686	6.637222561	0.009986952	0.103760457
ENSG00000130827	0.500383051	4.677911442	6.634278503	0.01000347	0.103824619
ENSG00000118855	-0.546064629	6.193070434	6.633943607	0.010005351	0.103824619
ENSG00000143147	-0.80627047	3.23088082	6.621676766	0.010074494	0.104428269
ENSG00000126934	0.456425068	6.519397566	6.621442614	0.010075819	0.104428269
ENSG00000102053	0.711396948	3.76999723	6.619000585	0.010089644	0.104463751
ENSG00000215154	0.747464791	2.674765943	6.617796282	0.010096469	0.104463751
ENSG00000133265	0.537031636	3.943251085	6.61680087	0.010102113	0.104463751
ENSG00000054523	-0.43468094	6.621511635	6.61639183	0.010104434	0.104463751
ENSG00000167588	0.919468252	5.241562857	6.614796928	0.010113487	0.104463751
ENSG00000268350	-1.247378738	2.707051234	6.61327707	0.010122122	0.104463751
ENSG00000165617	0.711818213	4.000674151	6.613247577	0.01012229	0.104463751
ENSG00000161671	0.415603642	6.569368517	6.610192096	0.010139672	0.104579608
ENSG00000106290	0.446679418	4.367213335	6.606476962	0.010160849	0.10473443
ENSG00000142623	-2.705262836	4.085095199	6.602410364	0.010184081	0.104892691
ENSG00000281459	-2.705258999	4.085104538	6.600868286	0.010192905	0.104892691
ENSG00000118960	0.433490524	4.862018007	6.600549977	0.010194727	0.104892691
ENSG00000198113	0.539844273	5.220448488	6.592706937	0.010239736	0.105292004
ENSG00000071859	0.438342471	5.171416418	6.587747075	0.010268304	0.105355685
ENSG00000185278	-0.469300647	5.003062886	6.58714136	0.010271798	0.105355685
ENSG00000137486	0.581144015	6.398850438	6.586439101	0.010275851	0.105355685
ENSG00000121064	-0.673381661	5.22556431	6.58623822	0.010277011	0.105355685
ENSG00000276173	-1.77330321	10.59186357	6.585559193	0.010280932	0.105355685
ENSG00000248485	-2.149638761	0.914569998	6.585176574	0.010283142	0.105355685
ENSG00000113595	-0.601335224	3.500750532	6.578431489	0.010322181	0.105691917
ENSG00000109501	0.581174683	5.163616948	6.573851809	0.010348774	0.105900378
ENSG00000137975	-3.127396189	7.002706632	6.569320279	0.010375157	0.106106435
ENSG00000168329	-1.251848387	0.942239491	6.562138708	0.010417109	0.106460732
ENSG00000099308	0.594593078	4.710682631	6.561246322	0.010422335	0.106460732
ENSG00000116701	-0.869941349	3.004257869	6.558251258	0.010439891	0.106552267
ENSG00000169564	-0.464765405	6.216121871	6.557578172	0.010443841	0.106552267
ENSG00000177459	0.904136147	2.810504361	6.554534744	0.010461719	0.106670601
ENSG00000273592	1.01842032	2.016374553	6.550882762	0.010483213	0.106825643
ENSG00000115540	-0.418089683	5.526116199	6.548700473	0.010496079	0.106879007
ENSG00000181804	-0.838729497	3.571101605	6.547860817	0.010501034	0.106879007
ENSG00000140832	0.806321931	5.494038375	6.545227881	0.010516586	0.10696994
ENSG00000132744	1.117052938	4.557538031	6.543350616	0.010527688	0.10696994
ENSG00000276681	1.408087496	4.101391176	6.543152687	0.01052886	0.10696994
ENSG00000122862	-0.862979851	4.45200625	6.535054974	0.010576896	0.10738975
ENSG00000213694	-0.891883034	3.065812218	6.53405809	0.010582825	0.10738975
ENSG00000114631	0.596366239	4.23832407	6.529768762	0.010608375	0.107537271
ENSG00000158089	-2.089774899	1.625231816	6.529420814	0.01061045	0.107537271
ENSG00000182983	-0.874931689	2.244207577	6.526990274	0.010624959	0.107537271
ENSG00000223573	-2.121200518	2.163515548	6.525213823	0.010635576	0.107537271
ENSG00000119718	0.420087106	4.750063505	6.525001355	0.010636847	0.107537271
ENSG00000127774	0.561026332	3.740714676	6.524352137	0.01064073	0.107537271
ENSG00000165997	-0.437300635	6.080662613	6.524194027	0.010641676	0.107537271
ENSG00000108819	0.424509845	5.743930647	6.522359596	0.010652658	0.107584243
ENSG00000102024	-0.808590356	7.394552962	6.520629102	0.010663028	0.107624987
ENSG00000227051	-0.720140892	3.894364313	6.513844128	0.010703787	0.107972228
ENSG00000187239	-0.684306375	4.787533513	6.509569951	0.010729545	0.108131222
ENSG00000081277	-3.081305479	7.301150244	6.508956469	0.010733248	0.108131222
ENSG00000107758	-0.403482214	4.846855827	6.508062433	0.010738646	0.108131222
ENSG00000280568	-0.478026667	3.818661348	6.50542222	0.010754602	0.108179622
ENSG00000091129	-1.096287247	0.878414366	6.505159923	0.010756189	0.108179622
ENSG00000261272	-2.811529454	1.960553947	6.500545108	0.010784142	0.108392252
ENSG00000263874	-0.90339108	0.632741531	6.499564427	0.010790092	0.108392252
ENSG00000162337	0.471993425	6.71667523	6.497119647	0.01080494	0.108408885
ENSG00000100445	0.547544516	3.362829514	6.496142886	0.010810878	0.108408885
ENSG00000183864	0.494490047	6.515583312	6.495629693	0.010813999	0.108408885
ENSG00000275342	0.569379099	4.571598823	6.49509106	0.010817276	0.108408885
ENSG00000224531	-0.58708206	3.718890455	6.488926786	0.010854849	0.108708366
ENSG00000172752	-1.551216325	2.689105417	6.488090385	0.010859957	0.108708366
ENSG00000101144	-0.906921739	3.786119596	6.486185116	0.010871603	0.108756133
ENSG00000049130	-0.551294111	5.990925828	6.4852122	0.010877555	0.108756133
ENSG00000125991	0.494802639	7.359804747	6.484169753	0.010883936	0.108756133
ENSG00000162869	-0.495026291	4.274581687	6.481129795	0.010902566	0.108878244
ENSG00000231389	-1.682352103	5.878574903	6.479513964	0.010912482	0.108913238
ENSG00000167394	0.596673117	2.71029705	6.478137889	0.010920934	0.108933588
ENSG00000104129	0.503784583	3.820330894	6.474954132	0.010940514	0.109064851
ENSG00000111775	0.541455766	7.891599071	6.472735329	0.010954181	0.109077792
ENSG00000072133	-1.130692473	0.962895623	6.47265847	0.010954654	0.109077792
ENSG00000163644	-0.527907268	4.419510778	6.470718221	0.01096662	0.10913297
ENSG00000136546	-1.107587707	4.005864005	6.469458814	0.010974395	0.109146394
ENSG00000178750	0.566346437	4.398604424	6.461522325	0.011023516	0.109541429
ENSG00000183853	-0.710323968	4.317060806	6.45973768	0.011034593	0.109541429
ENSG00000185873	-3.144727517	6.761279997	6.458995614	0.011039203	0.109541429
ENSG00000070081	-0.710365627	6.758940037	6.454330717	0.011068223	0.109541429
ENSG00000178685	0.417936979	4.800560574	6.45321995	0.011075144	0.109541429
ENSG00000158747	0.51959674	7.627631494	6.453107244	0.011075847	0.109541429
ENSG00000277196	-1.597912305	2.205725459	6.452436417	0.01108003	0.109541429
ENSG00000121797	0.578322702	3.642190842	6.452345265	0.011080598	0.109541429
ENSG00000137055	-0.477624554	5.1720305	6.451995459	0.01108278	0.109541429
ENSG00000139289	-1.006431663	5.798240528	6.45171619	0.011084522	0.109541429
ENSG00000059915	0.740664878	1.155359415	6.451631814	0.011085048	0.109541429
ENSG00000189051	-2.726301046	2.442287249	6.448103105	0.011107087	0.109695397
ENSG00000166166	0.623535976	3.496814236	6.433294421	0.011200065	0.110549393
ENSG00000166925	0.478376007	5.053643031	6.429959125	0.011221116	0.110692857
ENSG00000112592	0.493253844	3.422881278	6.42855897	0.011229965	0.110715858
ENSG00000107372	-0.483049509	6.614822134	6.425587835	0.011248767	0.110762252
ENSG00000171428	0.555724903	5.24890275	6.425571354	0.011248872	0.110762252
ENSG00000170381	-1.22304317	2.507156322	6.424725191	0.011254233	0.110762252
ENSG00000073605	0.647855816	6.758290731	6.423277769	0.011263408	0.110788372
ENSG00000230373	0.762176623	1.9608412	6.41638594	0.011307204	0.111154792
ENSG00000012061	0.436284772	5.080799053	6.414506559	0.011319178	0.111208139
ENSG00000125430	-0.918428055	2.085791545	6.407579278	0.011363423	0.111453091
ENSG00000143502	-1.729455814	3.23678327	6.40698353	0.011367237	0.111453091
ENSG00000104537	1.298627695	5.185893853	6.406527191	0.011370158	0.111453091
ENSG00000288198	0.577630959	4.229738187	6.406496636	0.011370354	0.111453091
ENSG00000285070	-0.430072955	5.763415068	6.401325837	0.011403517	0.111667521
ENSG00000166845	-0.850774568	1.765634059	6.401036206	0.011405378	0.111667521
ENSG00000163618	0.940852355	4.583526614	6.398233672	0.011423396	0.111749086
ENSG00000006831	-0.430072445	5.763415137	6.397694612	0.011426865	0.111749086
ENSG00000159184	1.346903399	3.974314775	6.395054176	0.011443874	0.111851026
ENSG00000205189	-0.951560873	3.400333493	6.389691329	0.011478499	0.112124932
ENSG00000137573	-0.923016483	4.202367543	6.387697006	0.011491402	0.112152861
ENSG00000135480	0.821625771	6.921436353	6.387100079	0.011495267	0.112152861
ENSG00000211648	-1.384597057	4.516169153	6.386189712	0.011501165	0.112152861
ENSG00000172500	0.37109771	5.271724688	6.382812657	0.011523068	0.112301982
ENSG00000150672	-1.154033464	1.452109416	6.377896989	0.011555027	0.112548878
ENSG00000157613	0.752884256	6.199104237	6.376382831	0.01156489	0.112580389
ENSG00000066027	-0.463757393	6.307764696	6.371450706	0.011597075	0.112795924
ENSG00000174501	-0.639541886	4.95275619	6.370433232	0.011603726	0.112795924
ENSG00000114166	-0.646401013	5.753200004	6.368936417	0.011613518	0.112795924
ENSG00000047644	-0.6166856	4.387562809	6.368925274	0.011613591	0.112795924
ENSG00000160307	-1.018820959	1.458083329	6.366981079	0.011626322	0.112855048
ENSG00000213639	-0.676905459	8.653037891	6.362011002	0.011658933	0.113106962
ENSG00000163499	1.491667967	0.719049573	6.359430351	0.011675902	0.113129435
ENSG00000144591	0.439476625	5.619326706	6.358291489	0.011683399	0.113129435
ENSG00000162390	0.416859699	6.159149706	6.357640511	0.011687687	0.113129435
ENSG00000018869	-1.44685849	-0.05541186	6.357609917	0.011687888	0.113129435
ENSG00000112210	-0.685855947	4.006730538	6.354798721	0.011706422	0.113244303
ENSG00000137440	-1.557251299	5.423755237	6.353367538	0.01171587	0.113271188
ENSG00000134193	1.23333784	12.48192411	6.351516379	0.011728101	0.113324942
ENSG00000138347	0.946207835	1.770977983	6.34987827	0.011738935	0.113365147
ENSG00000085563	-0.941766707	3.085480977	6.34448197	0.011774699	0.113645916
ENSG00000285243	0.87081696	3.2944754	6.341906122	0.01179181	0.113657324
ENSG00000184083	-0.669386767	2.602427123	6.340774104	0.011799338	0.113657324
ENSG00000276710	-1.118114299	1.274688504	6.34064998	0.011800163	0.113657324
ENSG00000271741	0.52638321	3.969347657	6.340277073	0.011802644	0.113657324
ENSG00000101825	-0.756952289	6.227327173	6.331087163	0.011863957	0.114129204
ENSG00000136717	0.45605424	5.302221276	6.330217662	0.011869775	0.114129204
ENSG00000160606	0.635182003	3.013036203	6.329463075	0.011874826	0.114129204
ENSG00000145779	-0.524713686	5.066670989	6.328911406	0.011878521	0.114129204
ENSG00000276600	-1.160423469	2.719940319	6.323499552	0.011914826	0.114386783
ENSG00000274437	-1.375762638	3.264144863	6.322908593	0.011918797	0.114386783
ENSG00000282607	-1.992836412	1.854725153	6.315552028	0.011968348	0.114797473
ENSG00000158055	-1.959291865	3.811604649	6.312160287	0.011991264	0.114952374
ENSG00000151575	0.544287308	4.854369893	6.310315975	0.012003744	0.114964024
ENSG00000214530	0.575484935	7.263112806	6.309980624	0.012006015	0.114964024
ENSG00000284060	1.013429242	-0.137781875	6.308662974	0.012014941	0.114984681
ENSG00000206073	-3.520017021	6.579502317	6.305147355	0.012038791	0.115148051
ENSG00000128708	-0.434722203	4.922896946	6.302659382	0.012055698	0.115244875
ENSG00000232434	0.665536162	2.416339943	6.301350798	0.012064601	0.115265112
ENSG00000196569	-0.819988189	5.14391926	6.29543894	0.012104904	0.115585161
ENSG00000111880	-0.465277393	4.540490255	6.291972676	0.012128599	0.115746353
ENSG00000138867	0.500095568	7.543851675	6.284532807	0.012179618	0.116006874
ENSG00000261740	-1.011588051	3.380690571	6.283662244	0.012185602	0.116006874
ENSG00000117122	0.794546093	1.397891906	6.283057922	0.012189758	0.116006874
ENSG00000181220	0.432801346	4.220093766	6.282595648	0.012192938	0.116006874
ENSG00000282716	-1.755566058	4.063988059	6.282511267	0.012193519	0.116006874
ENSG00000137801	-0.607673152	5.77012193	6.28202389	0.012196873	0.116006874
ENSG00000197860	-0.683103565	2.988125777	6.278202992	0.012223199	0.116133227
ENSG00000281078	-2.06700121	0.671966008	6.278111376	0.012223831	0.116133227
ENSG00000197978	-1.433567388	2.489762402	6.27329788	0.01225708	0.116384026
ENSG00000073050	0.471588491	4.504018508	6.268499333	0.012290319	0.116563384
ENSG00000114026	0.508403501	3.931570526	6.267732604	0.012295639	0.116563384
ENSG00000079313	0.492397643	4.09368586	6.267600541	0.012296555	0.116563384
ENSG00000133216	0.736080479	5.876095462	6.265745584	0.012309436	0.11659104
ENSG00000149932	0.390307581	5.719720901	6.265203903	0.0123132	0.11659104
ENSG00000125257	-0.730616759	4.71431988	6.261625318	0.012338096	0.116761692
ENSG00000170421	0.772027395	11.03319723	6.259444552	0.012353293	0.116840416
ENSG00000158423	0.87278094	0.484588846	6.257823553	0.012364601	0.11684904
ENSG00000164683	-0.859763429	1.329217058	6.257342105	0.012367962	0.11684904
ENSG00000183773	0.829925223	1.23134808	6.25631353	0.012375145	0.116851915
ENSG00000101365	0.397037523	6.007360408	6.254366532	0.012388754	0.11688113
ENSG00000151247	-0.507778134	6.272841869	6.253902387	0.012392001	0.11688113
ENSG00000071626	0.417784409	6.309767455	6.2527438	0.012400108	0.116892697
ENSG00000128886	0.515512827	3.887823532	6.249667532	0.012421662	0.117030932
ENSG00000100983	0.437969389	5.781159009	6.24373367	0.012463346	0.117358567
ENSG00000160948	1.032476576	1.150179179	6.239686007	0.012491862	0.117561918
ENSG00000125845	0.580756771	4.958720099	6.238680162	0.012498959	0.117563573
ENSG00000198879	-0.763413735	3.027076854	6.236399634	0.012515064	0.117577811
ENSG00000124942	-0.767666917	11.71316842	6.235250935	0.012523185	0.117577811
ENSG00000206579	-1.226988673	2.404842221	6.234802431	0.012526357	0.117577811
ENSG00000166147	-0.901972849	5.962378863	6.234547639	0.012528159	0.117577811
ENSG00000079215	-1.332570701	3.188106945	6.231846885	0.01254728	0.117620232
ENSG00000137040	-0.477170342	4.548367902	6.23122809	0.012551666	0.117620232
ENSG00000285991	-1.54128996	2.084088161	6.230976175	0.012553451	0.117620232
ENSG00000116273	-0.666954056	3.311793824	6.22988325	0.012561202	0.117627969
ENSG00000169903	1.572209808	8.015238191	6.226701716	0.012583791	0.117718135
ENSG00000050165	-0.731932561	5.037527657	6.226512696	0.012585135	0.117718135
ENSG00000213347	0.67946328	2.52464781	6.225096441	0.012595205	0.117718135
ENSG00000165828	1.338282291	6.605940874	6.224626231	0.01259855	0.117718135
ENSG00000130707	0.556846688	7.102828691	6.219819296	0.012632801	0.117973273
ENSG00000105058	0.393789321	6.556908135	6.218691884	0.012640847	0.117983558
ENSG00000167693	-0.7294946	4.263097816	6.217251981	0.012651132	0.117995208
ENSG00000185745	-0.800931761	3.968658538	6.216031898	0.012659854	0.117995208
ENSG00000188352	-0.454908951	5.544811447	6.215601211	0.012662934	0.117995208
ENSG00000179639	-1.115046364	1.838496034	6.213379121	0.012678838	0.118078633
ENSG00000144810	-0.931410181	3.553781531	6.208581422	0.012713247	0.118262802
ENSG00000251705	-1.266755767	7.428717796	6.206507313	0.012728152	0.118262802
ENSG00000174791	0.609185566	3.816821915	6.206144652	0.01273076	0.118262802
ENSG00000283496	1.991993148	1.610431936	6.205756036	0.012733555	0.118262802
ENSG00000196391	0.588957075	3.256557235	6.20446516	0.012742845	0.118262802
ENSG00000078081	-1.03780955	1.975419714	6.204262836	0.012744301	0.118262802
ENSG00000170476	-1.225176152	3.77219124	6.203839804	0.012747347	0.118262802
ENSG00000134874	-0.716903677	3.159227896	6.202246827	0.012758825	0.118304671
ENSG00000172336	0.485523735	4.129374028	6.195778392	0.012805539	0.118608495
ENSG00000166266	-0.361459805	5.819406985	6.19572532	0.012805923	0.118608495
ENSG00000256812	-2.752527604	2.814431484	6.194811326	0.012812538	0.118608495
ENSG00000139515	0.853339711	2.190110436	6.19165726	0.012835393	0.11875535
ENSG00000232838	-0.928334914	2.628427746	6.189820957	0.012848719	0.118813926
ENSG00000166471	-0.508878188	5.644946054	6.18865648	0.012857176	0.118827449
ENSG00000107771	-0.443869426	6.095342655	6.185944505	0.012876895	0.118942022
ENSG00000107438	0.622789076	7.345697143	6.183387096	0.012895519	0.118942022
ENSG00000182636	-0.924281444	2.637891758	6.18328133	0.01289629	0.118942022
ENSG00000159199	0.46809095	5.63462466	6.183104242	0.012897581	0.118942022
ENSG00000086589	0.408203013	5.721340389	6.181444117	0.012909687	0.118970573
ENSG00000162460	1.011062139	1.525864104	6.180472472	0.012916778	0.118970573
ENSG00000111799	-0.768980752	6.353651516	6.179471889	0.012924085	0.118970573
ENSG00000136383	-0.854360896	1.730481302	6.178841328	0.012928691	0.118970573
ENSG00000077454	0.451167317	4.477803188	6.172803786	0.012972885	0.119257691
ENSG00000164309	-0.915617735	1.351865266	6.17266075	0.012973934	0.119257691
ENSG00000197782	-0.487779203	3.8535847	6.170406527	0.012990475	0.119345163
ENSG00000167625	0.470182387	3.564279563	6.166182375	0.013021531	0.119565809
ENSG00000198276	0.49215913	4.220680193	6.165174755	0.01302895	0.119569301
ENSG00000138741	-1.018654503	0.352360429	6.158540774	0.013077905	0.119953768
ENSG00000047346	-0.610982688	5.624265845	6.157202583	0.013087803	0.119979771
ENSG00000168421	-0.938830007	1.579438996	6.155804145	0.013098155	0.119994832
ENSG00000125170	0.470533968	7.0665931	6.155072555	0.013103574	0.119994832
ENSG00000120509	0.381671244	4.916254046	6.150029071	0.013140994	0.120272665
ENSG00000071205	-0.736834784	4.777906087	6.147963725	0.01315635	0.120276436
ENSG00000172530	0.440376434	3.854988431	6.147003846	0.013163492	0.120276436
ENSG00000069011	-1.230759345	6.412410205	6.146210763	0.013169397	0.120276436
ENSG00000185869	-0.848615174	1.650743102	6.1461663	0.013169728	0.120276436
ENSG00000123575	-0.374767066	5.777712742	6.143022341	0.013193163	0.120425715
ENSG00000126107	0.509084	6.260452798	6.139428398	0.013220004	0.120605913
ENSG00000176014	-1.247528417	5.687745705	6.135786664	0.01324726	0.120789693
ENSG00000013306	0.460020507	6.425845587	6.129833918	0.013291936	0.121118406
ENSG00000099284	-0.767223251	2.96990037	6.1290846	0.01329757	0.121118406
ENSG00000065833	-0.813490434	6.115348819	6.125740932	0.013322744	0.121282664
ENSG00000002726	0.841264185	8.18809185	6.124154871	0.013334702	0.121326504
ENSG00000186395	-1.3127332	4.686378263	6.121810081	0.013352401	0.121422501
ENSG00000227333	1.218532573	2.513117606	6.120842905	0.013359708	0.121423951
ENSG00000105298	0.428055432	4.247311681	6.112379706	0.013423827	0.121885605
ENSG00000167656	-3.008129666	6.27931332	6.112244693	0.013424852	0.121885605
ENSG00000104774	0.421315456	6.405498442	6.108085362	0.013456483	0.122048993
ENSG00000289720	0.544408935	5.449415537	6.10719233	0.013463284	0.122048993
ENSG00000080618	-1.172943593	0.046853097	6.107045406	0.013464403	0.122048993
ENSG00000137968	1.576009853	3.333973876	6.105358824	0.013477258	0.122100367
ENSG00000226492	0.68382053	2.1359399	6.103729197	0.013489692	0.122147864
ENSG00000198133	0.596200769	4.22598103	6.102402398	0.013499823	0.12217448
ENSG00000101752	-0.402001199	6.629924589	6.09955127	0.013521621	0.122306593
ENSG00000160932	-1.068746974	3.960917261	6.096423996	0.013545572	0.122458028
ENSG00000111181	1.048444169	3.08571324	6.093031202	0.013571606	0.122628123
ENSG00000180891	0.546078904	4.312751207	6.091970107	0.013579759	0.122636554
ENSG00000261796	0.38475885	5.501409309	6.086787208	0.013619652	0.1227673
ENSG00000004766	-0.463805851	5.45181015	6.086065954	0.013625213	0.1227673
ENSG00000139668	-0.569019258	4.289618796	6.086051931	0.013625322	0.1227673
ENSG00000282163	-1.480419651	2.190146448	6.083785486	0.013642812	0.1227673
ENSG00000278263	-2.257256391	0.24416356	6.083114174	0.013647997	0.1227673
ENSG00000239855	-1.48042726	2.190159412	6.083009945	0.013648803	0.1227673
ENSG00000196227	-0.534296612	3.971505608	6.08300975	0.013648804	0.1227673
ENSG00000100023	0.405093145	5.767316422	6.081440161	0.013660936	0.1227673
ENSG00000119326	-0.643545139	4.88969561	6.081306852	0.013661967	0.1227673
ENSG00000128000	-1.108242359	2.186695457	6.080719781	0.013666508	0.1227673
ENSG00000257966	0.797521338	1.074620851	6.079244065	0.013677929	0.122804956
ENSG00000115380	-0.891405772	4.965225456	6.076075856	0.013702482	0.122898531
ENSG00000069764	0.728195134	4.555947762	6.076032176	0.013702821	0.122898531
ENSG00000105771	0.479642687	4.456972114	6.070127866	0.013748701	0.12324495
ENSG00000145246	-0.635238935	5.415818531	6.0656551	0.013783562	0.123479008
ENSG00000105205	-1.306470615	0.17264382	6.064803504	0.01379021	0.123479008
ENSG00000203722	-2.104036993	1.452595809	6.062794363	0.013805906	0.123479008
ENSG00000121691	0.52142801	7.254043481	6.062347584	0.013809399	0.123479008
ENSG00000137216	0.47812904	6.51425453	6.062122897	0.013811156	0.123479008
ENSG00000183840	0.504507224	4.1302242	6.059057882	0.013835147	0.123610768
ENSG00000180185	0.408169556	5.184581001	6.058381472	0.013840447	0.123610768
ENSG00000140988	0.625804455	9.774107243	6.056154027	0.013857916	0.123689248
ENSG00000171067	0.609361533	6.013346523	6.055404739	0.013863798	0.123689248
ENSG00000158062	0.517432424	3.377353837	6.052760132	0.013884576	0.123809605
ENSG00000180155	-1.25872349	2.286433651	6.04951189	0.013910142	0.123967077
ENSG00000142552	0.708759772	3.099953069	6.048662921	0.013916831	0.123967077
ENSG00000187240	-0.571662978	4.135218487	6.046273433	0.013935678	0.124025753
ENSG00000128268	0.593476756	5.371348695	6.045976647	0.013938021	0.124025753
ENSG00000170689	1.309920434	1.854211089	6.041505089	0.013973366	0.124275171
ENSG00000141404	-0.818834746	2.870836036	6.039891319	0.013986145	0.124322937
ENSG00000244165	0.701895584	1.597066111	6.038979011	0.013993375	0.124322937
ENSG00000167930	0.542290593	6.188099304	6.033861577	0.014033999	0.124618679
ENSG00000095015	-0.476076796	6.258184672	6.031639277	0.014051678	0.124710474
ENSG00000122591	-0.789658504	5.011862259	6.030706146	0.014059108	0.12471126
ENSG00000006071	0.881679324	2.720200294	6.022627118	0.014123607	0.125185498
ENSG00000106714	-0.817987123	2.307136862	6.021575166	0.014132028	0.125185498
ENSG00000167747	0.560762012	4.458799503	6.021244187	0.014134679	0.125185498
ENSG00000158863	0.395871632	4.929894783	6.018837142	0.01415397	0.125220795
ENSG00000263163	0.574645088	3.547122522	6.018824428	0.014154072	0.125220795
ENSG00000225698	-1.924556096	1.251478911	6.017854655	0.014161852	0.125220795
ENSG00000107140	0.496460033	4.00296015	6.017069937	0.01416815	0.125220795
ENSG00000124762	0.622430813	7.009847475	6.01532711	0.014182149	0.125279341
ENSG00000189233	-0.760855654	3.561710434	6.009650085	0.014227849	0.125527363
ENSG00000248487	0.603227464	2.945867053	6.00889606	0.01423393	0.125527363
ENSG00000109790	-0.698756279	4.853441931	6.008537509	0.014236822	0.125527363
ENSG00000174562	1.251986512	0.601205303	6.007834067	0.014242499	0.125527363
ENSG00000182087	0.397371376	6.250677753	6.007254939	0.014247175	0.125527363
ENSG00000176884	1.048143611	1.60804301	6.000743311	0.014299852	0.125911532
ENSG00000092969	-0.996033881	1.780881043	6.000034127	0.014305602	0.125911532
ENSG00000159496	0.633348262	2.072370902	5.998191948	0.014320547	0.125977801
ENSG00000211668	-1.4092882	4.928214729	5.996282219	0.014336058	0.126009284
ENSG00000115756	0.522464017	5.175069849	5.995733809	0.014340515	0.126009284
ENSG00000125868	-0.551020369	8.136846838	5.995012451	0.01434638	0.126009284
ENSG00000133315	0.608232871	3.020399552	5.991881994	0.014371861	0.126109742
ENSG00000161265	0.738935952	2.483353213	5.991783306	0.014372665	0.126109742
ENSG00000076003	-0.562473976	4.765054703	5.98944226	0.014391752	0.126178454
ENSG00000181222	-0.629035456	5.62469138	5.989001098	0.014395352	0.126178454
ENSG00000129116	-0.506621054	6.611045278	5.985884063	0.014420813	0.126215159
ENSG00000166634	-1.908905724	0.929468455	5.985883749	0.014420815	0.126215159
ENSG00000198298	-0.803726794	2.406837219	5.985759684	0.01442183	0.126215159
ENSG00000140519	-3.277683226	9.649708569	5.982138302	0.014451471	0.126357817
ENSG00000253313	0.501999282	4.675129545	5.981950758	0.014453008	0.126357817
ENSG00000148814	0.557838881	3.202463613	5.974704038	0.014512517	0.126812821
ENSG00000170477	-3.163706697	12.35173135	5.973602588	0.014521584	0.12682681
ENSG00000230006	-0.964758749	4.576276598	5.970598049	0.014546347	0.126977796
ENSG00000211448	-0.738758851	6.042162955	5.968286682	0.014565426	0.12707904
ENSG00000176597	-0.479367292	6.314611611	5.967282092	0.014573727	0.127086187
ENSG00000288920	-0.781146134	3.833036108	5.964992512	0.014592663	0.127186023
ENSG00000140416	0.722968088	8.404323979	5.961728775	0.014619699	0.127356323
ENSG00000164284	-1.147765248	5.679036272	5.95809044	0.0146499	0.127553996
ENSG00000103264	0.433300176	4.889761383	5.956956817	0.014659323	0.127570653
ENSG00000089057	-0.47422207	4.487088095	5.955348433	0.014672703	0.12762171
ENSG00000035720	-1.266892039	0.391074118	5.950289345	0.014714871	0.127858841
ENSG00000181744	-0.466975685	4.724811617	5.949947892	0.014717721	0.127858841
ENSG00000132825	-0.573335676	3.711968668	5.949370067	0.014722546	0.127858841
ENSG00000166535	-2.998736371	8.410983632	5.946475103	0.014746745	0.128003557
ENSG00000115042	0.453401456	4.217801954	5.945486117	0.014755021	0.128009985
ENSG00000183230	0.813153434	0.65360001	5.943508362	0.014771587	0.128044397
ENSG00000196628	-0.663084645	5.84074083	5.9431196	0.014774845	0.128044397
ENSG00000188321	-0.782242485	2.620941228	5.941553279	0.014787981	0.128044397
ENSG00000227761	1.004131689	3.050066256	5.940777644	0.01479449	0.128044397
ENSG00000211592	-1.528801051	11.3887397	5.940161016	0.014799667	0.128044397
ENSG00000198715	0.470637349	5.339231353	5.939619455	0.014804215	0.128044397
ENSG00000169504	-0.640440783	7.10051635	5.936077846	0.014833994	0.128236667
ENSG00000141179	0.469787277	5.045991148	5.930876725	0.014877838	0.128550272
ENSG00000113430	-2.610147902	0.345294279	5.929228227	0.014891762	0.12860517
ENSG00000173436	-0.504853851	4.672416968	5.924725131	0.014929867	0.128868726
ENSG00000172977	0.379222728	5.390786628	5.921020291	0.014961292	0.129074389
ENSG00000263057	1.328582851	7.692898254	5.919551226	0.014973772	0.12911648
ENSG00000197641	-3.176457053	6.768230227	5.918303329	0.014984381	0.129142408
ENSG00000004777	0.766897672	0.911138189	5.91708871	0.014994715	0.129165937
ENSG00000102225	0.392127396	6.012885025	5.914863564	0.015013666	0.129239512
ENSG00000244575	-1.371194454	2.820491767	5.913817914	0.015022579	0.129239512
ENSG00000282666	-1.371197264	2.82049442	5.913407336	0.015026081	0.129239512
ENSG00000242612	0.587629336	3.544765431	5.90940928	0.015060221	0.129289061
ENSG00000146757	-0.546624256	4.147544238	5.909350786	0.015060721	0.129289061
ENSG00000167767	-2.014968688	3.32638197	5.909084214	0.015063001	0.129289061
ENSG00000161249	-1.667822659	5.82577375	5.908430148	0.015068594	0.129289061
ENSG00000168961	0.574440506	6.026768698	5.908277871	0.015069897	0.129289061
ENSG00000172922	0.446310789	3.886694755	5.905987913	0.0150895	0.129391895
ENSG00000115825	-0.432131649	5.434735062	5.904714647	0.015100412	0.129420128
ENSG00000124253	1.517482572	4.977016642	5.900618006	0.015135573	0.129603299
ENSG00000134759	-0.447475089	5.237810813	5.900446999	0.015137043	0.129603299
ENSG00000254285	1.055399792	2.209125806	5.895507088	0.015179558	0.129901842
ENSG00000205643	0.655601359	1.721975533	5.893299122	0.015198601	0.129999313
ENSG00000103044	-1.147361864	2.47140993	5.889134106	0.015234589	0.130241556
ENSG00000131242	0.438066293	6.647350535	5.884900691	0.015271259	0.130489374
ENSG00000165156	-0.46138667	6.57058028	5.881735515	0.015298735	0.130658424
ENSG00000188747	0.628121742	3.641803459	5.875870443	0.015349782	0.131028516
ENSG00000248144	0.932696834	7.985604861	5.873718075	0.015368559	0.131122913
ENSG00000178951	0.518027046	6.394999612	5.870732976	0.015394641	0.131279499
ENSG00000196754	-2.874940618	7.692876702	5.868834046	0.015411256	0.131355244
ENSG00000196074	-1.110880995	1.648886427	5.866950246	0.015427757	0.131429941
ENSG00000070985	1.021023739	0.446107072	5.865587919	0.015439701	0.131457277
ENSG00000163072	0.504236424	4.952037383	5.864819469	0.015446443	0.131457277
ENSG00000258568	0.825342527	0.593567448	5.862155248	0.01546984	0.131590471
ENSG00000125618	0.822989387	2.484268485	5.859034355	0.015497294	0.131707999
ENSG00000164296	0.514813638	3.005237963	5.858822052	0.015499163	0.131707999
[truncated: 14,988 more rows]
