# Supplementary material for: EsoDetect: computational validation and algorithm development of a novel diagnostic and prognostic tool for dysplasia in Barrett’s esophagus
Source: PeerJ. 2025 Jul 3;13:e19613. doi: 10.7717/peerj.19613 (PMC12229151; doi:10.7717/peerj.19613)
Supplement: Supplemental Information 10 [file peerj-13-19613-s010.csv]

Ensembl Gene ID	logCPM	logFC	LR	PValue	FDR
ENSG00000176595	1.321521185	-6.488369186	60.64627889	6.83E-15	1.14E-10		Ensembl Gene ID: A unique identifier for the gene in the Ensembl database.
ENSG00000278006	0.42829977	-9.15403722	41.13759686	1.42E-10	1.19E-06		logFC: Log2 fold change in gene expression between LGDBE vs. NDBE
ENSG00000228582	2.560039323	-6.199358461	36.56868389	1.47E-09	8.22E-06		logCPM: Log2 counts per million, used to normalize expression levels between LGDBE vs. NDBE.
ENSG00000229698	3.674438712	-3.89709303	32.16316516	1.42E-08	5.93E-05		LR: Likelihood Ratio measures how well the model fits the data compared to a null model, indicating the strength of the association between gene expression and experimental conditions.
ENSG00000204175	5.490700493	-1.341396966	30.61756834	3.14E-08	0.000105181		FDR: Adjusted p-value (FDR) accounting for multiple comparisons between LGDBE vs. NDBE.
ENSG00000204525	5.887692731	-7.599203209	29.55994982	5.42E-08	0.00015122
ENSG00000226618	4.524268765	-4.365570634	29.0602493	7.02E-08	0.000167747
ENSG00000276458	2.191790599	-4.538262251	28.5921929	8.93E-08	0.000186903
ENSG00000141574	5.145997929	-2.093528994	28.05323414	1.18E-07	0.000219472
ENSG00000196126	4.802944553	-3.956544631	27.42694552	1.63E-07	0.000273035
ENSG00000231286	-0.839886903	-5.910292502	26.98253463	2.05E-07	0.000296724
ENSG00000235125	0.633186605	-8.211818378	26.91359938	2.13E-07	0.000296724
ENSG00000114771	4.255726774	-2.250247057	25.32708044	4.84E-07	0.000618563
ENSG00000161055	3.861205259	-5.269948403	25.14344712	5.32E-07	0.000618563
ENSG00000196735	4.001517456	-3.41038562	25.01562581	5.69E-07	0.000618563
ENSG00000243649	5.84148932	-3.400715478	24.94021152	5.91E-07	0.000618563
ENSG00000109906	3.603572153	1.818718637	24.34982231	8.03E-07	0.000790866
ENSG00000198915	1.04234119	2.928358018	24.13965402	8.96E-07	0.000833046
ENSG00000276886	4.032331827	3.781481502	23.88159909	1.02E-06	0.00090239
ENSG00000275867	3.367835437	4.928669734	23.39798976	1.32E-06	0.0011022
ENSG00000228987	4.778161334	-8.760136414	23.10079247	1.54E-06	0.0011788
ENSG00000145423	4.175662512	2.484545348	23.08547404	1.55E-06	0.0011788
ENSG00000163017	6.795111865	1.464508877	22.80118462	1.80E-06	0.001307263
ENSG00000263639	3.595806533	-3.718226139	22.40226646	2.21E-06	0.001541894
ENSG00000062524	3.340585289	-1.847368619	22.2679747	2.37E-06	0.001587434
ENSG00000232216	3.459063323	-2.458412315	21.97321939	2.76E-06	0.001652395
ENSG00000138109	5.245401949	-1.328286218	21.94638451	2.80E-06	0.001652395
ENSG00000211448	5.399994011	1.216588739	21.91204555	2.85E-06	0.001652395
ENSG00000228628	3.595091659	4.431353032	21.8403419	2.96E-06	0.001652395
ENSG00000137968	1.703026745	-3.148305615	21.83825931	2.97E-06	0.001652395
ENSG00000235396	2.379374923	2.817397694	21.77811115	3.06E-06	0.001652395
ENSG00000196616	6.558217458	1.427537675	21.22059343	4.09E-06	0.002140862
ENSG00000152377	1.426803964	1.733914894	20.63273568	5.56E-06	0.00282162
ENSG00000206455	0.104676903	-5.747229573	20.39287128	6.31E-06	0.002977684
ENSG00000234674	0.104679495	-5.747260658	20.3883424	6.32E-06	0.002977684
ENSG00000134184	2.412184168	-4.394201784	20.36314637	6.41E-06	0.002977684
ENSG00000178597	1.870160926	-6.368231708	20.17602829	7.06E-06	0.003194882
ENSG00000215030	1.803783529	-3.280265454	20.07940598	7.43E-06	0.003231821
ENSG00000138722	3.875416042	1.416735485	20.0533546	7.53E-06	0.003231821
ENSG00000224774	2.40024726	3.732774346	19.91503494	8.10E-06	0.003387413
ENSG00000116132	2.876495196	1.654100111	19.71467047	8.99E-06	0.003670021
ENSG00000281922	-0.058757938	6.087997977	19.35909258	1.08E-05	0.00431559
ENSG00000204427	3.73564897	-3.468865543	19.05914685	1.27E-05	0.004932406
ENSG00000140254	1.464017574	-2.49608012	18.86678711	1.40E-05	0.005331635
ENSG00000172183	5.218673621	-1.311413467	18.63139487	1.59E-05	0.005898039
ENSG00000184557	4.515946531	-1.590464902	18.52794804	1.67E-05	0.006091581
ENSG00000128203	4.561426003	-1.423627627	18.32340014	1.86E-05	0.006569122
ENSG00000171243	4.38957745	-1.586077501	18.30303324	1.88E-05	0.006569122
ENSG00000231370	4.174931284	3.676761878	18.25100389	1.94E-05	0.006613243
ENSG00000130176	4.841087372	1.490933733	18.19024732	2.00E-05	0.006660402
ENSG00000204642	3.263207048	3.887217728	18.16127705	2.03E-05	0.006660402
ENSG00000128591	5.158698667	1.441320446	18.03953271	2.16E-05	0.006963623
ENSG00000139874	5.367536919	-1.265255346	17.96142263	2.25E-05	0.007118406
ENSG00000250264	0.052103713	-5.370973923	17.76392717	2.50E-05	0.007750629
ENSG00000174099	4.688082497	1.073454082	17.58151927	2.75E-05	0.008375617
ENSG00000167105	3.515761174	-1.247615239	17.52302436	2.84E-05	0.008483042
ENSG00000278174	3.637370998	5.902880223	17.30549719	3.18E-05	0.009344702
ENSG00000172403	6.668595709	1.2669481	17.1372407	3.48E-05	0.010018215
ENSG00000074181	5.579694576	1.441858405	17.1077679	3.53E-05	0.010018215
ENSG00000288457	2.367011299	-1.542579956	16.99422867	3.75E-05	0.010458218
ENSG00000174807	3.834759391	1.469201076	16.89389755	3.95E-05	0.010845054
ENSG00000107821	4.110068312	-1.295159534	16.67717053	4.43E-05	0.011961125
ENSG00000163431	5.796504185	1.199253637	16.43278618	5.04E-05	0.013390345
ENSG00000232251	5.259917775	-8.24177373	16.27145941	5.49E-05	0.014350313
ENSG00000169605	11.01847537	-8.465458986	16.24234377	5.57E-05	0.014350313
ENSG00000156966	5.953851814	-1.203475846	16.20713602	5.68E-05	0.014397988
ENSG00000184368	1.304807153	-4.239146231	16.11450873	5.96E-05	0.014893913
ENSG00000135114	5.290366175	-1.917905588	16.03270147	6.23E-05	0.015322748
ENSG00000100342	7.673515071	-1.600361028	15.98198164	6.39E-05	0.015420663
ENSG00000259120	3.345993199	-1.588643109	15.96576246	6.45E-05	0.015420663
ENSG00000145287	7.201828515	-1.218220157	15.73993564	7.27E-05	0.016964693
ENSG00000069974	6.583291039	-1.092194884	15.71216911	7.37E-05	0.016964693
ENSG00000173406	2.278301089	-3.593327523	15.64103793	7.66E-05	0.016964693
ENSG00000171227	4.376421438	-1.226127882	15.6223159	7.73E-05	0.016964693
ENSG00000183607	9.043882452	-7.381018551	15.60593521	7.80E-05	0.016964693
ENSG00000011422	4.562997602	-1.312197955	15.57008195	7.95E-05	0.016964693
ENSG00000154646	6.069118313	-3.890232011	15.569783	7.95E-05	0.016964693
ENSG00000035664	4.855464679	-1.02708676	15.54229713	8.07E-05	0.016964693
ENSG00000065534	7.003371468	0.999894938	15.53654256	8.09E-05	0.016964693
ENSG00000282615	4.162561104	-1.65050964	15.4956066	8.27E-05	0.016964693
ENSG00000276480	7.639501868	1.435488511	15.48660644	8.31E-05	0.016964693
ENSG00000141433	1.016749876	2.876505997	15.47556778	8.36E-05	0.016964693
ENSG00000187837	4.272449946	-1.259251668	15.46304622	8.41E-05	0.016964693
ENSG00000221866	1.852209991	1.808541153	15.35242927	8.92E-05	0.017599524
ENSG00000146374	0.964275413	1.99341402	15.34862983	8.94E-05	0.017599524
ENSG00000275214	7.374148164	-1.519159339	15.28966824	9.22E-05	0.017812135
ENSG00000281487	-0.469399169	5.094716737	15.28201029	9.26E-05	0.017812135
ENSG00000115009	2.97903172	-1.899373264	15.14989902	9.93E-05	0.018530735
ENSG00000187955	5.182002011	1.259206403	15.11879211	0.000100953	0.018530735
ENSG00000178882	5.68841641	-1.253732574	15.10882532	0.000101488	0.018530735
ENSG00000178882	5.68841641	-1.253732574	15.10882532	0.000101488	0.018530735
ENSG00000139973	1.238356904	-2.771164426	15.08244638	0.000102916	0.018530735
ENSG00000133392	8.615212726	1.327746758	15.06774408	0.000103721	0.018530735
ENSG00000139209	1.208445647	2.634667439	15.05838674	0.000104236	0.018530735
ENSG00000206308	4.42576594	7.395056211	15.02191863	0.00010627	0.018530735
ENSG00000230726	4.425765998	7.395035479	15.02170034	0.000106282	0.018530735
ENSG00000234794	4.425766064	7.395012354	15.02147239	0.000106295	0.018530735
ENSG00000288190	1.157681161	-2.8242102	14.92013801	0.000112159	0.019351528
ENSG00000167244	3.66329261	1.456439308	14.88231383	0.000114431	0.019541983
ENSG00000280411	5.490090529	-2.178858808	14.81443735	0.000118624	0.020053427
ENSG00000147027	4.594698827	0.967240647	14.65318493	0.000129216	0.021625609
ENSG00000137825	3.484750739	-1.488752907	14.56367362	0.000135502	0.022252755
ENSG00000122786	7.393453478	1.1336741	14.55063596	0.000136443	0.022252755
ENSG00000149451	4.477432543	1.261952083	14.5436105	0.000136952	0.022252755
ENSG00000135549	4.071045718	-1.953864306	14.46410331	0.000142856	0.022584797
ENSG00000282671	4.119347327	-1.835167747	14.46199214	0.000143016	0.022584797
ENSG00000241294	4.119352762	-1.835167462	14.46162498	0.000143044	0.022584797
ENSG00000115461	8.63829536	1.396730122	14.4054373	0.000147376	0.022948376
ENSG00000105641	6.208103386	-4.033160126	14.39634552	0.000148089	0.022948376
ENSG00000235220	2.109629253	-1.594756802	14.37103567	0.000150093	0.023045531
ENSG00000226085	1.306317252	-2.618198459	14.30525233	0.000155431	0.023648058
ENSG00000280479	5.727645355	-0.997989959	14.08973724	0.000174292	0.026278862
ENSG00000182492	5.351286248	1.212526358	14.04719875	0.000178279	0.026640005
ENSG00000127954	4.747119361	1.034584387	13.99276228	0.000183516	0.026953744
ENSG00000198467	6.155347533	1.140319925	13.99190046	0.0001836	0.026953744
ENSG00000125775	7.140109392	-1.102166952	13.96565437	0.000186181	0.02709498
ENSG00000226260	6.498049516	-5.728994374	13.93129496	0.000189615	0.027356875
ENSG00000205358	2.789339693	-2.459239864	13.87877966	0.000194988	0.027891566
ENSG00000161638	5.419446388	0.938785039	13.83736906	0.000199332	0.028148896
ENSG00000111700	1.78715718	3.942378359	13.8296703	0.00020015	0.028148896
ENSG00000172602	3.048688798	-1.437305073	13.81025949	0.000202229	0.028204193
ENSG00000156535	4.239429414	1.060513174	13.69345762	0.000215203	0.029765582
ENSG00000188783	3.688599076	1.373703491	13.66825367	0.000218111	0.029920495
ENSG00000079308	7.086262587	1.128632129	13.56781098	0.000230098	0.031308235
ENSG00000137267	5.829097713	-0.95894267	13.50034719	0.000238519	0.0321032
ENSG00000164867	3.297005825	1.259090987	13.49048252	0.000239777	0.0321032
ENSG00000256514	5.189628724	-0.944685628	13.46842335	0.000242612	0.032225048
ENSG00000107796	7.726472041	1.127139491	13.44165757	0.000246098	0.03243069
ENSG00000107562	5.437423695	1.011702357	13.41741331	0.000249299	0.032595874
ENSG00000019102	7.638606886	-1.274755373	13.36009172	0.000257036	0.03281488
ENSG00000091986	5.509295935	1.020198196	13.3505307	0.00025835	0.03281488
ENSG00000277111	2.487841839	3.33042263	13.34613814	0.000258955	0.03281488
ENSG00000134827	3.966241574	-2.817072391	13.33695136	0.000260227	0.03281488
ENSG00000124440	2.772069885	1.433253228	13.33298618	0.000260778	0.03281488
ENSG00000108242	6.603344293	-1.15716909	13.31266826	0.000263619	0.032924827
ENSG00000278167	3.34561493	2.957573109	13.29402717	0.000266253	0.033007478
ENSG00000134326	3.39108168	-1.388837679	13.25671279	0.000271606	0.033423454
ENSG00000132688	4.990802713	0.860292507	13.21038492	0.000278402	0.033893623
ENSG00000228177	2.481144342	-5.871872954	13.20316615	0.000279477	0.033893623
ENSG00000274332	1.36996208	3.621815138	13.13221147	0.000290262	0.034948375
ENSG00000122367	2.777353048	1.2139907	13.10839594	0.000293975	0.035000066
ENSG00000282094	0.308361467	-4.314896091	13.10267839	0.000294874	0.035000066
ENSG00000102287	4.166195891	1.469983559	13.02897874	0.000306708	0.036148318
ENSG00000275183	1.553053731	-1.865268818	12.79252607	0.000348007	0.040728974
ENSG00000164920	2.364082984	1.34708429	12.70363879	0.000364945	0.042385756
ENSG00000173068	3.238901357	1.161656627	12.68541215	0.000368519	0.042385756
ENSG00000243238	4.32621625	-1.376724654	12.66637417	0.000372291	0.042385756
ENSG00000281933	4.326209371	-1.376709768	12.66636	0.000372294	0.042385756
ENSG00000103089	5.765919766	-1.343066758	12.58786227	0.00038826	0.043904858
ENSG00000102096	5.405576673	-0.903925366	12.56993031	0.000392003	0.043956382
ENSG00000196228	1.494915894	-3.288400014	12.55524645	0.000395095	0.043956382
ENSG00000049540	4.887428629	1.148723881	12.54816772	0.000396595	0.043956382
ENSG00000276482	5.547729102	-1.190302151	12.53414359	0.000399583	0.04399616
ENSG00000205364	3.214230607	-1.844216679	12.51639835	0.000403396	0.044125696
ENSG00000180875	3.759612562	1.329181229	12.48153659	0.000410994	0.044318621
ENSG00000282593	2.082968722	-1.486225495	12.47293976	0.00041289	0.044318621
ENSG00000211967	2.082969812	-1.486218753	12.47197188	0.000413104	0.044318621
ENSG00000211625	2.826761252	-1.753823096	12.43126512	0.000422206	0.0450066
ENSG00000096060	5.061359231	1.036234568	12.40735848	0.000427645	0.045297929
ENSG00000172005	3.661682279	-3.687077288	12.3291923	0.000445929	0.046937566
ENSG00000140274	4.423512177	-2.000777201	12.30403749	0.00045198	0.047277057
ENSG00000282758	4.088910524	-1.642250775	12.27544183	0.000458958	0.047290046
ENSG00000241755	4.088907519	-1.642245358	12.27504529	0.000459056	0.047290046
ENSG00000072163	4.270953352	1.037614437	12.26499396	0.000461535	0.047290046
ENSG00000137310	2.064921479	5.552396075	12.25744214	0.000463406	0.047290046
ENSG00000276490	4.106903482	-1.342031047	12.2454121	0.000466404	0.04730745
ENSG00000276173	10.96838984	-2.13954399	12.20478183	0.000476672	0.048057703
ENSG00000185070	3.775220818	1.080021104	12.18797127	0.000480987	0.04820235
ENSG00000128335	6.090811511	-1.030515676	12.17547695	0.000484219	0.048237452
ENSG00000144668	4.841746743	0.778418279	12.11292563	0.000500735	0.049518357
ENSG00000170915	7.371467037	-1.06591221	12.09292946	0.000506134	0.049518357
ENSG00000175482	5.873930009	-0.846913021	12.08283323	0.000508882	0.049518357
ENSG00000130234	6.087850796	-2.159137981	12.07675682	0.000510543	0.049518357
ENSG00000282045	0.61738029	4.602928538	12.07191422	0.000511871	0.049518357
ENSG00000176919	1.48795324	-1.858700212	12.05369786	0.000516897	0.049717214
ENSG00000131471	5.2020017	0.941292342	12.00874961	0.000529514	0.050639665
ENSG00000113721	5.964608426	0.992531941	11.9467483	0.000547428	0.052055462
ENSG00000168497	4.094624723	1.065491734	11.90479038	0.000559898	0.052940383
ENSG00000139988	1.030476678	-2.43328742	11.88867716	0.000564762	0.053100336
ENSG00000184347	4.861780308	1.058704833	11.86325412	0.000572524	0.053529411
ENSG00000236560	4.160783946	-1.508706527	11.8135145	0.000588023	0.054673099
ENSG00000179776	4.818153456	0.836706916	11.78956845	0.000595635	0.055074886
ENSG00000064989	4.092084827	0.905519898	11.75533931	0.00060669	0.055788767
ENSG00000100234	7.377790592	1.085168159	11.64078471	0.000645214	0.059007093
ENSG00000166923	3.007666817	1.55991826	11.58817813	0.000663724	0.059742988
ENSG00000282046	3.007665157	1.559918244	11.58768072	0.000663902	0.059742988
ENSG00000233377	3.540689223	-1.194253006	11.58749018	0.00066397	0.059742988
ENSG00000230006	4.006327162	-1.202879454	11.56492102	0.000672077	0.060149135
ENSG00000137265	4.427180457	-1.112247978	11.55341734	0.000676248	0.060200502
ENSG00000240771	3.601033395	1.057545322	11.52749964	0.000685742	0.060722621
ENSG00000131711	4.811889907	0.83473148	11.47858176	0.000704028	0.062013781
ENSG00000182253	4.770976996	1.030771405	11.44258013	0.000717801	0.062744956
ENSG00000187608	4.215044586	-1.291927204	11.43734061	0.000719827	0.062744956
ENSG00000135312	1.176693046	-2.592757356	11.37353813	0.000744978	0.064299763
ENSG00000128165	4.143149853	-1.113111703	11.37261524	0.000745349	0.064299763
ENSG00000137397	1.451364424	-2.415946959	11.3584962	0.000751036	0.064458154
ENSG00000172724	1.341787403	2.284481257	11.31040203	0.000770741	0.065678243
ENSG00000138823	2.739533287	-3.117562231	11.3047256	0.000773101	0.065678243
ENSG00000076706	5.783951806	0.805660281	11.27780576	0.000784392	0.066300943
ENSG00000125148	5.446344624	-1.506258671	11.23522479	0.000802594	0.067498546
ENSG00000162733	5.388222096	0.863542033	11.20728111	0.00081477	0.068179961
ENSG00000101938	2.181734065	1.57572278	11.15618675	0.000837519	0.069734912
ENSG00000020181	5.441579285	0.945948448	11.13249767	0.000848283	0.070281498
ENSG00000273822	4.810350471	2.588066874	11.08557887	0.000870017	0.071727083
ENSG00000180447	0.982241694	1.401155627	11.06510698	0.000879675	0.072028554
ENSG00000174236	4.232837547	-1.696127131	11.05962277	0.000882281	0.072028554
ENSG00000117226	7.066350264	-1.911900673	11.05054057	0.000886613	0.072030886
ENSG00000282838	0.217974546	2.771204993	11.01412297	0.000904203	0.072505146
ENSG00000007038	0.217978469	2.771184925	11.00460712	0.000908857	0.072505146
ENSG00000116981	0.678431814	1.419946721	10.99884242	0.000911688	0.072505146
ENSG00000004776	3.992428646	1.483760804	10.98953185	0.00091628	0.072505146
ENSG00000125144	5.856476435	-1.574029656	10.97858232	0.000921709	0.072505146
ENSG00000172572	2.254641797	1.254878109	10.96879127	0.000926592	0.072505146
ENSG00000206509	1.984892521	-1.46802974	10.96862172	0.000926677	0.072505146
ENSG00000237508	1.984906931	-1.46802945	10.96775658	0.000927109	0.072505146
ENSG00000132744	4.326101531	-1.193905218	10.93591649	0.000943178	0.073418744
ENSG00000012660	4.410658254	1.080320639	10.92029709	0.000951164	0.073697561
ENSG00000073712	4.64956141	0.838969848	10.90677917	0.00095813	0.073895202
ENSG00000169418	2.497783566	1.216283314	10.88073463	0.000971697	0.074278158
ENSG00000165633	4.390822112	0.825247474	10.87265946	0.000975943	0.074278158
ENSG00000274384	3.642930118	-2.081707426	10.86643615	0.000979228	0.074278158
ENSG00000240382	4.643430129	-1.730786657	10.85368267	0.000985995	0.074278158
ENSG00000281978	4.643430947	-1.73078729	10.8525084	0.00098662	0.074278158
ENSG00000120875	6.005361684	-0.916040552	10.84442725	0.000990935	0.074278158
ENSG00000120156	3.662945808	0.869431921	10.83188299	0.000997671	0.074278158
ENSG00000276130	5.396950703	-1.276454437	10.83015839	0.000998601	0.074278158
ENSG00000164690	4.311990836	-1.07472401	10.81382983	0.001007447	0.074604556
ENSG00000072954	4.202488189	-1.099277603	10.77271723	0.001030072	0.075837313
ENSG00000196878	7.281034287	-1.027118639	10.76718272	0.001033157	0.075837313
ENSG00000013297	2.872139849	1.328089643	10.75144723	0.001041978	0.076150849
ENSG00000137573	3.814579047	1.328280727	10.7227655	0.001058254	0.077004073
ENSG00000229006	3.533541057	-3.210674288	10.70324273	0.001069479	0.077257104
ENSG00000117600	1.774845364	1.469217236	10.70067649	0.001070964	0.077257104
ENSG00000137757	1.781971799	-2.456423257	10.64788754	0.001101967	0.078918376
ENSG00000239951	6.729394549	-1.248248488	10.63811567	0.001107805	0.078918376
ENSG00000282402	6.729408612	-1.248224145	10.63755762	0.001108139	0.078918376
ENSG00000072195	3.747666039	1.165256017	10.61839114	0.001119684	0.079402692
ENSG00000125347	6.747922477	-0.908555202	10.59547929	0.001133645	0.080053519
ENSG00000136235	5.74647686	1.099771335	10.56261443	0.001153979	0.081015069
ENSG00000069764	4.673834315	-1.041361858	10.55107143	0.001161208	0.081015069
ENSG00000169184	2.108806692	1.470283075	10.55015416	0.001161784	0.081015069
ENSG00000125285	3.915188344	-4.371555451	10.53474952	0.001171508	0.081354154
ENSG00000095932	6.527541971	-0.960247866	10.51350292	0.001185054	0.081954808
ENSG00000169083	1.789834022	1.363111376	10.48795395	0.001201554	0.082753912
ENSG00000186642	3.967282536	0.966249262	10.42696547	0.001241886	0.085027891
ENSG00000144810	3.528621851	1.124658641	10.42064517	0.001246144	0.085027891
ENSG00000147041	5.513048276	-1.11266785	10.41521587	0.001249812	0.085027891
ENSG00000138031	4.932140636	0.752907089	10.40499098	0.001256752	0.085153836
ENSG00000140807	3.721272619	1.318338613	10.38643869	0.001269442	0.085612391
ENSG00000256612	1.318455885	-1.571513364	10.38018353	0.00127375	0.085612391
ENSG00000284933	5.459097415	-0.86748534	10.33531413	0.001305089	0.087045861
ENSG00000030110	6.130536427	-0.822304114	10.33476158	0.00130548	0.087045861
ENSG00000135547	0.39480384	1.37697323	10.3172491	0.001317926	0.08723399
ENSG00000042980	6.317881126	-0.902340343	10.31612888	0.001318726	0.08723399
ENSG00000282823	5.249712187	-1.159365358	10.29973616	0.001330492	0.087361
ENSG00000241351	5.249702349	-1.159356816	10.29891294	0.001331086	0.087361
ENSG00000166106	4.078325961	-1.345000478	10.29138975	0.001336524	0.08737525
ENSG00000174059	5.461293996	0.77987001	10.25005496	0.001366805	0.089007211
ENSG00000164330	2.51310828	1.067431308	10.22167785	0.001387995	0.090036777
ENSG00000122691	1.210755263	1.42973042	10.21438402	0.001393495	0.090044544
ENSG00000274928	0.007082158	-1.853701462	10.20423565	0.001401185	0.090193172
ENSG00000157570	3.976794523	0.888570966	10.18066895	0.001419207	0.09020044
ENSG00000139192	5.461819187	-0.785576107	10.18036318	0.001419442	0.09020044
ENSG00000101335	6.873222765	1.030850959	10.17847377	0.001420897	0.09020044
ENSG00000168631	7.774800111	-3.035650251	10.17502712	0.001423556	0.09020044
ENSG00000197520	4.589866793	-1.481649547	10.16167364	0.001433904	0.09020044
ENSG00000183963	6.224240289	0.787084113	10.15801997	0.001436748	0.09020044
ENSG00000164342	4.951734874	-0.891281339	10.15510152	0.001439025	0.09020044
ENSG00000156738	1.851083267	2.779697306	10.13614577	0.001453898	0.09073306
ENSG00000133321	5.102677015	-1.055673012	10.13049194	0.001458365	0.09073306
ENSG00000128567	6.15313198	0.764885306	10.11615012	0.001469757	0.091103152
ENSG00000168032	4.123562545	-1.262236598	10.0849134	0.001494882	0.09231861
ENSG00000135750	5.374781852	-0.726445221	10.05241158	0.001521486	0.093616163
ENSG00000166148	1.515066701	1.21513363	10.03370755	0.001537014	0.094225123
ENSG00000253234	1.00521125	-1.990357278	10.01549125	0.00155229	0.094617269
ENSG00000165841	4.227254343	-1.108963725	9.999320093	0.00156598	0.094617269
ENSG00000231292	1.50645279	-1.760183068	9.996204756	0.001568632	0.094617269
ENSG00000102935	2.067394494	1.315589188	9.99363427	0.001570823	0.094617269
ENSG00000107317	4.315685669	1.313529312	9.987808303	0.0015758	0.094617269
ENSG00000163874	5.116999877	-0.828258934	9.986020231	0.001577331	0.094617269
ENSG00000125730	5.835027037	1.690740819	9.915193263	0.001639199	0.097251666
ENSG00000133083	2.743724015	1.085520833	9.907987861	0.001645629	0.097251666
ENSG00000164379	6.250229834	-1.000082637	9.904779522	0.001648501	0.097251666
ENSG00000102934	6.1075325	-0.92321246	9.901518171	0.001651425	0.097251666
ENSG00000179674	4.27987612	-1.293180499	9.899057432	0.001653634	0.097251666
ENSG00000154309	4.430248623	-0.908151514	9.896300109	0.001656114	0.097251666
ENSG00000257232	6.624435759	-2.935873979	9.883627798	0.001667558	0.09758132
ENSG00000242265	2.398911608	1.179803841	9.850767826	0.001697609	0.098672338
ENSG00000105974	5.817740671	0.774484457	9.850350177	0.001697994	0.098672338
ENSG00000182963	3.527629829	0.939609527	9.827951228	0.001718797	0.09953559
ENSG00000141526	5.462310317	-0.894883534	9.804822083	0.001740549	0.100447668
ENSG00000149596	3.448911884	1.030582603	9.75460364	0.001788742	0.102874182
ENSG00000244306	3.746470431	0.920950465	9.737746704	0.001805221	0.103171866
ENSG00000278693	1.37798924	1.554509282	9.736701444	0.001806247	0.103171866
ENSG00000077943	5.126354574	0.774816276	9.69541047	0.001847288	0.105157191
ENSG00000206505	1.969839985	-1.670362862	9.685814244	0.001856961	0.105349477
ENSG00000165949	6.701976729	-1.332280935	9.665917321	0.00187718	0.106136776
ENSG00000164742	1.621829158	1.353357828	9.642403796	0.001901362	0.107142095
ENSG00000182378	5.611183032	-0.97610259	9.605955275	0.001939474	0.108922918
ENSG00000124762	7.022938306	-0.957073188	9.590580517	0.001955781	0.109471408
ENSG00000160886	0.680187246	2.248968264	9.581061331	0.001965947	0.109673645
ENSG00000154553	4.569439052	0.886566991	9.542965897	0.002007171	0.111601398
ENSG00000148400	5.560337616	0.791979125	9.52969734	0.002021735	0.112038907
ENSG00000274671	4.712631837	-0.757589298	9.512809101	0.002040426	0.112701533
ENSG00000154096	4.984268859	0.860943226	9.480356442	0.002076836	0.114315923
ENSG00000146122	4.940691883	0.830948823	9.465465849	0.002093763	0.114315923
ENSG00000174899	1.389906251	-1.521817845	9.463924963	0.002095522	0.114315923
ENSG00000234704	4.731513794	-2.243901558	9.460755396	0.002099146	0.114315923
ENSG00000214575	0.998233015	1.193419127	9.455200088	0.002105513	0.114315923
ENSG00000278488	4.996637328	-1.087976704	9.450742022	0.002110637	0.114315923
ENSG00000278458	4.104532865	-2.821805229	9.435765355	0.002127943	0.114628137
ENSG00000196660	2.386333565	-1.85144732	9.425811223	0.002139524	0.114628137
ENSG00000119969	4.332836726	0.730056488	9.423479545	0.002142246	0.114628137
ENSG00000196092	1.308408662	1.753921593	9.422151719	0.002143798	0.114628137
ENSG00000211679	8.391447329	-1.614054664	9.412298708	0.002155349	0.114878703
ENSG00000048540	1.317409436	1.6779376	9.381309774	0.002192089	0.116448489
ENSG00000160179	4.810827974	-0.95042651	9.375775502	0.002198717	0.116448489
ENSG00000177469	6.735959347	0.926477221	9.337104615	0.0022456	0.118235668
ENSG00000018408	5.385887587	0.682553953	9.327523509	0.002257372	0.118235668
ENSG00000091436	5.712500738	0.75669821	9.327399238	0.002257525	0.118235668
ENSG00000010310	4.153449881	-1.019125205	9.314121084	0.002273944	0.118235668
ENSG00000151012	3.881206681	-1.042250548	9.313518107	0.002274693	0.118235668
ENSG00000273686	5.424189923	-1.450035214	9.312695205	0.002275715	0.118235668
ENSG00000139725	5.816058412	-0.879458913	9.307710584	0.002281914	0.118235668
ENSG00000173706	5.92072472	0.836251252	9.298500943	0.002293414	0.118464765
ENSG00000069431	3.622162483	0.905346009	9.287767734	0.002306891	0.118794241
ENSG00000176928	5.111294084	-1.23023822	9.272663813	0.002325992	0.119410421
ENSG00000148702	5.127007166	-1.535408967	9.263399909	0.002337786	0.119648905
ENSG00000173641	2.097120146	1.278081316	9.25065302	0.002354115	0.119957775
ENSG00000010030	3.00001099	-1.070499921	9.247511515	0.002358157	0.119957775
ENSG00000095637	5.977898153	0.812031441	9.230695822	0.002379912	0.120697591
ENSG00000104267	9.402602974	-1.41737814	9.15171891	0.002484845	0.125638585
ENSG00000198523	2.766903234	1.170996323	9.131492218	0.002512467	0.125804795
ENSG00000211642	2.517555363	-2.131501459	9.127550135	0.002517887	0.125804795
ENSG00000151882	6.191102758	-0.947326271	9.118733502	0.002530051	0.125804795
ENSG00000214357	5.412779204	0.73581875	9.115162833	0.002534994	0.125804795
ENSG00000223757	1.109237834	-1.752144556	9.110010298	0.002542144	0.125804795
ENSG00000230048	1.109239894	-1.752146812	9.107939807	0.002545024	0.125804795
ENSG00000234433	1.109249114	-1.752148196	9.105694479	0.00254815	0.125804795
ENSG00000238203	1.10925273	-1.752148145	9.105608911	0.002548269	0.125804795
ENSG00000170989	3.854245383	0.781308566	9.093567362	0.002565101	0.126263304
ENSG00000011028	5.309928637	0.889806329	9.084664168	0.002577618	0.126282687
ENSG00000118407	2.610308192	1.10828429	9.076309419	0.002589421	0.126282687
ENSG00000273592	2.149819295	-1.652772033	9.070072224	0.002598268	0.126282687
ENSG00000123570	1.245964896	1.296618132	9.068223364	0.002600896	0.126282687
ENSG00000124602	5.347905311	-0.864481449	9.066588964	0.002603222	0.126282687
ENSG00000007306	5.609351671	-2.583568832	9.057125609	0.00261673	0.126571088
ENSG00000128606	0.637055032	1.456377935	9.048075138	0.002629715	0.126832612
ENSG00000276409	2.33857967	1.552513529	9.018975274	0.002671911	0.128497442
ENSG00000069702	5.159780283	0.708832991	9.012645235	0.002681181	0.128573765
ENSG00000141052	3.781273412	0.862911122	8.988850638	0.002716318	0.129886563
ENSG00000162614	3.347348762	1.054736166	8.964212719	0.002753193	0.130646372
ENSG00000171223	6.802609511	-1.180324522	8.962797341	0.002755327	0.130646372
ENSG00000163623	2.104360329	1.735367372	8.961571757	0.002757176	0.130646372
ENSG00000214814	7.633562684	-1.321623045	8.95743039	0.002763433	0.130646372
ENSG00000069399	5.477646963	-0.789068198	8.930032535	0.002805193	0.132202544
ENSG00000173175	3.876502178	0.899804888	8.920402316	0.002820024	0.132202544
ENSG00000133328	3.718995577	-1.568693937	8.92038725	0.002820047	0.132202544
ENSG00000134802	4.847678069	0.721543955	8.896633956	0.002856968	0.133559279
ENSG00000148053	1.543439065	1.354555786	8.890347128	0.002866822	0.133646621
ENSG00000278082	3.975768084	-1.849256062	8.8801172	0.00288293	0.134024229
ENSG00000168955	7.217893761	-2.571422994	8.873524448	0.00289336	0.134136493
ENSG00000142303	2.638266484	1.120774859	8.866700956	0.002904195	0.134266877
ENSG00000115414	8.259147408	1.101472652	8.853381346	0.002925464	0.134877606
ENSG00000106511	0.91234499	1.459858161	8.841506763	0.002944559	0.135385019
ENSG00000153002	1.796407635	-2.538354566	8.827740107	0.002966856	0.136036429
ENSG00000072952	5.653059597	0.679317371	8.813926047	0.002989401	0.136695674
ENSG00000159167	2.307445671	-1.039863048	8.778855196	0.003047424	0.138969175
ENSG00000166535	3.083935058	-3.34209778	8.768631542	0.003064553	0.13918321
ENSG00000226306	1.634063992	-2.460674356	8.764716727	0.003071138	0.13918321
ENSG00000068079	4.884691777	-0.833546321	8.761199141	0.003077067	0.13918321
ENSG00000126785	3.71992885	0.884574477	8.741419712	0.003110622	0.139986515
ENSG00000163993	8.572029023	-1.16565287	8.738822561	0.003115056	0.139986515
ENSG00000122707	3.772081092	0.870502337	8.734008497	0.003123291	0.139986515
ENSG00000149591	7.730602972	0.961699111	8.731096147	0.003128284	0.139986515
ENSG00000132109	4.878574569	-0.669889776	8.716632901	0.003153199	0.140725154
ENSG00000096088	8.340193524	-3.493645994	8.696983729	0.00318737	0.141871893
ENSG00000196924	9.026201675	1.055324438	8.668870278	0.003236918	0.143695117
ENSG00000206450	6.210478404	-2.933844667	8.65646873	0.003259023	0.144293663
ENSG00000260908	1.005519987	-1.145346546	8.645633207	0.003278462	0.144706937
ENSG00000166396	3.501788553	-2.219571912	8.636937867	0.003294146	0.144706937
ENSG00000204179	1.459886889	1.724647285	8.63685501	0.003294296	0.144706937
ENSG00000129465	4.380045291	-0.747770139	8.619308617	0.003326181	0.145363694
ENSG00000285379	4.380045291	-0.747770162	8.619068649	0.003326619	0.145363694
ENSG00000053747	7.089635825	-0.975665385	8.607000892	0.003348733	0.145948934
ENSG00000143995	3.821319353	1.006959428	8.589263447	0.003381508	0.146994571
ENSG00000112562	4.862813172	0.964274947	8.566369807	0.003424292	0.148373111
ENSG00000110237	4.892141324	0.801595165	8.562833106	0.003430951	0.148373111
ENSG00000018236	2.319249701	1.323587493	8.543871071	0.003466875	0.149540279
ENSG00000117114	4.925326481	0.830584473	8.505937047	0.003539896	0.152297416
ENSG00000254778	1.102843267	2.847614826	8.466586714	0.003617296	0.155049038
ENSG00000080854	3.662329547	0.837183495	8.464031222	0.003622381	0.155049038
ENSG00000087085	5.1686846	-1.397910363	8.457663707	0.003635085	0.155195867
ENSG00000147655	1.83921671	1.133067604	8.451150708	0.003648125	0.155356305
ENSG00000152661	5.533189436	0.889940739	8.431323631	0.003688118	0.15666076
ENSG00000118432	1.143453182	1.030759125	8.421815018	0.003707455	0.157083465
ENSG00000163430	6.747992547	0.706467901	8.409022123	0.003733634	0.157597973
ENSG00000180438	0.969168538	1.553633366	8.406687646	0.003738432	0.157597973
ENSG00000205403	6.451657934	-1.080644451	8.385618465	0.003782015	0.15795932
ENSG00000253936	0.494083036	-1.719619634	8.385302565	0.003782672	0.15795932
ENSG00000282560	0.494080557	-1.719617053	8.384992451	0.003783318	0.15795932
ENSG00000114270	4.384771553	0.947134697	8.38430135	0.003784757	0.15795932
ENSG00000213088	3.976544631	0.877802794	8.376340499	0.003801371	0.15825806
ENSG00000068976	1.517128715	1.239037767	8.352863055	0.003850801	0.159660947
ENSG00000152583	7.341625753	0.877925465	8.350746639	0.003855289	0.159660947
ENSG00000112214	1.892865337	1.144963297	8.33947845	0.003879273	0.159660947
ENSG00000277318	4.030536229	-1.038143348	8.336730644	0.003885145	0.159660947
ENSG00000211937	4.030548746	-1.038143159	8.335874009	0.003886977	0.159660947
ENSG00000249992	1.247367316	1.059126711	8.333384267	0.003892308	0.159660947
ENSG00000125810	5.864799187	0.718895518	8.326826447	0.003906384	0.159846567
ENSG00000022267	6.586464776	0.728998953	8.319111765	0.00392301	0.160135349
ENSG00000078098	1.341374959	1.280127004	8.308706379	0.003945548	0.160663495
ENSG00000236236	2.14130032	4.984199807	8.299555813	0.003965478	0.160825303
ENSG00000275621	1.283217174	3.165984172	8.297368519	0.003970257	0.160825303
ENSG00000082397	3.765515681	1.270021509	8.293670017	0.003978351	0.160825303
ENSG00000137672	2.327629499	0.983991539	8.273469581	0.004022856	0.161743077
ENSG00000102034	6.152785562	-0.76439374	8.272224517	0.004025615	0.161743077
ENSG00000176058	5.199919316	-0.698718691	8.270226977	0.004030047	0.161743077
ENSG00000175745	4.465595131	0.738339545	8.258871718	0.004055332	0.162306578
ENSG00000113657	5.578839702	0.806236827	8.2552267	0.004063483	0.162306578
ENSG00000112655	5.286320886	0.694225701	8.249231676	0.004076925	0.162455769
ENSG00000128052	4.875900471	0.64889581	8.220204151	0.004142654	0.164663678
ENSG00000277132	4.57331546	-1.754298966	8.212552493	0.004160159	0.164663678
ENSG00000169946	1.671049779	1.094581206	8.211814672	0.004161851	0.164663678
ENSG00000173269	4.632540782	0.762415495	8.202962547	0.004182205	0.164665736
ENSG00000123094	2.631500045	0.923582558	8.199139832	0.004191025	0.164665736
ENSG00000101846	5.571808701	-0.860195499	8.194731233	0.004201222	0.164665736
ENSG00000204616	4.276008242	3.030483794	8.193599008	0.004203844	0.164665736
ENSG00000117308	7.079092192	-0.827650432	8.190471426	0.004211098	0.164665736
ENSG00000178033	2.015120715	1.008769474	8.172345766	0.004253386	0.165113424
ENSG00000084674	3.85438759	-2.051428506	8.169978007	0.004258942	0.165113424
ENSG00000243646	6.166876278	-0.602783255	8.159997773	0.004282442	0.165113424
ENSG00000188738	4.803420151	-0.920104279	8.159004545	0.004284788	0.165113424
ENSG00000237056	1.908319925	-3.390505261	8.157074357	0.004289351	0.165113424
ENSG00000168062	3.393806542	-1.020201737	8.156363947	0.004291032	0.165113424
ENSG00000006025	6.304424687	-0.807953588	8.156120636	0.004291607	0.165113424
ENSG00000090020	7.953296317	-1.049876875	8.150160363	0.004305735	0.165154275
ENSG00000100433	3.411326807	-0.870116263	8.140327214	0.004329147	0.165154275
ENSG00000175183	3.22321374	0.935882204	8.138856971	0.004332659	0.165154275
ENSG00000112208	3.165798593	0.89678492	8.135715176	0.004340173	0.165154275
ENSG00000167600	7.545454223	-1.280711857	8.133265673	0.00434604	0.165154275
ENSG00000127241	3.113305132	1.345264043	8.127459736	0.004359979	0.165154275
ENSG00000121900	7.533902074	-0.877794416	8.126724962	0.004361747	0.165154275
ENSG00000172058	0.676619894	-2.579565261	8.106008374	0.004411877	0.166675341
ENSG00000151388	1.822587386	1.193267792	8.099551285	0.004427622	0.166893421
ENSG00000108602	6.080528085	-1.607248935	8.080550038	0.004474286	0.168273384
ENSG00000114948	2.53090722	0.940480603	8.063876525	0.004515647	0.16917764
ENSG00000225130	5.175917554	-2.815616951	8.062713077	0.004518547	0.16917764
ENSG00000282733	0.238100529	4.189526602	8.052583293	0.004543882	0.169746432
ENSG00000174502	4.699630122	-2.803239627	8.040719343	0.004573737	0.17048121
ENSG00000134321	3.471758685	-1.429540624	8.015282104	0.004638425	0.172508172
ENSG00000177666	6.924681453	-0.736776173	8.005225136	0.004664256	0.173084244
ENSG00000130055	4.432283819	-1.495184282	7.993477955	0.004694615	0.173825384
ENSG00000273622	3.9084335	-1.079896973	7.988607413	0.004707261	0.173827458
ENSG00000151623	5.349645381	-0.726199072	7.983834957	0.004719686	0.173827458
ENSG00000136011	0.717955859	1.126496155	7.981479613	0.00472583	0.173827458
ENSG00000224212	1.822784353	-2.392581742	7.95762952	0.004788509	0.175746674
ENSG00000126950	0.656749702	1.172499757	7.950384802	0.004807715	0.175982597
ENSG00000101842	8.007720911	-1.496968376	7.945857213	0.004819758	0.175982597
ENSG00000206538	2.29869814	0.994248418	7.943334195	0.004826483	0.175982597
ENSG00000104332	2.280230324	1.539066833	7.931041632	0.004859381	0.176796975
ENSG00000019549	3.702286559	0.77683063	7.926533987	0.004871503	0.176853508
ENSG00000184163	1.813967068	-1.169060974	7.917398328	0.004896163	0.177364035
ENSG00000120306	8.446963367	-1.058542136	7.901290136	0.004939955	0.178563907
ENSG00000115556	1.875139206	1.242447802	7.88032479	0.00499755	0.180256473
ENSG00000167723	3.237447423	-1.158963881	7.871295496	0.005022566	0.180769162
ENSG00000107165	2.933569075	1.353128038	7.858777328	0.005057458	0.181269547
ENSG00000128573	2.10248747	1.214142021	7.858536824	0.005058131	0.181269547
ENSG00000016490	7.953323944	-3.359360867	7.843759023	0.005099645	0.182366805
ENSG00000123243	5.706604426	0.720428323	7.83925405	0.00511237	0.18243203
ENSG00000160113	6.105827174	-0.733088306	7.810108133	0.00519548	0.185003288
ENSG00000179241	2.271844891	0.92931562	7.794993881	0.005239119	0.18616113
ENSG00000185274	1.694902929	1.34749983	7.7844154	0.005269884	0.186857584
ENSG00000166510	6.417275438	-1.035900481	7.772872541	0.005303664	0.187657767
ENSG00000106624	6.141962497	0.798340049	7.760144158	0.00534117	0.188586111
ENSG00000162772	3.871338088	-1.194907038	7.755510971	0.005354889	0.188672466
ENSG00000121297	3.040610656	0.894492722	7.722381519	0.00545404	0.191762227
ENSG00000138207	1.502496129	-1.842559619	7.715525302	0.005474793	0.192088324
ENSG00000128311	6.643514555	-0.800362779	7.70552402	0.005505209	0.192368635
ENSG00000166025	5.230923535	0.697876858	7.703603372	0.00551107	0.192368635
ENSG00000244672	0.271440708	-3.24906617	7.701575431	0.005517265	0.192368635
ENSG00000162949	4.379633792	-0.748710752	7.67407831	0.00560197	0.194609212
ENSG00000163359	8.623296739	0.968378199	7.673172589	0.005604783	0.194609212
ENSG00000204323	4.520999701	-1.025459052	7.668923126	0.005617998	0.194664198
ENSG00000109625	0.318816868	1.398501963	7.662205883	0.005638952	0.194986568
ENSG00000136514	3.410487694	-0.881674247	7.651355237	0.005672969	0.195758362
ENSG00000135502	0.582412025	1.033589953	7.643120664	0.005698924	0.196249362
ENSG00000070985	1.416123101	1.203198662	7.620947393	0.005769417	0.197805012
ENSG00000223494	0.686098488	-1.89742112	7.617784865	0.005779544	0.197805012
ENSG00000198488	4.554380368	-1.734496513	7.613077602	0.00579465	0.197805012
ENSG00000124785	2.54489665	0.919623655	7.612000249	0.005798113	0.197805012
ENSG00000135124	5.024773848	-0.65896715	7.607240139	0.005813439	0.197805012
ENSG00000288157	0.7007053	-1.843120604	7.606751986	0.005815014	0.197805012
ENSG00000184916	3.54409834	1.05711622	7.601223359	0.005832871	0.19801
ENSG00000154721	4.433162294	0.685492423	7.586553853	0.005880525	0.199003729
ENSG00000087303	3.943349894	0.86263327	7.581773547	0.00589614	0.199003729
ENSG00000125968	6.417237105	-0.959732622	7.581261224	0.005897816	0.199003729
ENSG00000023445	5.444302271	-0.827515049	7.574378158	0.00592038	0.199363143
ENSG00000135914	2.548526471	-1.375938985	7.561919167	0.005961447	0.199713516
ENSG00000126458	4.805132427	-0.664280656	7.561660761	0.005962302	0.199713516
ENSG00000240583	7.447825428	0.785973505	7.560366861	0.005966584	0.199713516
ENSG00000271601	4.323507237	0.599931449	7.553025659	0.00599094	0.199994168
ENSG00000163751	5.60383862	0.749257802	7.546435648	0.00601289	0.199994168
ENSG00000205746	3.800337437	0.83510863	7.543853547	0.006021512	0.199994168
ENSG00000160325	2.395657582	-1.026453803	7.543477549	0.006022769	0.199994168
ENSG00000077044	4.275400137	-0.898689422	7.535675978	0.006048904	0.200464265
ENSG00000016602	1.731674793	-2.550121569	7.524021542	0.006088161	0.200978449
ENSG00000022567	5.820967238	-0.729200857	7.521714463	0.006095963	0.200978449
ENSG00000213145	6.459613677	-0.802603148	7.520390544	0.006100445	0.200978449
ENSG00000132465	10.55756384	-1.431325541	7.510764719	0.006133133	0.201658366
ENSG00000162520	3.92136858	0.655936604	7.498934522	0.006173551	0.202589301
ENSG00000154734	4.928536396	0.927723102	7.493173523	0.006193331	0.202799972
ENSG00000161381	4.019598573	0.809608891	7.485866766	0.006218513	0.202799972
ENSG00000283056	3.144903122	-1.039543452	7.483149763	0.006227903	0.202799972
ENSG00000132622	2.466549605	1.066168633	7.482994309	0.006228441	0.202799972
ENSG00000166592	1.421748822	1.259205942	7.4740576	0.006259432	0.203199509
ENSG00000162009	0.574408666	-1.327829343	7.4724584	0.006264994	0.203199509
ENSG00000121361	1.321648636	1.069534712	7.440248949	0.006378107	0.206468073
ENSG00000183722	4.184017328	0.711956072	7.434191941	0.006399609	0.206764211
ENSG00000170801	2.981513835	1.153239661	7.425620598	0.006430164	0.207099029
ENSG00000268104	5.32006804	-1.22558644	7.422827281	0.006440154	0.207099029
ENSG00000127528	4.892901624	-0.965488209	7.411595665	0.006480482	0.207099029
ENSG00000060140	4.752907327	-0.70309275	7.40857622	0.006491368	0.207099029
ENSG00000284021	3.002936566	-1.54881577	7.40712438	0.006496608	0.207099029
ENSG00000171916	3.002963809	-1.548851704	7.406963033	0.006497191	0.207099029
ENSG00000160182	10.67445412	-1.614569585	7.406304445	0.00649957	0.207099029
ENSG00000275004	0.353225692	1.233847851	7.403705044	0.006508968	0.207099029
ENSG00000121005	0.473329208	1.372948403	7.399303234	0.006524915	0.207212466
ENSG00000139044	6.933274751	-0.966878945	7.391919164	0.006551755	0.207670765
ENSG00000138347	1.437145792	-1.453641493	7.387449112	0.006568057	0.207793963
ENSG00000185479	1.06122967	-2.948140022	7.381091341	0.006591316	0.20795376
ENSG00000164694	1.59046271	1.447847026	7.377127005	0.006605861	0.20795376
ENSG00000065325	2.347386446	-1.501558104	7.375895991	0.006610385	0.20795376
ENSG00000227129	1.957662457	0.930679255	7.36649371	0.006645038	0.208651692
ENSG00000262655	6.042701037	0.691555598	7.355373369	0.006686262	0.20920378
ENSG00000198795	3.430722509	0.791347197	7.354393481	0.006689907	0.20920378
ENSG00000079102	2.922165918	0.920871599	7.349125131	0.00670954	0.20920378
ENSG00000228691	1.957662457	0.930677408	7.34829967	0.006712621	0.20920378
ENSG00000169245	1.777217733	-1.631325504	7.330095421	0.006780945	0.210940338
ENSG00000198355	5.841980131	-0.689900766	7.323797146	0.006804749	0.21128809
ENSG00000138795	2.682214533	0.868677861	7.312087527	0.006849231	0.212275441
ENSG00000283985	0.879192004	-1.00401561	7.305630235	0.006873888	0.212427364
ENSG00000187624	0.879192004	-1.004016894	7.304158936	0.006879519	0.212427364
ENSG00000166265	3.684638977	0.741601374	7.291089309	0.006929745	0.213584173
ENSG00000154274	5.958621997	-0.767829669	7.286196563	0.006948643	0.213744229
ENSG00000284099	5.442840294	-0.586496894	7.283138844	0.006960481	0.213744229
ENSG00000145022	5.439865352	-0.577860348	7.278375596	0.006978962	0.21391924
ENSG00000197256	6.376691234	0.667416119	7.272243496	0.007002828	0.214258368
ENSG00000166250	4.331486935	0.730339919	7.264477096	0.007033174	0.21479417
ENSG00000066056	3.628822165	0.837396225	7.259207248	0.007053842	0.215032974
ENSG00000172987	2.938606022	0.912200895	7.252264173	0.007081167	0.215473476
ENSG00000100299	5.753302119	-0.602979829	7.242932031	0.007118065	0.216203142
ENSG00000251322	4.620431464	0.771678842	7.238608958	0.007135224	0.216331717
ENSG00000114450	4.335625144	0.77400231	7.233596159	0.007155174	0.216544281
ENSG00000171115	3.857208904	0.768154245	7.227521857	0.007179424	0.216886007
ENSG00000164035	3.414933704	0.876239226	7.223696232	0.007194741	0.216920892
ENSG00000205420	5.339568129	-4.2643796	7.220764247	0.007206502	0.216920892
ENSG00000103404	4.032625281	0.65763758	7.185724709	0.007348587	0.220778168
ENSG00000106809	2.659745068	1.116175111	7.181392331	0.007366352	0.220778168
ENSG00000134874	3.192230004	0.856414192	7.179476286	0.007374223	0.220778168
ENSG00000262406	3.075579096	-1.783163263	7.166808837	0.007426477	0.221945562
ENSG00000076003	4.981335538	0.65123745	7.162334373	0.007445024	0.222103259
ENSG00000274741	2.849161325	-0.860193987	7.155092313	0.007475145	0.222605022
ENSG00000197361	1.832711196	0.941083325	7.147855266	0.007505369	0.223108083
ENSG00000117069	1.191754607	1.066641548	7.139365651	0.007540983	0.223769311
ENSG00000163898	7.092756549	-0.855145234	7.133484681	0.007565755	0.224107041
ENSG00000282131	4.091775502	-2.267490652	7.115078557	0.007643825	0.225956238
ENSG00000211669	4.509310853	-1.125734946	7.112416267	0.007655186	0.225956238
ENSG00000038295	1.317659892	1.078365902	7.085176764	0.007772415	0.229012573
ENSG00000240184	5.061770571	0.78949607	7.078103802	0.007803154	0.229514209
ENSG00000122863	3.334445	1.048148494	7.074618447	0.007818347	0.229557637
ENSG00000100473	1.619936098	0.958824101	7.070928272	0.007834466	0.229628047
ENSG00000132840	2.213567212	0.896369065	7.059807865	0.007883245	0.230454154
ENSG00000145936	3.167187735	0.918692757	7.058230228	0.007890191	0.230454154
ENSG00000230034	3.395348456	-2.347930359	7.041416394	0.007964602	0.231944799
ENSG00000182107	6.780607337	-0.628510766	7.040440094	0.007968945	0.231944799
ENSG00000224168	1.445769938	-1.647809557	7.035614558	0.007990445	0.232166817
ENSG00000188677	3.582430764	0.859048453	7.031211	0.008010117	0.232335033
ENSG00000132207	5.797231045	-0.701798009	7.021521171	0.008053578	0.2331915
ENSG00000164093	0.00762312	1.528553251	7.017760354	0.008070512	0.233278206
ENSG00000169169	0.933198391	1.082199106	7.001510557	0.008144096	0.234999308
ENSG00000094755	7.12618762	1.214930132	6.987717084	0.008207097	0.236187953
ENSG00000120899	6.43969996	-0.573896864	6.983250621	0.008227603	0.236187953
ENSG00000169744	4.086050073	0.64960005	6.983245349	0.008227628	0.236187953
ENSG00000165568	0.722966223	1.22415828	6.96931658	0.008291916	0.237625866
ENSG00000112186	1.952920105	1.004470549	6.948623733	0.008388374	0.239687382
ENSG00000077782	5.093675671	0.779496828	6.947745017	0.008392496	0.239687382
ENSG00000070193	2.595078857	1.016775704	6.940061151	0.008428623	0.240309092
ENSG00000130021	4.556801827	-0.890717873	6.933649108	0.008458893	0.240761954
ENSG00000116748	2.629349723	-1.342967206	6.923287849	0.008508041	0.241200508
ENSG00000231555	5.466611463	-1.44142321	6.921925873	0.008514523	0.241200508
ENSG00000108924	2.54366391	1.179623894	6.91920052	0.008527509	0.241200508
ENSG00000135636	4.057045925	0.770787154	6.918269702	0.008531949	0.241200508
ENSG00000125538	3.252898709	-1.467846064	6.912054501	0.008561656	0.241632165
ENSG00000166963	3.37337844	0.853749122	6.905885788	0.008591245	0.242059057
ENSG00000211890	2.009302616	-1.528700393	6.895142152	0.008643029	0.242575782
ENSG00000144730	2.14193901	0.866472781	6.892761737	0.008654546	0.242575782
ENSG00000172508	1.706648901	-1.461534027	6.891042176	0.008662875	0.242575782
ENSG00000111863	5.040211195	-1.345383881	6.890075242	0.008667562	0.242575782
ENSG00000166908	6.238967588	-0.647351024	6.880007162	0.008716521	0.243538735
ENSG00000175084	7.44361413	1.161517355	6.874966437	0.00874114	0.243766366
ENSG00000169752	2.555769124	-1.058021308	6.870721497	0.008761927	0.243766366
ENSG00000282797	2.508711846	4.050990823	6.868243704	0.008774084	0.243766366
ENSG00000106991	6.100905791	0.742852055	6.862900699	0.008800357	0.243766366
ENSG00000111341	4.106650478	0.856816101	6.861055144	0.008809451	0.243766366
ENSG00000099260	3.2705275	1.04278248	6.859958281	0.008814861	0.243766366
ENSG00000130751	0.627020544	-1.301552082	6.857574926	0.008826626	0.243766366
ENSG00000171793	4.616313257	0.559443107	6.852954762	0.00884948	0.243994884
ENSG00000137216	6.442465935	-0.628396002	6.836785452	0.008929939	0.245808323
ENSG00000198113	5.919750398	-0.71553057	6.825816449	0.008984947	0.246709731
ENSG00000237094	5.359105288	0.629674112	6.824381566	0.008992169	0.246709731
ENSG00000243244	3.413862221	0.764431278	6.817248893	0.009028154	0.246921248
ENSG00000227051	4.157264933	0.742893904	6.817005197	0.009029386	0.246921248
ENSG00000198324	5.637497676	-0.694091972	6.807262027	0.009078787	0.247867168
ENSG00000182871	6.581893506	0.764796061	6.801152066	0.009109907	0.248311735
ENSG00000166482	7.143917581	0.804742814	6.784590228	0.009194813	0.250218534
ENSG00000158792	3.118781621	-0.766399003	6.779226964	0.009222482	0.2502722
ENSG00000088386	4.005328158	-1.22079869	6.778412068	0.009226694	0.2502722
ENSG00000185008	2.033430742	0.996942983	6.773484631	0.009252201	0.250284312
ENSG00000166483	4.883186811	0.659676223	6.769697322	0.009271856	0.250284312
ENSG00000189377	5.350598538	-1.960263674	6.769668635	0.009272005	0.250284312
ENSG00000109472	4.800593412	0.691508096	6.759208233	0.009326513	0.251350286
ENSG00000169783	1.449886984	1.375686435	6.749091454	0.009379543	0.252108304
ENSG00000184205	4.137440275	0.678846994	6.744053678	0.009406066	0.252108304
ENSG00000157554	3.242192543	0.790714325	6.743840235	0.009407191	0.252108304
ENSG00000077942	7.087272729	0.91999309	6.742379702	0.009414895	0.252108304
ENSG00000121440	4.239624518	0.741187917	6.73093464	0.009475494	0.25332566
ENSG00000186340	5.485731056	1.249008915	6.711167036	0.0095811	0.255740497
ENSG00000125999	8.939163341	-3.454277174	6.687101492	0.009711297	0.258421066
ENSG00000066405	9.627613381	-1.385820696	6.685481227	0.009720128	0.258421066
ENSG00000107186	3.484723553	0.780514638	6.666480148	0.009824303	0.258421066
ENSG00000154330	4.868661723	0.812287769	6.664667181	0.009834302	0.258421066
ENSG00000120279	2.451589277	0.816143551	6.661720779	0.009850575	0.258421066
ENSG00000166415	4.670943998	-1.720368866	6.661569878	0.009851409	0.258421066
ENSG00000166073	2.250788779	0.882712012	6.661321116	0.009852784	0.258421066
ENSG00000117322	0.850298219	1.457878424	6.657729228	0.009872664	0.258421066
ENSG00000166682	1.17758957	1.248267812	6.657125409	0.00987601	0.258421066
ENSG00000100612	6.115534579	-0.589343378	6.65712102	0.009876035	0.258421066
ENSG00000253313	5.043360535	-0.671149298	6.655735275	0.009883718	0.258421066
ENSG00000182534	5.672248796	0.84246791	6.654243453	0.009891996	0.258421066
ENSG00000184530	6.12265537	-3.246540246	6.654049346	0.009893074	0.258421066
ENSG00000137337	4.940941387	0.565439689	6.653216353	0.0098977	0.258421066
ENSG00000050820	5.614031267	-0.636484133	6.645480182	0.009940768	0.25897088
ENSG00000131016	4.530400289	0.746196389	6.642204956	0.00995906	0.25897088
ENSG00000150630	1.667924272	0.968662351	6.639343025	0.009975071	0.25897088
ENSG00000225210	1.766357815	0.920768908	6.637122026	0.009987515	0.25897088
ENSG00000189058	2.853590779	1.470413873	6.634435153	0.010002591	0.25897088
ENSG00000055118	2.981186144	0.849561144	6.631560434	0.010018746	0.25897088
ENSG00000284976	4.136417071	-0.865225481	6.630080165	0.010027075	0.25897088
ENSG00000136114	1.777429522	0.890786284	6.627323699	0.010042604	0.258972302
ENSG00000174348	3.810169305	0.962301258	6.616384335	0.010104476	0.26016695
ENSG00000133574	3.928867868	0.743468937	6.608559069	0.010148975	0.260459539
ENSG00000253368	7.270490549	-0.848324686	6.606145918	0.010162738	0.260459539
ENSG00000132481	4.870494614	-0.596571083	6.604694017	0.010171028	0.260459539
ENSG00000112773	6.381158949	-0.632278458	6.601512786	0.010189216	0.260459539
ENSG00000154133	3.870563764	0.757197361	6.59769404	0.010211093	0.260459539
ENSG00000282579	5.466050602	-1.805545403	6.596360111	0.010218746	0.260459539
ENSG00000168447	2.073710305	-1.785922924	6.595309159	0.01022478	0.260459539
ENSG00000103056	7.065258561	-0.791183303	6.579393334	0.010316605	0.260679052
ENSG00000259171	5.970005312	-0.662544301	6.577931906	0.010325079	0.260679052
ENSG00000204540	2.086927678	-1.427584708	6.5778285	0.010325679	0.260679052
ENSG00000204262	6.850364121	0.716315893	6.573183605	0.01035266	0.260679052
ENSG00000211597	3.872618747	-1.166714922	6.572873367	0.010354465	0.260679052
ENSG00000237022	6.315549794	-3.227897352	6.571018048	0.010365264	0.260679052
ENSG00000128262	0.357263077	1.103257615	6.570767789	0.010366722	0.260679052
ENSG00000159374	1.241903716	-1.493949151	6.569947001	0.010371504	0.260679052
ENSG00000089127	7.202206933	-0.820814072	6.5694344	0.010374492	0.260679052
ENSG00000275832	3.231671648	0.982676618	6.566920415	0.010389157	0.260679052
ENSG00000143341	4.063239934	0.721486578	6.561057698	0.010423439	0.260830758
ENSG00000211950	2.967893864	-3.43657614	6.560556944	0.010426373	0.260830758
ENSG00000159733	4.084264703	-0.687422172	6.556906246	0.010447785	0.260976321
ENSG00000157064	1.402265452	1.079896944	6.553245711	0.010469301	0.26105247
ENSG00000078053	1.446510546	0.869676861	6.551083575	0.01048203	0.26105247
ENSG00000254395	1.393251988	-1.411909345	6.542718812	0.010531428	0.26140097
ENSG00000282616	1.393251739	-1.411912173	6.542570871	0.010532304	0.26140097
ENSG00000189325	4.723664809	-1.178009659	6.534780482	0.010578528	0.26140097
ENSG00000176681	0.794073786	-2.075797591	6.534096473	0.010582596	0.26140097
ENSG00000152580	2.576405122	1.125235921	6.533386518	0.010586821	0.26140097
ENSG00000105538	2.71724242	0.928927661	6.532006793	0.010595036	0.26140097
ENSG00000151364	4.733941623	-0.85488594	6.530234228	0.010605599	0.26140097
ENSG00000111799	6.262597408	0.712724006	6.527657113	0.010620976	0.26140097
ENSG00000211638	3.531024261	-1.875211509	6.524776579	0.010638191	0.261440186
ENSG00000197822	6.312687276	-0.616282369	6.510049433	0.010726653	0.263064964
ENSG00000011465	8.365042045	0.77903917	6.508543362	0.010735742	0.263064964
ENSG00000170390	0.750118594	0.995354009	6.499865503	0.010788265	0.263965509
ENSG00000184601	-0.06825241	-1.793277521	6.488747134	0.010855946	0.265233741
ENSG00000205220	5.707808276	-0.773273011	6.483932336	0.01088539	0.265294733
ENSG00000110697	6.200934934	-0.589867336	6.483155904	0.010890146	0.265294733
ENSG00000159884	3.858249062	-0.669122408	6.480100453	0.010908882	0.265364893
ENSG00000211962	4.083107386	-2.56325295	6.473874047	0.010947164	0.265909643
ENSG00000136854	4.400334563	0.7366278	6.467800997	0.010984637	0.266131902
ENSG00000122420	1.386131803	1.020685119	6.464916125	0.011002483	0.266131902
ENSG00000064787	8.248640132	-0.880999545	6.464667997	0.01100402	0.266131902
ENSG00000204176	2.363400382	1.091006607	6.446773822	0.0111154	0.26812535
ENSG00000147168	5.52716142	-0.719646633	6.445221679	0.011125116	0.26812535
ENSG00000128656	2.306906542	0.894449541	6.443722603	0.011134508	0.26812535
ENSG00000185567	4.779489559	0.926973759	6.439389347	0.011161701	0.268394004
ENSG00000048740	4.743535273	0.684304231	6.434561373	0.011192079	0.26873836
ENSG00000176435	3.432359852	0.751449335	6.422815482	0.011266341	0.270133922
ENSG00000110195	2.642571401	-1.764989153	6.416483528	0.011306583	0.270289486
ENSG00000169715	5.870794153	-0.901126163	6.415876331	0.01131045	0.270289486
ENSG00000173546	3.892653905	0.815358696	6.413466853	0.011325807	0.270289486
ENSG00000149639	5.35864785	0.722371536	6.411645616	0.011337429	0.270289486
ENSG00000282447	5.593889082	-1.05457642	6.404564715	0.011382733	0.27060477
ENSG00000244437	5.593887938	-1.054574214	6.404524276	0.011382992	0.27060477
ENSG00000189159	6.734090713	-0.634393867	6.390572781	0.0114728	0.272352887
ENSG00000158125	5.780993376	-0.946092949	6.384805906	0.011510135	0.27265975
ENSG00000172348	5.08572586	0.622645042	6.383545608	0.01151831	0.27265975
ENSG00000275917	0.92356448	-1.306252687	6.373355291	0.011584636	0.273842457
ENSG00000162367	2.171932218	0.832086187	6.369485321	0.011609926	0.274053212
ENSG00000241863	1.430996217	2.057230463	6.360152282	0.011671153	0.274844562
ENSG00000234846	3.46919889	-1.668635415	6.359014725	0.011678638	0.274844562
ENSG00000154856	3.840076676	0.908024859	6.354851175	0.011706076	0.274844562
ENSG00000234487	5.256635425	-0.968063773	6.354022319	0.011711546	0.274844562
ENSG00000196542	4.486847363	-1.408457926	6.351900356	0.011725563	0.274844562
ENSG00000129654	1.441004272	-1.662606193	6.348965483	0.011744977	0.274914592
ENSG00000012171	6.069144218	-0.642638853	6.337247599	0.01182282	0.276350165
ENSG00000289346	-0.047823961	2.934601856	6.322278948	0.01192303	0.278303804
ENSG00000125170	6.951151217	-0.710589782	6.311046911	0.011998797	0.27968226
ENSG00000196188	10.70516235	-1.188065232	6.307584412	0.012022253	0.279839257
ENSG00000118257	4.320054584	0.6470282	6.29568761	0.012103206	0.281332293
ENSG00000278224	0.956578555	1.100686078	6.29168789	0.012130548	0.281453079
ENSG00000204364	1.069594012	-1.900185669	6.290010022	0.012142036	0.281453079
ENSG00000137628	7.046372821	-1.132973829	6.281567365	0.012200015	0.282405883
ENSG00000171016	1.940666136	0.868534212	6.267723131	0.012295705	0.284227777
ENSG00000196684	4.858049958	-0.585367917	6.261243102	0.012340758	0.284875762
ENSG00000114455	5.647517792	-1.019270399	6.241483314	0.012479192	0.287674588
ENSG00000066629	4.014561375	0.624873189	6.235520743	0.012521277	0.28802796
ENSG00000118640	6.427456656	-0.59273349	6.234437135	0.012528941	0.28802796
ENSG00000175416	6.963832201	-0.775282936	6.230325425	0.012558066	0.288301489
ENSG00000008517	6.066890983	-0.768502381	6.215013876	0.012667136	0.290407106
ENSG00000123096	4.266239283	0.644343175	6.192552306	0.012828903	0.29371344
ENSG00000156587	5.315269783	-0.648957646	6.18107651	0.012912369	0.295114809
ENSG00000121898	3.336519283	0.852639799	6.174701347	0.012958978	0.295114809
ENSG00000102882	7.113420595	-0.669293063	6.173859189	0.012965148	0.295114809
ENSG00000092068	6.195670142	-0.731411342	6.172971381	0.012971656	0.295114809
ENSG00000145247	6.5770971	-0.739945974	6.17158894	0.012981796	0.295114809
ENSG00000101665	4.283207814	-0.609419226	6.167007422	0.013015459	0.295114809
ENSG00000119782	3.719977055	-0.606706179	6.16625706	0.013020981	0.295114809
ENSG00000278165	1.793514674	-1.664649382	6.164871909	0.013031181	0.295114809
ENSG00000147255	0.706847614	1.104677673	6.155953118	0.013097052	0.296205761
ENSG00000118804	4.506274698	-0.63186662	6.14971615	0.013143319	0.296836884
ENSG00000112210	3.704579204	0.668143192	6.147415227	0.013160431	0.296836884
ENSG00000187244	4.935074858	0.773346462	6.142694393	0.01319561	0.297229777
ENSG00000167705	3.496612484	-0.843241048	6.127440703	0.013309941	0.299402107
ENSG00000263429	4.821710509	-0.733490293	6.124660217	0.013330891	0.299470856
ENSG00000137710	4.46422261	0.733578145	6.114761332	0.013405751	0.300748866
ENSG00000106038	0.73409388	-2.193180057	6.110667804	0.013436835	0.301042664
ENSG00000144369	2.669639308	0.809863928	6.107191991	0.013463286	0.30123203
ENSG00000175793	6.21989205	-0.834868769	6.082979914	0.013649035	0.304622801
ENSG00000140323	3.809129639	-0.82323735	6.08071955	0.013666509	0.304622801
ENSG00000282086	3.861410196	0.758108773	6.079257125	0.013677828	0.304622801
ENSG00000214274	5.018373224	-0.668821894	6.077990263	0.01368764	0.304622801
ENSG00000144802	6.77477266	-0.658376978	6.063046711	0.013803934	0.306802971
ENSG00000186188	2.004884144	-1.088675473	6.051293697	0.013896112	0.308286511
ENSG00000127666	4.727638485	-0.709816602	6.049827837	0.013907653	0.308286511
ENSG00000177990	1.721894279	0.910326798	6.046604032	0.013933069	0.308286511
ENSG00000165410	3.965141562	0.634866919	6.045173236	0.013944365	0.308286511
ENSG00000174175	3.367446971	0.92546984	6.026847017	0.01408988	0.311092644
ENSG00000103710	3.126500044	0.814407752	6.021563424	0.014132122	0.3112076
ENSG00000161653	1.088718651	-1.161755557	6.019856138	0.0141458	0.3112076
ENSG00000006282	6.06401946	-0.579039891	6.019223514	0.014150871	0.3112076
ENSG00000148541	3.66044741	0.72885769	6.010702787	0.014219363	0.312303492
ENSG00000120498	1.252281827	-1.28802635	6.007741767	0.014243244	0.312418004
ENSG00000131370	4.592051227	0.598958379	6.002161216	0.014288365	0.312997479
ENSG00000140279	7.784387159	-1.436325092	5.998124043	0.014321098	0.313304447
ENSG00000242612	4.318762076	-0.715353853	5.990136357	0.01438609	0.314315414
ENSG00000198417	3.850369587	-1.141163186	5.98360832	0.014439431	0.314789535
ENSG00000109089	5.435884755	-0.569469937	5.97962286	0.014472097	0.314789535
ENSG00000158373	3.425578743	-0.806767699	5.979507405	0.014473044	0.314789535
ENSG00000278466	7.30703296	2.462673058	5.97740967	0.014490269	0.314789535
ENSG00000134775	1.678620744	0.954919573	5.976002404	0.014501836	0.314789535
ENSG00000003400	6.340266781	-0.62812589	5.967423108	0.014572561	0.315915003
ENSG00000183580	3.391045363	0.75972854	5.964656218	0.014595446	0.316001791
ENSG00000154529	2.714668151	0.820022416	5.95184117	0.014701923	0.317511494
ENSG00000147408	3.889509193	0.64990778	5.95169768	0.01470312	0.317511494
ENSG00000155760	3.533220844	0.726201366	5.948571927	0.014729214	0.317665106
ENSG00000180385	1.534428884	0.820849303	5.938302873	0.014815278	0.319110024
ENSG00000184227	2.362017718	-0.923542376	5.926375041	0.014915894	0.320807427
ENSG00000278742	2.221874273	2.558079819	5.924423829	0.01493242	0.320807427
ENSG00000140285	3.503819449	0.830824079	5.921430498	0.014957809	0.320940897
ENSG00000140961	3.490035211	-0.832092003	5.914606217	0.015015859	0.321561328
ENSG00000169692	6.134341743	-0.648420422	5.913516142	0.015025153	0.321561328
ENSG00000131459	0.765225985	1.078023159	5.908972264	0.015063958	0.321608526
ENSG00000138356	1.204377593	1.068357367	5.908204656	0.015070523	0.321608526
ENSG00000229074	1.682338247	-2.141337335	5.906512432	0.015085008	0.321608526
ENSG00000156026	7.023968251	-0.730699562	5.897588273	0.015161632	0.322830872
ENSG00000170153	3.095564543	0.902702773	5.883153526	0.015286419	0.325074346
ENSG00000183853	4.778880606	0.626074194	5.871510632	0.015387842	0.32681589
ENSG00000117020	4.215018829	0.624649256	5.86217976	0.015469625	0.327538152
ENSG00000251705	1.557676356	1.224995821	5.861296257	0.015477391	0.327538152
ENSG00000177628	6.017357988	-0.564823261	5.860935769	0.015480562	0.327538152
ENSG00000139832	4.548080104	-0.633138248	5.854488027	0.015537377	0.328325183
ENSG00000124143	1.754234199	-1.905406987	5.849619826	0.015580417	0.328659947
ENSG00000166311	4.752713615	-0.588989258	5.848256132	0.015592495	0.328659947
ENSG00000133800	2.557911715	1.096936097	5.845593725	0.015616104	0.328743544
ENSG00000135917	3.612118161	-0.908934295	5.8365714	0.015696384	0.329242503
ENSG00000165105	6.436282661	-0.71345528	5.832480005	0.015732929	0.329242503
ENSG00000024422	5.889280708	0.701074132	5.826280536	0.015788471	0.329242503
ENSG00000224736	0.719350322	-1.17739503	5.822568849	0.015821821	0.329242503
ENSG00000142484	4.344312991	-0.972134076	5.821899436	0.015827843	0.329242503
ENSG00000133962	1.248705247	-1.388858784	5.821137918	0.015834697	0.329242503
ENSG00000278293	1.898075287	-1.488346226	5.814171357	0.015897542	0.329242503
ENSG00000211652	1.898078307	-1.488330854	5.814043408	0.015898699	0.329242503
ENSG00000105088	1.406414385	1.101460901	5.809279711	0.015941822	0.329242503
ENSG00000196562	6.389295328	0.540961701	5.807798633	0.015955255	0.329242503
ENSG00000064692	2.009778866	0.833624468	5.807686832	0.015956269	0.329242503
ENSG00000205502	2.325059508	-1.133052446	5.803744322	0.015992084	0.329242503
ENSG00000129048	4.505131392	-1.033321077	5.803405887	0.015995162	0.329242503
ENSG00000198944	3.42894449	-0.853940465	5.803400012	0.015995215	0.329242503
ENSG00000167676	2.136193189	1.207775148	5.8018663	0.016009173	0.329242503
ENSG00000135424	5.141706046	0.559292025	5.799582733	0.016029978	0.329242503
ENSG00000149534	3.892968636	0.81381068	5.795949696	0.016063136	0.329242503
ENSG00000076944	6.682183132	-0.559098372	5.79574337	0.016065021	0.329242503
ENSG00000198074	9.288998131	-1.304748194	5.795463877	0.016067575	0.329242503
ENSG00000168016	6.581981029	-0.681300079	5.794908092	0.016072655	0.329242503
ENSG00000116990	4.111508331	0.669034481	5.792433674	0.016095292	0.329242503
ENSG00000181019	8.827031762	-0.891309613	5.791152923	0.016107022	0.329242503
ENSG00000183134	3.844299365	0.768322552	5.789804343	0.016119383	0.329242503
ENSG00000106976	3.86758946	0.794604216	5.788669497	0.016129792	0.329242503
ENSG00000187109	6.686862499	0.582703557	5.788469929	0.016131624	0.329242503
ENSG00000104894	3.107464129	0.902729971	5.782305886	0.01618829	0.329735484
ENSG00000223756	1.778651656	0.812594772	5.781119886	0.016199217	0.329735484
ENSG00000133142	4.475784457	0.67251137	5.779420751	0.016214884	0.329735484
ENSG00000256340	3.001623639	-0.869770314	5.76670419	0.016332638	0.330845208
ENSG00000066468	5.924486281	0.575178256	5.764938507	0.016349057	0.330845208
ENSG00000091262	3.628885594	-0.943874628	5.762634327	0.01637051	0.330845208
ENSG00000163739	4.143044849	-1.081799174	5.761842421	0.016377889	0.330845208
ENSG00000112494	0.472303527	1.283632507	5.753970157	0.016451436	0.330845208
ENSG00000130702	6.493449805	0.662950634	5.752073183	0.01646921	0.330845208
ENSG00000282281	5.655517939	-1.072788431	5.751704811	0.016472663	0.330845208
ENSG00000127083	1.075212603	1.020100698	5.749620233	0.016492222	0.330845208
ENSG00000140682	4.090830528	0.6820716	5.748546419	0.016502306	0.330845208
ENSG00000143147	3.302207795	0.73545461	5.744846871	0.016537097	0.330845208
ENSG00000117228	5.22937839	-0.786588612	5.74214805	0.016562525	0.330845208
ENSG00000103196	5.826043769	0.655590986	5.742118288	0.016562806	0.330845208
ENSG00000130821	6.695394554	-0.718535561	5.74105523	0.016572833	0.330845208
ENSG00000169554	5.621509151	0.648886407	5.740125524	0.016581607	0.330845208
ENSG00000224389	4.257037766	-1.493864519	5.734237979	0.016637285	0.330845208
ENSG00000106258	7.462284634	-0.715531489	5.733744843	0.016641958	0.330845208
ENSG00000155465	4.878991079	-0.734390484	5.732415792	0.016654557	0.330845208
ENSG00000025423	2.247735426	0.839304227	5.73094181	0.016668541	0.330845208
ENSG00000080031	6.857672234	-0.874423243	5.728521441	0.01669153	0.330845208
ENSG00000141756	4.999770764	0.668531813	5.727198763	0.016704107	0.330845208
ENSG00000275164	1.572399806	1.445193556	5.724722154	0.016727683	0.330845208
ENSG00000170412	5.661064626	-0.62221276	5.724112489	0.016733492	0.330845208
ENSG00000048462	1.939304683	-1.215695611	5.721842052	0.016755143	0.330845208
ENSG00000101331	1.667276962	0.914386851	5.720524526	0.016767721	0.330845208
ENSG00000128655	2.200557254	-0.997781273	5.719199969	0.016780375	0.330845208
ENSG00000196923	4.728423141	0.548734342	5.718879714	0.016783436	0.330845208
ENSG00000127920	4.153899717	0.59124189	5.71628582	0.01680825	0.330944554
ENSG00000167695	5.143966712	0.583420218	5.71384871	0.016831599	0.331014848
ENSG00000280501	2.25710313	-1.7966589	5.708114089	0.016886671	0.331575521
ENSG00000204991	5.904405547	-0.679247089	5.704719712	0.016919357	0.331575521
ENSG00000166881	4.21787252	0.55125323	5.704700254	0.016919544	0.331575521
ENSG00000084636	4.933433376	0.70794107	5.696672605	0.016997106	0.332705926
ENSG00000276910	3.341658603	0.766870464	5.691933823	0.017043063	0.33321578
ENSG00000104856	3.389522895	-0.64089018	5.686661129	0.017094349	0.333828505
ENSG00000143416	7.458425686	-0.705321503	5.681345737	0.017146212	0.334142408
ENSG00000240118	1.498018789	-1.918021723	5.680921881	0.017150354	0.334142408
ENSG00000085563	2.989807857	0.795430805	5.66868972	0.017270351	0.336089067
ENSG00000197019	3.721814482	-0.65736649	5.658555891	0.01737042	0.337484333
ENSG00000211666	6.704215891	-1.118193461	5.657348806	0.017382379	0.337484333
ENSG00000172794	3.567629311	-1.013714956	5.654937497	0.017406295	0.337557071
ENSG00000099998	3.645973059	0.711377176	5.65264555	0.017429058	0.337607318
ENSG00000278801	3.053430631	-2.097513168	5.64650402	0.017490207	0.337914513
ENSG00000211898	3.053425684	-2.097513138	5.646462484	0.017490622	0.337914513
ENSG00000150510	1.235135734	0.83194206	5.64497256	0.01750549	0.337914513
ENSG00000259207	4.00789146	0.640424192	5.638445371	0.017570781	0.338571319
ENSG00000285043	0.47282784	1.032935127	5.636019839	0.017595107	0.338571319
ENSG00000134201	2.1520047	0.826483588	5.634412855	0.017611243	0.338571319
ENSG00000121552	3.049042434	-1.552711523	5.633497965	0.017620436	0.338571319
ENSG00000125266	6.881796198	-0.613626195	5.626243833	0.017693506	0.339585446
ENSG00000139629	7.40436463	-0.776142845	5.620959409	0.017746931	0.339685848
ENSG00000140534	2.953573867	0.75603842	5.619800954	0.017758666	0.339685848
ENSG00000157404	5.04852299	0.626287553	5.61764276	0.017780548	0.339685848
ENSG00000172594	5.55407119	-0.686809433	5.617361851	0.017783398	0.339685848
ENSG00000277236	2.355660608	0.986169354	5.615704845	0.01780022	0.339685848
ENSG00000106571	3.192147088	0.768280586	5.606624967	0.017892693	0.341061637
ENSG00000172031	0.666659423	1.413251105	5.60300601	0.017929688	0.341378003
ENSG00000172817	2.468773305	0.919469703	5.60009178	0.017959537	0.341557734
ENSG00000137727	1.839421986	1.014274312	5.595072382	0.018011067	0.342148939
ENSG00000170011	2.591978576	0.759821981	5.589831072	0.018065038	0.342785125
ENSG00000186767	3.24094381	0.680302188	5.5871714	0.01809249	0.34291722
ENSG00000143297	3.80137357	-0.745428498	5.582697371	0.018138765	0.343080933
ENSG00000219545	4.301500741	-0.60932059	5.580188483	0.018164768	0.343080933
ENSG00000140538	1.497446862	1.020767001	5.579392344	0.018173027	0.343080933
ENSG00000109790	4.454012763	0.56078391	5.578419467	0.018183125	0.343080933
ENSG00000147257	2.345136741	-0.978203614	5.575264301	0.018215916	0.34331257
ENSG00000277585	5.39836112	1.498894026	5.564618127	0.018327007	0.345017765
ENSG00000161714	7.03552559	-0.792398418	5.561680978	0.018357779	0.345208753
ENSG00000105971	4.301558339	0.673431463	5.556396795	0.018413275	0.345863708
ENSG00000141076	4.179209863	0.520924864	5.547997605	0.018501841	0.346940307
ENSG00000112812	4.706453973	-0.512293464	5.544592057	0.018537877	0.346940307
ENSG00000179855	2.793130563	0.843675173	5.541628709	0.018569293	0.346940307
ENSG00000198169	3.802849017	0.66849244	5.541232069	0.018573502	0.346940307
ENSG00000142677	4.980996695	-0.600305594	5.540252937	0.018583897	0.346940307
ENSG00000232070	3.680308689	-1.241057356	5.53889222	0.018598352	0.346940307
ENSG00000101361	6.096382691	0.493546168	5.537260467	0.018615702	0.346940307
ENSG00000282633	10.67516562	-1.371950961	5.533907975	0.018651402	0.347218975
ENSG00000054938	0.14656593	1.414342578	5.528803245	0.018705896	0.347661699
ENSG00000132386	4.939785629	0.639828286	5.527790186	0.01871673	0.347661699
ENSG00000186310	0.420666763	0.872921722	5.520221211	0.018797882	0.34878198
ENSG00000249931	-0.105264082	1.391778869	5.507221538	0.018938109	0.349928891
ENSG00000274126	-0.277728623	-1.62132345	5.505968063	0.018951687	0.349928891
ENSG00000272636	1.700755218	2.375964244	5.505809846	0.018953401	0.349928891
ENSG00000159784	2.010341903	0.970125989	5.504218218	0.018970659	0.349928891
ENSG00000211895	10.68323504	-1.368250049	5.503444373	0.018979055	0.349928891
ENSG00000213822	1.77255622	-1.652859457	5.502883067	0.018985148	0.349928891
ENSG00000151835	3.652339377	0.720981456	5.495296143	0.019067698	0.3510638
ENSG00000105655	3.072203595	0.947660579	5.490967872	0.019114958	0.351297181
ENSG00000114251	4.579620906	0.775741811	5.490291466	0.019122355	0.351297181
ENSG00000236397	-0.065634244	1.334900441	5.485790334	0.019171651	0.351816609
ENSG00000007171	5.676929741	-2.020689067	5.482394194	0.019208932	0.351820618
ENSG00000115687	4.210813794	0.490999454	5.476493137	0.019273889	0.351820618
ENSG00000160181	8.84752415	-1.345643611	5.476215257	0.019276953	0.351820618
ENSG00000112531	5.503096366	0.555204475	5.474387944	0.019297117	0.351820618
ENSG00000138670	4.247460788	-0.709482101	5.474366144	0.019297358	0.351820618
ENSG00000066248	4.920178244	-0.455130027	5.474307968	0.019298	0.351820618
ENSG00000141696	4.181687001	-0.528765899	5.470984431	0.019334732	0.352106714
ENSG00000124212	3.066073346	0.983609401	5.46739824	0.019374447	0.352394239
ENSG00000110047	5.846227862	-0.539688222	5.465758747	0.019392632	0.352394239
ENSG00000153246	4.644241651	0.750970501	5.459553552	0.019461619	0.352963093
ENSG00000150048	1.096571803	0.806494864	5.459149716	0.019466117	0.352963093
ENSG00000149269	6.9121503	-0.592356359	5.452118196	0.019544616	0.354002906
ENSG00000141448	6.081991044	-0.608565356	5.445487957	0.019618934	0.354756435
ENSG00000163735	3.408660245	2.989294217	5.444626404	0.019628613	0.354756435
ENSG00000102996	6.912433622	-0.738968608	5.440106134	0.019679474	0.355291986
ENSG00000166145	7.790869643	-0.749982045	5.437002314	0.019714476	0.355540378
ENSG00000136404	1.407039404	0.881963278	5.430967674	0.019782714	0.35634722
ENSG00000211592	11.80752136	-0.939700393	5.429283729	0.019801799	0.35634722
ENSG00000176974	3.606058965	0.931784411	5.422450577	0.019879439	0.357360146
ENSG00000184113	3.232264125	0.991886327	5.412132207	0.019997276	0.359092717
ENSG00000152217	3.766121876	0.767810156	5.406416391	0.020062862	0.359278932
ENSG00000282322	3.964286042	-1.042355295	5.404658416	0.020083078	0.359278932
ENSG00000154736	2.827724401	0.72077823	5.40463028	0.020083402	0.359278932
ENSG00000211941	3.964282707	-1.04235054	5.403751521	0.020093516	0.359278932
ENSG00000154889	5.40415707	-0.469847054	5.391141181	0.02023923	0.361498144
ENSG00000249751	1.794859914	0.869307573	5.3820912	0.020344478	0.362283114
ENSG00000288297	1.794837187	0.869309576	5.381404052	0.020352492	0.362283114
ENSG00000197766	4.366213907	0.818049633	5.381218771	0.020354654	0.362283114
ENSG00000229470	1.633885399	-1.379520575	5.379095683	0.020379439	0.362283114
ENSG00000116678	3.572048842	0.720251894	5.376936561	0.020404677	0.362283114
ENSG00000231475	3.371488182	-2.480274805	5.376181737	0.020413508	0.362283114
ENSG00000136052	5.782147635	-0.640425878	5.374371064	0.020434707	0.362283114
ENSG00000171056	1.972181464	1.42882621	5.369332212	0.020493822	0.362946673
ENSG00000180251	5.658937151	-1.135068239	5.362903822	0.020569496	0.363582
ENSG00000262243	1.172010548	1.852600388	5.362004449	0.020580106	0.363582
ENSG00000099330	3.934946626	-0.605285597	5.357041698	0.020638755	0.363582
ENSG00000240021	1.179746277	-1.021111653	5.356804461	0.020641563	0.363582
ENSG00000119403	4.291587349	0.662419124	5.355683448	0.020654837	0.363582
ENSG00000003989	4.007327931	0.769559373	5.353279824	0.020683328	0.363582
ENSG00000124191	2.333458377	0.852941959	5.352750106	0.020689613	0.363582
ENSG00000091127	3.786603235	0.695402665	5.351426867	0.02070532	0.363582
ENSG00000163734	4.209939131	-0.956774392	5.349752133	0.020725217	0.363582
ENSG00000144821	0.200766765	-1.099727552	5.347914949	0.020747067	0.363584196
ENSG00000147689	3.274747858	-1.457202756	5.33928555	0.020850017	0.365006148
ENSG00000171135	4.959495293	-0.578309404	5.334284475	0.020909922	0.365055597
ENSG00000102302	1.064610357	0.993272553	5.333875796	0.020914825	0.365055597
ENSG00000113140	8.298744057	0.693062106	5.333587981	0.020918279	0.365055597
ENSG00000153317	4.778200938	0.570051078	5.331625157	0.020941849	0.365086236
ENSG00000181744	4.183203963	0.575508579	5.327622889	0.020989995	0.365544795
ENSG00000151617	3.422319535	0.691535764	5.318984906	0.021094296	0.366979357
ENSG00000130202	6.743935001	-0.551573966	5.315931286	0.021131296	0.367241302
ENSG00000134250	6.715549369	0.547569695	5.310574681	0.021196363	0.367989976
ENSG00000184923	0.15608258	1.249405882	5.307501636	0.021233785	0.368257651
ENSG00000160972	5.986652601	-0.577342314	5.305107305	0.02126299	0.3683824
ENSG00000117122	1.473457959	0.978266536	5.30250018	0.021294837	0.368545998
ENSG00000269113	1.750090818	0.836484151	5.295270133	0.021383414	0.368545998
ENSG00000165424	4.576537336	0.629075415	5.29482446	0.021388887	0.368545998
ENSG00000179921	0.352660198	-1.123444832	5.294608893	0.021391534	0.368545998
ENSG00000184014	4.952896062	0.514750115	5.29452712	0.021392539	0.368545998
ENSG00000169435	6.544857125	-0.680201496	5.293121558	0.02140981	0.368545998
ENSG00000140564	6.3562585	-0.541706444	5.291757906	0.021426581	0.368545998
ENSG00000004399	5.951189135	0.660601895	5.286068382	0.021496699	0.369020461
ENSG00000174705	5.122802564	0.605917807	5.285941589	0.021498264	0.369020461
ENSG00000187699	4.893288134	-0.760624286	5.274837017	0.021635813	0.371000995
ENSG00000071794	4.743288899	0.593163344	5.271974829	0.021671414	0.371231098
ENSG00000176125	0.152054949	-0.823825698	5.255845201	0.021873175	0.374304156
ENSG00000068831	2.480174436	1.061579735	5.253252555	0.021905787	0.374479321
ENSG00000167106	7.29127889	-0.655002163	5.247997058	0.021972049	0.37522878
ENSG00000281879	1.327756714	-3.018840099	5.245131333	0.022008267	0.375312067
ENSG00000159263	5.804744345	0.803706487	5.244063676	0.022021776	0.375312067
ENSG00000115507	1.447203512	0.964793171	5.228718198	0.022216899	0.37810762
ENSG00000162551	2.056863784	1.096429509	5.226567924	0.022244383	0.37810762
ENSG00000178381	3.9993624	-0.582171147	5.225848605	0.022253585	0.37810762
ENSG00000089225	1.501294439	0.864377995	5.217488616	0.022360821	0.379146973
ENSG00000225526	2.95883645	-0.669094854	5.214957098	0.022393399	0.379146973
ENSG00000037280	2.986276383	0.769623748	5.213950873	0.022406362	0.379146973
ENSG00000225151	6.346474234	-0.616242054	5.213166634	0.022416471	0.379146973
ENSG00000204291	6.017131996	0.63412647	5.211776901	0.022434395	0.379146973
ENSG00000109854	6.178609477	-0.574022745	5.210298035	0.022453485	0.379146973
ENSG00000109193	4.412739711	-1.37003281	5.208761444	0.022473339	0.379146973
ENSG00000198909	4.732276627	0.603135255	5.196523375	0.02263211	0.381441085
ENSG00000196569	5.054816291	0.624369072	5.186564	0.022762177	0.383247273
ENSG00000153044	2.223161628	0.779898511	5.180976194	0.022835491	0.38409525
ENSG00000283738	4.483124808	0.755054715	5.179228361	0.022858473	0.384095791
ENSG00000229089	0.245633936	1.213690229	5.172454645	0.022947768	0.385209477
ENSG00000247627	3.775388243	2.421972678	5.164471285	0.023053474	0.38659613
ENSG00000174611	0.484751489	-0.988167103	5.1571441	0.023150935	0.387264066
ENSG00000129521	5.237268355	-0.632959633	5.157090318	0.023151652	0.387264066
ENSG00000130812	0.900172346	-1.133709749	5.156260083	0.023162723	0.387264066
ENSG00000151468	3.867489341	0.6752649	5.153177084	0.02320388	0.387293638
ENSG00000151503	5.07061555	0.483098749	5.151287044	0.023229149	0.387293638
ENSG00000142627	6.002265565	-0.74210794	5.150930788	0.023233916	0.387293638
ENSG00000141198	6.231945102	-0.543014258	5.146618522	0.023291688	0.387331802
ENSG00000181649	3.571687964	-0.772797781	5.146428427	0.023294238	0.387331802
ENSG00000110492	7.005631733	-0.650548127	5.143754927	0.023330135	0.387331802
ENSG00000172478	3.556725518	-1.105706567	5.14350116	0.023333545	0.387331802
ENSG00000172780	4.903186536	-0.610041244	5.14213424	0.023351923	0.387331802
ENSG00000261011	1.642513903	0.88870948	5.138150515	0.02340557	0.38783725
ENSG00000163909	1.81936873	0.877723927	5.127440778	0.023550427	0.389851586
ENSG00000017427	3.459045903	0.701116544	5.122941974	0.023611554	0.390477243
ENSG00000168542	10.39262197	0.81280783	5.11920542	0.023662449	0.390672095
ENSG00000157110	5.822957255	0.486537491	5.118650073	0.023670023	0.390672095
ENSG00000143126	4.189953485	0.847779996	5.115887823	0.023707733	0.390908979
ENSG00000130748	1.584255257	-0.889388187	5.106991379	0.023829609	0.391528655
ENSG00000100359	7.021933257	-0.650559448	5.106932706	0.023830415	0.391528655
ENSG00000111077	5.908639047	0.599845617	5.106015082	0.023843024	0.391528655
ENSG00000196411	6.29693552	0.525439984	5.104491371	0.023863975	0.391528655
ENSG00000011105	4.373404584	0.578544269	5.103458456	0.023878189	0.391528655
ENSG00000134533	2.08654824	0.863265103	5.102914239	0.023885681	0.391528655
ENSG00000139641	6.454334657	0.521763215	5.097954282	0.023954078	0.392193625
ENSG00000166147	6.281227227	0.613213605	5.096576307	0.023973117	0.392193625
ENSG00000176153	7.832130606	-0.815750487	5.091110167	0.024048792	0.393047442
ENSG00000138185	5.919833087	0.50906423	5.084689006	0.024138005	0.394120644
ENSG00000008710	5.950673252	0.565643826	5.081271764	0.024185624	0.394427939
ENSG00000145113	4.631507862	1.786354588	5.077340322	0.024240527	0.394427939
ENSG00000203697	8.099582486	-0.856030262	5.075430617	0.024267244	0.394427939
ENSG00000161955	6.415586601	-0.598718469	5.074708557	0.024277353	0.394427939
ENSG00000107745	6.001597758	-0.527414417	5.072199574	0.024312515	0.394427939
ENSG00000153066	6.126965869	-0.488307255	5.071961928	0.024315848	0.394427939
ENSG00000172935	3.392814828	0.736327107	5.069714352	0.024347395	0.394427939
ENSG00000105355	6.151844128	-0.589186827	5.069233636	0.024354148	0.394427939
ENSG00000119121	0.941114325	0.902918266	5.064816239	0.024416294	0.394427939
ENSG00000104518	5.681806587	-0.541273129	5.057825337	0.024514981	0.394427939
ENSG00000226589	0.06916196	1.048644387	5.057745083	0.024516116	0.394427939
ENSG00000263309	-0.0502968	-1.384167056	5.055905204	0.024542159	0.394427939
ENSG00000174292	4.686337092	-0.556003239	5.055291352	0.024550854	0.394427939
ENSG00000243594	1.539780696	-1.54718052	5.054830102	0.02455739	0.394427939
ENSG00000239836	1.53981988	-1.547146349	5.054439616	0.024562924	0.394427939
ENSG00000166959	4.857137223	-0.8549867	5.053840321	0.02457142	0.394427939
ENSG00000131233	-0.189235261	-1.003193754	5.053711779	0.024573243	0.394427939
ENSG00000211668	5.786979194	-1.175346555	5.052337505	0.02459274	0.394427939
ENSG00000148926	3.806284883	-0.714129784	5.051501284	0.024604611	0.394427939
ENSG00000278211	4.33622481	-0.645153517	5.047900555	0.024655795	0.394549593
ENSG00000129925	6.432187512	-0.513391677	5.047650821	0.02465935	0.394549593
ENSG00000171234	2.365654383	-1.454752528	5.041541942	0.024746454	0.394699891
ENSG00000177000	6.209210963	-0.51537072	5.040903696	0.024755573	0.394699891
ENSG00000288504	2.323164195	-1.307271865	5.040098343	0.024767084	0.394699891
ENSG00000006047	2.323177779	-1.307272155	5.039886067	0.024770119	0.394699891
ENSG00000105825	1.691061928	1.250598313	5.038729489	0.024786663	0.394699891
ENSG00000111696	3.973280073	0.681193153	5.0360542	0.024824973	0.394934179
ENSG00000085831	6.521971347	-0.600221589	5.0317864	0.024886217	0.395141413
ENSG00000125850	3.883729904	-0.615887119	5.030533967	0.024904219	0.395141413
ENSG00000187239	4.923855367	0.675672362	5.030008985	0.024911769	0.395141413
ENSG00000232962	0.923976792	2.078494739	5.028572446	0.024932441	0.395141413
ENSG00000135148	5.480414501	-0.552619218	5.026908195	0.024956412	0.395147121
ENSG00000137171	6.319214054	-0.558317467	5.023274198	0.025008837	0.395602922
ENSG00000135069	3.674240465	0.633384582	5.014748965	0.025132273	0.397180097
ENSG00000104886	5.887468717	-0.541325552	5.006965432	0.025245523	0.398533427
ENSG00000197415	0.999181518	-0.946689323	5.005593907	0.025265533	0.398533427
ENSG00000103175	4.350928347	0.567112838	5.003428003	0.025297167	0.398656677
ENSG00000276870	2.211878333	-0.824449304	4.997540205	0.025383369	0.399432538
ENSG00000170677	5.820018719	-0.520714968	4.995386262	0.02541498	0.399432538
ENSG00000147606	0.375201711	-1.118994186	4.995180637	0.025418	0.399432538
ENSG00000288199	2.944476736	0.9824266	4.992507907	0.025457287	0.399674634
ENSG00000096395	2.294454684	-2.287896468	4.982289465	0.025608072	0.401171555
ENSG00000112769	6.376777579	0.596041415	4.980028377	0.025641563	0.401171555
ENSG00000137077	3.794992994	0.987455471	4.979576941	0.025648254	0.401171555
ENSG00000068724	6.091917241	-0.493292681	4.9795593	0.025648516	0.401171555
ENSG00000169504	6.835346235	0.514805083	4.973610885	0.025736863	0.402163974
ENSG00000271447	5.09697437	-0.921451937	4.972037833	0.02576028	0.402163974
ENSG00000253540	2.3046859	0.746689283	4.970220129	0.025787365	0.402163974
ENSG00000137752	5.096246853	-0.669115632	4.967554694	0.025827136	0.402163974
ENSG00000140464	6.18033097	-0.552139156	4.965839078	0.025852769	0.402163974
ENSG00000248905	5.531803347	-0.578506923	4.963862945	0.025882327	0.402163974
ENSG00000162599	5.51904449	0.478887174	4.963605548	0.025886179	0.402163974
ENSG00000074370	8.727943524	-0.884272644	4.960686619	0.02592991	0.402163974
ENSG00000141452	4.792947739	-0.47208729	4.960222285	0.025936873	0.402163974
ENSG00000104967	1.706758219	0.863431481	4.95919646	0.025952264	0.402163974
ENSG00000197506	3.277266601	0.813175953	4.954853103	0.026017535	0.402433923
ENSG00000138792	1.296498241	0.914536584	4.954229608	0.026026919	0.402433923
ENSG00000085999	2.662534871	0.74494472	4.953239848	0.026041822	0.402433923
ENSG00000102043	1.065751018	-0.844489325	4.946499838	0.026143546	0.403633202
ENSG00000234539	5.193284972	-1.458020208	4.941858468	0.026213836	0.404215799
ENSG00000105270	3.641022506	0.665837261	4.939672488	0.02624701	0.404215799
ENSG00000124749	2.009056886	1.018960831	4.939229399	0.026253739	0.404215799
ENSG00000237223	2.602183865	-0.982523129	4.932927667	0.02634964	0.405319461
ENSG00000158201	5.632595231	-0.572436979	4.92581985	0.026458245	0.406301892
ENSG00000112276	1.891413965	0.76505515	4.924485664	0.026478683	0.406301892
ENSG00000171428	4.777839979	-0.786820839	4.923986171	0.026486339	0.406301892
ENSG00000116062	5.216807513	0.452005304	4.921730847	0.026520935	0.406460038
ENSG00000114378	5.68113991	-0.743379333	4.913843553	0.026642293	0.4079464
ENSG00000131910	3.67238755	-0.700736532	4.902403042	0.02681935	0.409685908
ENSG00000052344	7.710380561	-0.60429654	4.901730093	0.026829803	0.409685908
ENSG00000166900	6.717323681	-0.554541016	4.899118898	0.026870402	0.409685908
ENSG00000288198	0.144831983	-2.563927876	4.898777281	0.026875718	0.409685908
ENSG00000198814	4.388729249	-0.703344916	4.898611809	0.026878294	0.409685908
ENSG00000176826	0.882470258	0.964241227	4.89498297	0.026934839	0.410174219
ENSG00000131477	2.989627399	0.791132138	4.893244356	0.026961974	0.410214183
ENSG00000114529	4.242136737	-0.62753302	4.89058947	0.027003465	0.410268496
ENSG00000112294	4.6247412	0.498302854	4.885970581	0.027075807	0.410268496
ENSG00000112782	3.795519515	-0.965036294	4.883933828	0.027107772	0.410268496
ENSG00000128245	7.231859519	-0.58495442	4.88323504	0.027118747	0.410268496
ENSG00000189157	3.467839509	-0.598742161	4.882476714	0.027130663	0.410268496
ENSG00000150403	6.590848227	-0.519676071	4.882066341	0.027137114	0.410268496
ENSG00000178498	3.671366286	0.710561981	4.882048802	0.02713739	0.410268496
ENSG00000169241	6.148215775	-0.647826383	4.880505906	0.027161657	0.410268496
ENSG00000099958	3.155347155	-0.830086256	4.878000964	0.027201104	0.41049385
ENSG00000274437	4.050390988	-0.801844755	4.873394142	0.027273807	0.410850543
ENSG00000150556	4.255751036	-0.746756518	4.872731822	0.027284276	0.410850543
ENSG00000148843	5.613337318	0.421094704	4.871839488	0.027298387	0.410850543
ENSG00000100350	3.887769098	0.681605702	4.862800764	0.027441753	0.412531182
ENSG00000164266	6.903044015	-1.408028932	4.855829411	0.027552863	0.412531182
ENSG00000131941	6.613554314	-0.743518316	4.854808889	0.027569168	0.412531182
ENSG00000065320	4.613632089	0.759883529	4.854175924	0.027579285	0.412531182
ENSG00000284797	4.309587097	-0.732652447	4.85381485	0.027585059	0.412531182
ENSG00000154258	2.604861661	0.816666821	4.853560839	0.027589121	0.412531182
ENSG00000138496	6.502783946	-0.656136459	4.853544054	0.027589389	0.412531182
ENSG00000119522	4.777038358	-0.499511491	4.852427741	0.027607249	0.412531182
ENSG00000179178	4.961263046	-0.555563285	4.848307966	0.027673266	0.412834033
ENSG00000156486	0.312622668	1.047365802	4.848084496	0.027676851	0.412834033
ENSG00000185565	3.031720181	0.733783638	4.843362756	0.027752726	0.413597173
ENSG00000198554	3.189098737	0.65585529	4.840835009	0.027793434	0.413648346
ENSG00000155366	7.972405427	-0.716523565	4.840080807	0.027805592	0.413648346
ENSG00000111641	4.675947744	0.478698803	4.836331956	0.027866107	0.414180433
ENSG00000111052	1.087574799	0.761880333	4.831367419	0.027946457	0.415006125
ENSG00000236609	1.521829189	0.867566778	4.828205251	0.027997762	0.415399412
ENSG00000241674	2.944495581	1.205509004	4.821402182	0.02810847	0.41631428
ENSG00000166503	3.539669199	0.648559844	4.82135904	0.028109174	0.41631428
ENSG00000211653	4.783310907	-0.91814001	4.815728939	0.028201142	0.416765424
ENSG00000241635	5.637120265	-1.136310403	4.815189414	0.028209971	0.416765424
ENSG00000274575	4.783309651	-0.918139818	4.81492241	0.028214342	0.416765424
ENSG00000160445	6.106352815	-0.456569068	4.812276241	0.028257696	0.417037747
ENSG00000243067	1.518347728	-1.757113696	4.809373146	0.02830534	0.417372835
ENSG00000197321	6.248889127	0.521488487	4.80625843	0.028356549	0.417561732
ENSG00000180871	1.253985507	1.396510231	4.805559716	0.02836805	0.417561732
ENSG00000157833	2.714817773	-0.775051895	4.799915765	0.028461128	0.418444372
ENSG00000102802	0.571127085	1.082814679	4.798284255	0.028488094	0.418444372
ENSG00000114790	2.364099664	0.836418525	4.796457293	0.028518321	0.418444372
ENSG00000228425	1.229396159	1.490551998	4.793697534	0.028564046	0.418444372
ENSG00000225590	1.229245489	1.490436881	4.793455913	0.028568052	0.418444372
ENSG00000106333	4.311132436	0.652250787	4.792617081	0.028581967	0.418444372
ENSG00000180190	1.86833688	0.81531521	4.79022472	0.028621692	0.418444372
ENSG00000267795	5.125636995	-0.648300333	4.789843011	0.028628036	0.418444372
ENSG00000112425	2.67586491	0.624134695	4.786525644	0.028683228	0.418624114
ENSG00000221947	3.189551502	-0.916327746	4.780870534	0.028777569	0.418624114
ENSG00000275618	4.425940451	-0.620219302	4.779977248	0.028792501	0.418624114
ENSG00000006453	7.075483259	-0.563743273	4.779730577	0.028796626	0.418624114
ENSG00000197283	3.83004792	0.574117782	4.779449819	0.028801321	0.418624114
ENSG00000142634	7.432650844	-0.612359379	4.779064227	0.028807771	0.418624114
ENSG00000137962	4.812199372	0.518307778	4.778399923	0.028818887	0.418624114
ENSG00000242261	0.224476391	0.903781033	4.776662455	0.02884798	0.418624114
ENSG00000211938	5.038838511	-1.995172195	4.769239324	0.028972624	0.418624114
ENSG00000116704	6.493890703	-0.69240941	4.766958403	0.029011036	0.418624114
ENSG00000116514	5.475704627	-0.486553592	4.766667499	0.029015939	0.418624114
ENSG00000116194	2.34919714	1.006516395	4.766656355	0.029016127	0.418624114
ENSG00000149577	6.466702451	-0.580918256	4.765389816	0.029037483	0.418624114
ENSG00000235259	0.826480793	-2.142132668	4.764376676	0.029054578	0.418624114
ENSG00000233599	0.826475469	-2.142132799	4.764217167	0.029057271	0.418624114
ENSG00000235960	0.826471217	-2.142133083	4.76410373	0.029059185	0.418624114
ENSG00000144908	2.983678904	1.658934288	4.762423001	0.029087573	0.418624114
ENSG00000181751	4.923815686	-0.614844986	4.761908749	0.029096264	0.418624114
ENSG00000282801	5.853796831	-0.781572046	4.760766032	0.029115587	0.418624114
ENSG00000135324	4.587664016	-0.581719942	4.755314197	0.02920796	0.419449524
ENSG00000111275	8.709834913	-0.661948606	4.753870964	0.029232464	0.419449524
ENSG00000243466	5.853796864	-0.781572784	4.750959873	0.029281956	0.419449524
ENSG00000100034	4.857989253	0.532397748	4.750735592	0.029285773	0.419449524
ENSG00000228146	1.580349874	-1.343761326	4.74962886	0.029304614	0.419449524
ENSG00000113361	3.649933467	0.76836418	4.748527798	0.029323371	0.419449524
ENSG00000120129	6.273160543	-1.112199809	4.743221617	0.029413941	0.420385747
ENSG00000047648	3.387720249	0.63645119	4.74109843	0.029450262	0.420545721
ENSG00000164318	1.928150043	0.78770587	4.73175946	0.02961058	0.422474564
ENSG00000136160	4.859992259	0.677529611	4.727974009	0.029675822	0.423044762
ENSG00000115641	6.993617664	-0.613517936	4.722553199	0.029769509	0.423413497
ENSG00000146909	4.52851051	0.484184026	4.722168835	0.029776164	0.423413497
ENSG00000211968	0.658155096	-1.155066358	4.719622276	0.029820293	0.423413497
ENSG00000122390	5.920379344	-0.481832045	4.71941911	0.029823817	0.423413497
ENSG00000282337	0.658151735	-1.155066976	4.71916723	0.029828186	0.423413497
ENSG00000007933	2.850009457	0.787876029	4.715326384	0.02989489	0.424000746
ENSG00000176387	5.484367523	-0.643623632	4.711547174	0.029960676	0.424573982
ENSG00000143546	3.428279396	-1.90945513	4.705550006	0.03006538	0.425322638
ENSG00000082684	1.049937998	0.899922156	4.703350493	0.030103877	0.425322638
ENSG00000185436	3.703810028	-0.582438469	4.70276147	0.030114195	0.425322638
ENSG00000168658	1.312363738	-0.828587586	4.701777906	0.030131433	0.425322638
ENSG00000162817	5.924381453	-0.528382437	4.700163485	0.030159748	0.425322638
ENSG00000065809	6.79403383	-0.548177458	4.699807966	0.030165988	0.425322638
ENSG00000119147	0.589664441	1.261664712	4.694287496	0.030263044	0.426331904
ENSG00000061337	1.427632102	0.926988243	4.691970087	0.030303883	0.426337431
ENSG00000136059	8.13685567	-0.923742463	4.691374725	0.030314385	0.426337431
ENSG00000144218	3.296619453	0.709315625	4.689215979	0.030352494	0.426514974
ENSG00000132436	3.782555799	0.643714451	4.680761895	0.030502217	0.4276106
ENSG00000215077	5.800514102	0.826423609	4.680285542	0.030510677	0.4276106
ENSG00000005884	7.385956849	-0.59992367	4.679653574	0.030521903	0.4276106
ENSG00000085552	5.572602147	-0.810840483	4.679048023	0.030532664	0.4276106
ENSG00000115221	6.041116323	-0.691634731	4.673752419	0.03062694	0.428572304
ENSG00000165730	1.707214307	0.7409902	4.6675152	0.030738369	0.429765036
ENSG00000283154	1.069742392	0.92499374	4.664892932	0.030785343	0.429765036
ENSG00000128242	3.131953124	-0.827358553	4.663921337	0.030802766	0.429765036
ENSG00000170298	2.86690301	-1.300325216	4.663245466	0.030814893	0.429765036
ENSG00000125753	7.0625782	-0.573435552	4.658478277	0.030900566	0.43060106
ENSG00000182919	5.540490526	-0.50284133	4.64782647	0.031092894	0.432920687
ENSG00000157510	2.960388332	0.673869957	4.645240745	0.031139769	0.433212946
ENSG00000173597	8.351517508	-1.000932955	4.641102845	0.031214937	0.43344406
ENSG00000069122	4.853954162	0.518583193	4.63824632	0.031266938	0.43344406
ENSG00000086065	6.252211946	-0.485597886	4.638114118	0.031269347	0.43344406
ENSG00000069956	6.561576216	-0.580645296	4.637713896	0.03127664	0.43344406
ENSG00000130545	4.427743933	-0.539439214	4.635895858	0.031309794	0.43344406
ENSG00000278372	3.875687249	0.491991073	4.63578728	0.031311775	0.43344406
ENSG00000175906	0.834103699	1.020084037	4.633048529	0.031361792	0.433777642
ENSG00000122971	5.670807901	-0.614649568	4.630247593	0.03141303	0.43404377
ENSG00000184979	4.221987369	-0.646930851	4.6273229	0.031466626	0.43404377
ENSG00000185176	0.660279565	-1.512803214	4.627259599	0.031467787	0.43404377
ENSG00000274322	2.134413119	-0.829214187	4.626333867	0.031484772	0.43404377
ENSG00000173894	1.235890417	0.930989701	4.622735285	0.031550887	0.434479443
ENSG00000239855	3.558784732	-0.918724005	4.620353372	0.031594729	0.434479443
ENSG00000282163	3.558787085	-0.918724417	4.619841662	0.031604155	0.434479443
ENSG00000269313	3.00171726	-0.651448868	4.61897014	0.031620218	0.434479443
ENSG00000100221	6.43816584	-0.480366559	4.612949265	0.031731415	0.435649686
ENSG00000285360	3.093355336	0.730814841	4.610628319	0.031774389	0.435882112
ENSG00000143476	3.221627865	0.66663202	4.607502131	0.031832368	0.436319834
ENSG00000021488	3.149213434	-1.409780125	4.597986024	0.032009538	0.437850052
ENSG00000109511	8.204902396	-1.106133361	4.59775248	0.032013899	0.437850052
ENSG00000197614	2.043778384	1.001193096	4.59326776	0.032097763	0.437850052
ENSG00000288508	2.770180774	0.8375619	4.593256127	0.032097981	0.437850052
ENSG00000129009	2.770181362	0.83755979	4.593108037	0.032100754	0.437850052
ENSG00000129538	7.174759103	-0.809130229	4.59236702	0.032114634	0.437850052
ENSG00000182795	7.545586002	-0.836642682	4.591699521	0.032127143	0.437850052
ENSG00000102755	4.962581934	0.529703747	4.58868199	0.032183754	0.438202524
ENSG00000155970	1.191005443	0.769848262	4.587531137	0.032205372	0.438202524
ENSG00000278091	0.558991054	0.912211735	4.584944233	0.032254021	0.438507955
ENSG00000124207	5.965544475	0.494952291	4.581087374	0.032326695	0.438835958
ENSG00000285048	4.141950493	-0.602603449	4.579631589	0.03235417	0.438835958
ENSG00000159128	4.688294084	-0.505293275	4.579255781	0.032361267	0.438835958
ENSG00000133794	3.066656001	-0.749923129	4.578103793	0.032383031	0.438835958
ENSG00000213699	5.590706448	-0.464864738	4.571095363	0.032515768	0.439721086
ENSG00000144642	3.410307774	0.703799328	4.57046639	0.032527709	0.439721086
ENSG00000144331	0.71769184	1.093837154	4.57007942	0.032535057	0.439721086
ENSG00000005238	5.303198371	-0.530136737	4.5691116	0.032553443	0.439721086
ENSG00000116176	0.881600174	-1.220417359	4.566193264	0.03260895	0.439873423
ENSG00000179820	5.899597164	0.522957157	4.565755372	0.032617287	0.439873423
ENSG00000182175	2.663229042	0.920078905	4.561559903	0.03269728	0.440597158
ENSG00000139211	2.244363234	0.871069826	4.559200513	0.032742354	0.440849593
ENSG00000265107	2.078633508	0.819933739	4.555968688	0.032804202	0.441052258
ENSG00000187398	0.600893528	0.935577791	4.555660125	0.032810114	0.441052258
ENSG00000006534	6.215397795	-0.54722241	4.553937792	0.03284313	0.441141753
ENSG00000082497	2.307923095	0.69207219	4.551976738	0.032880765	0.44114737
ENSG00000281230	2.307923095	0.69207223	4.551169669	0.032896267	0.44114737
ENSG00000122042	6.483268547	-0.528952224	4.542020016	0.033072542	0.443156175
ENSG00000187068	3.307667835	0.654069685	4.534689573	0.03321448	0.444162454
ENSG00000204872	1.530414979	-1.668290614	4.534131124	0.03322532	0.444162454
ENSG00000277114	0.842859321	1.076851833	4.533026975	0.033246762	0.444162454
ENSG00000163932	7.014241234	-0.555784167	4.532664824	0.033253797	0.444162454
ENSG00000123600	4.161235782	0.526184675	4.529078233	0.033323562	0.444739342
ENSG00000135441	5.329950298	-0.470945927	4.527054862	0.033362987	0.444893929
ENSG00000102362	4.936730034	-0.534526302	4.525745063	0.033388534	0.444893929
ENSG00000106714	2.28687859	0.788148354	4.524394693	0.033414894	0.444893929
ENSG00000092964	6.259545548	0.519757948	4.522600127	0.033449959	0.445006763
ENSG00000002834	8.752088765	-0.638837488	4.515976355	0.033579715	0.44637817
ENSG00000159921	5.678087163	0.590038616	4.514095389	0.033616658	0.446514599
ENSG00000163295	1.60713162	-1.572356756	4.509766765	0.033701836	0.447290981
ENSG00000160097	0.661046634	0.951983511	4.507017876	0.033756045	0.447655443
ENSG00000211649	3.802292447	-1.295741562	4.504597713	0.033803847	0.447934427
ENSG00000197375	5.081235048	-0.451707842	4.500193899	0.03389101	0.448440782
ENSG00000171867	5.524835266	0.49367897	4.498392434	0.033926734	0.448440782
ENSG00000166816	5.519550732	-0.593325658	4.495976752	0.033974699	0.448440782
ENSG00000082014	3.17051891	0.712312851	4.49589931	0.033976238	0.448440782
ENSG00000275031	4.019947135	-0.689998691	4.493623895	0.034021485	0.448440782
ENSG00000101003	3.519477885	0.596670693	4.493574867	0.034022461	0.448440782
ENSG00000103174	4.593974979	-0.599170054	4.493214938	0.034029624	0.448440782
ENSG00000090339	4.324025179	-0.688250801	4.489159521	0.034110444	0.448575294
ENSG00000183943	4.58970443	0.532950793	4.488718899	0.034119237	0.448575294
ENSG00000072840	3.560411313	0.768190039	4.486911032	0.03415534	0.448575294
ENSG00000153446	2.738121811	-1.490510656	4.486500878	0.034163536	0.448575294
ENSG00000101577	6.824277234	-0.576546909	4.483937402	0.03421481	0.448575294
ENSG00000172461	4.536845456	-1.253965081	4.482091441	0.034251782	0.448575294
ENSG00000283060	4.341627832	-0.6163291	4.480218362	0.03428934	0.448575294
ENSG00000011523	4.689940055	0.481755802	4.480042473	0.034292869	0.448575294
ENSG00000122870	2.897833681	0.74334521	4.47978042	0.034298127	0.448575294
ENSG00000117318	4.341625347	-0.616325593	4.479295422	0.034307862	0.448575294
ENSG00000236438	4.840387584	0.882284378	4.473139943	0.034431661	0.449635905
ENSG00000156453	7.544509557	-0.611459808	4.470890409	0.03447702	0.449635905
ENSG00000006555	6.356746275	-0.609696012	4.470338276	0.034488163	0.449635905
ENSG00000133710	3.68417299	-1.467865817	4.469928016	0.034496445	0.449635905
ENSG00000172889	3.569351874	0.667021276	4.468069325	0.034533992	0.449775018
ENSG00000198932	3.375344972	0.715809724	4.465063676	0.0345948	0.449973812
ENSG00000170476	4.661287536	-0.715989142	4.462387377	0.034649039	0.449973812
ENSG00000186204	6.532870915	-0.532751065	4.462245711	0.034651913	0.449973812
ENSG00000095397	3.281613428	0.723194813	4.462004675	0.034656802	0.449973812
ENSG00000228327	6.014202827	0.522834449	4.46057319	0.034685857	0.450001935
ENSG00000137509	5.748736637	0.490035641	4.456620126	0.034766223	0.450183624
ENSG00000149260	8.484905513	-0.64208242	4.454954393	0.034800145	0.450183624
ENSG00000104219	4.809810012	-0.690979269	4.454811035	0.034803067	0.450183624
ENSG00000121210	3.455656039	0.62906443	4.454230155	0.034814905	0.450183624
ENSG00000165046	1.53146753	-0.759151891	4.453276214	0.034834357	0.450183624
ENSG00000233217	3.231550913	-1.029709829	4.450832777	0.034884231	0.450480321
ENSG00000075702	2.884439123	0.647384498	4.448668016	0.03492848	0.450703965
ENSG00000131165	6.553708949	-0.488321733	4.443568751	0.035032944	0.451587877
ENSG00000140092	4.548070702	0.684161291	4.442691539	0.035050947	0.451587877
ENSG00000124920	7.664111389	-0.710784843	4.433967884	0.035230515	0.453144096
ENSG00000136859	5.107206036	0.585597873	4.433767566	0.03523465	0.453144096
ENSG00000213977	6.948956964	-0.582667274	4.432880524	0.035252964	0.453144096
ENSG00000213203	2.864544363	0.687089089	4.430630216	0.035299472	0.453144596
ENSG00000187513	2.044621329	0.773794987	4.428412939	0.035345359	0.453144596
ENSG00000169218	0.731142325	0.979714556	4.428382821	0.035345983	0.453144596
ENSG00000008256	5.012556937	0.420010656	4.427643016	0.035361308	0.453144596
ENSG00000237238	1.086559478	-1.060004524	4.425161656	0.035412758	0.453456715
ENSG00000163814	7.018063163	-0.535525444	4.420456252	0.03551054	0.454347593
ENSG00000136546	4.202258922	0.687844931	4.419203173	0.035536628	0.454347593
ENSG00000152556	5.024735245	0.45168519	4.408804934	0.03575388	0.45546535
ENSG00000138867	7.072169277	-0.531195688	4.407352472	0.035784338	0.45546535
ENSG00000204681	4.061009027	0.696778946	4.406426821	0.035803762	0.45546535
ENSG00000163520	4.89382406	0.864712344	4.405451767	0.035824235	0.45546535
ENSG00000261652	1.313215004	-0.744941509	4.405135438	0.035830879	0.45546535
ENSG00000049323	6.530316182	0.462165744	4.404498902	0.035844254	0.45546535
ENSG00000137266	7.576188919	-0.573224503	4.402807248	0.035879823	0.45546535
ENSG00000138411	2.408116829	0.783576547	4.402297195	0.035890555	0.45546535
ENSG00000254692	1.224231739	-1.255696227	4.401903346	0.035898844	0.45546535
ENSG00000285502	1.224264352	-1.255767876	4.401716044	0.035902787	0.45546535
ENSG00000173918	3.983137256	0.638650105	4.400578225	0.035926748	0.45546535
ENSG00000162398	0.26971146	-1.296723153	4.399444969	0.035950629	0.45546535
ENSG00000135835	2.586289289	0.653885176	4.395547131	0.036032896	0.455562826
ENSG00000162804	4.59308569	0.53038113	4.394930736	0.036045924	0.455562826
ENSG00000184497	2.461518376	0.731974117	4.39276852	0.036091662	0.455562826
ENSG00000196169	0.91562923	-0.854439909	4.39157264	0.036116984	0.455562826
ENSG00000168394	6.766633208	-0.684780216	4.390361585	0.036142647	0.455562826
ENSG00000139625	3.843762888	0.545484933	4.389105112	0.036169293	0.455562826
ENSG00000230795	0.492626045	2.08618789	4.388285297	0.03618669	0.455562826
ENSG00000283559	2.983366035	-0.935193323	4.387569793	0.03620188	0.455562826
ENSG00000105486	4.960622058	0.440416177	4.38750255	0.036203308	0.455562826
ENSG00000197261	4.458663222	-0.725159828	4.37834301	0.036398365	0.457673209
ENSG00000058056	3.79987743	0.572911246	4.366191172	0.036658845	0.460602426
ENSG00000179163	7.088149135	-0.534157425	4.362178189	0.036745293	0.461319184
ENSG00000166349	1.915169592	-0.795880969	4.360340836	0.036784945	0.461319184
ENSG00000137094	2.465910576	0.698940082	4.359709288	0.036798585	0.461319184
ENSG00000240694	2.782763593	-0.742381131	4.35339805	0.036935181	0.46238388
ENSG00000127955	3.99656253	0.607844643	4.353232577	0.03693877	0.46238388
ENSG00000163220	4.940721786	-1.801497167	4.351588944	0.036974434	0.462484401
ENSG00000241644	2.650121211	0.669484846	4.348863134	0.03703366	0.462590825
ENSG00000162383	1.756389901	-0.941511089	4.348653292	0.037038223	0.462590825
ENSG00000142867	5.583734776	-0.474804504	4.347009775	0.037073986	0.46269219
ENSG00000132613	4.463483679	0.559161234	4.34423304	0.037134489	0.462788801
ENSG00000185133	3.661271048	-0.635476267	4.343138987	0.037158356	0.462788801
ENSG00000115468	1.839489215	0.800825398	4.340529974	0.037215338	0.462788801
ENSG00000116285	5.642118508	-0.539608492	4.340136876	0.037223931	0.462788801
ENSG00000206286	0.234353533	1.213235819	4.339096543	0.037246683	0.462788801
ENSG00000115353	1.355829117	0.774485372	4.339052761	0.037247641	0.462788801
ENSG00000118762	4.608999916	0.520183662	4.33688381	0.037295124	0.462817911
ENSG00000167701	5.752614408	-0.891694793	4.334835435	0.037340025	0.462817911
ENSG00000134668	1.349100159	0.820635672	4.332870701	0.037383147	0.462817911
ENSG00000102098	0.129819036	0.943755134	4.33262257	0.037388596	0.462817911
ENSG00000170624	3.694680397	0.632165905	4.331213774	0.037419553	0.462817911
ENSG00000166341	4.994327051	0.622066477	4.329821641	0.03745017	0.462817911
ENSG00000170608	5.156263069	-0.630698061	4.329209994	0.03746363	0.462817911
ENSG00000168461	4.985085916	0.517284231	4.32886538	0.037471216	0.462817911
ENSG00000111058	1.671575031	0.74556838	4.323182235	0.03759655	0.464023501
ENSG00000144935	1.980127527	0.799647452	4.319272647	0.037683026	0.464748068
ENSG00000196154	5.541612911	0.547463462	4.317393302	0.037724669	0.464919049
ENSG00000242294	4.703314232	0.527678868	4.315853026	0.037758835	0.464997697
ENSG00000188828	2.102116655	-1.095437171	4.31154296	0.037854613	0.465617957
ENSG00000160352	3.808215591	0.768494604	4.310160915	0.037885378	0.465617957
ENSG00000225969	2.436463691	-0.831391162	4.30983369	0.037892666	0.465617957
ENSG00000187498	6.642889819	0.675826488	4.30556323	0.037987914	0.466445879
ENSG00000133026	4.94084235	0.539220611	4.303522605	0.038033517	0.466631678
ENSG00000111802	6.089329893	-0.605022859	4.302391906	0.03805881	0.466631678
ENSG00000137332	5.537828789	-2.080906464	4.299371312	0.038126465	0.466919167
ENSG00000182704	5.319522487	-0.592535469	4.29885437	0.038138056	0.466919167
ENSG00000129347	4.55695186	0.465268239	4.295837876	0.038205766	0.467406215
ENSG00000089356	8.527074936	-0.673946815	4.29032614	0.038329812	0.468571003
ENSG00000197043	5.928044569	0.518252819	4.288100549	0.038380021	0.468571003
ENSG00000130762	6.363608533	-0.496868553	4.286684106	0.038412011	0.468571003
ENSG00000157514	5.68518133	0.63592469	4.285867592	0.038430464	0.468571003
ENSG00000211660	6.069043988	-0.898791897	4.285403165	0.038440965	0.468571003
ENSG00000096171	0.044639773	0.93485141	4.281174588	0.038536709	0.469396185
ENSG00000178445	0.458126472	-0.940560772	4.279289658	0.038579468	0.469506827
ENSG00000182771	0.931237741	0.809122194	4.278301696	0.0386019	0.469506827
ENSG00000178878	2.831685137	0.719495977	4.274626787	0.038685459	0.46994438
ENSG00000162482	6.29225187	-0.733814587	4.274250102	0.038694034	0.46994438
ENSG00000285199	0.500480422	-0.970110854	4.2709779	0.038768613	0.470479447
ENSG00000269981	-0.383912129	1.322905133	4.2698518	0.038794314	0.470479447
ENSG00000204536	2.663236653	1.279051946	4.263609825	0.038937097	0.471559232
ENSG00000138615	2.877326955	0.853261205	4.263496136	0.038939702	0.471559232
ENSG00000196352	7.174129388	-0.679279979	4.261216457	0.03899199	0.471620346
ENSG00000183840	3.812921256	-0.659470468	4.259864347	0.039023037	0.471620346
ENSG00000159720	6.581195772	-0.497466164	4.259592235	0.039029289	0.471620346
ENSG00000211665	0.510071229	-1.386578296	4.255487761	0.039123711	0.471872972
ENSG00000132970	2.092378855	0.822074166	4.254807212	0.03913939	0.471872972
ENSG00000100448	1.16861359	1.302481107	4.254060763	0.039156595	0.471872972
ENSG00000115896	1.477899991	0.746125498	4.2527632	0.039186522	0.471872972
ENSG00000137507	4.092212178	0.587210612	4.251612787	0.039213074	0.471872972
ENSG00000176454	7.167630756	-0.528522783	4.25134032	0.039219366	0.471872972
ENSG00000067533	3.702091998	0.59574113	4.248842049	0.039277103	0.472228155
ENSG00000163719	5.483523848	-0.445843876	4.247470158	0.039308846	0.472270531
ENSG00000167772	2.073546323	-0.967268425	4.243643296	0.039397536	0.472996532
ENSG00000143494	1.849774171	0.767055719	4.238658128	0.039513386	0.474023791
ENSG00000233999	2.431426788	-0.847453196	4.237288641	0.039545273	0.474023791
ENSG00000105523	7.804527592	-0.652831809	4.233543788	0.039632608	0.474023791
ENSG00000133216	5.83688802	0.850383696	4.23210198	0.039666287	0.474023791
ENSG00000230985	0.324583395	1.836958717	4.231735268	0.039674858	0.474023791
ENSG00000136542	7.136788703	-0.690320781	4.231594437	0.03967815	0.474023791
ENSG00000164403	5.085519647	-0.544717058	4.23145689	0.039681365	0.474023791
ENSG00000158560	0.442351392	0.871356222	4.226867403	0.039788813	0.474968312
ENSG00000188488	2.015175961	-1.469911378	4.223179196	0.039875381	0.475662423
ENSG00000196090	0.884098864	-0.970372624	4.220000704	0.039950144	0.476214824
ENSG00000181381	6.156889953	-0.682903721	4.213932016	0.040093298	0.477291796
ENSG00000132911	5.054839047	-1.570153007	4.21273967	0.040121487	0.477291796
ENSG00000146232	3.453756209	-0.563951441	4.210487946	0.040174779	0.477291796
ENSG00000134871	7.132947958	0.652485808	4.20912476	0.040207078	0.477291796
ENSG00000141434	3.853620854	-1.553377028	4.207735764	0.040240016	0.477291796
ENSG00000185000	5.649262652	-0.57670146	4.207616468	0.040242846	0.477291796
ENSG00000285482	5.649262717	-0.576701245	4.20737825	0.040248499	0.477291796
ENSG00000124181	5.881278267	0.469326754	4.206529535	0.040268643	0.477291796
ENSG00000136960	5.0699495	-0.592686399	4.204827624	0.040309071	0.477376097
ENSG00000261052	6.377047636	-0.626823059	4.202315884	0.040368813	0.477376097
ENSG00000023330	6.49105874	-0.578176274	4.201237875	0.040394482	0.477376097
ENSG00000089639	5.156875757	-0.478438694	4.20084503	0.040403841	0.477376097
ENSG00000133313	8.128713485	-0.589095192	4.200235107	0.040418375	0.477376097
ENSG00000154262	2.620958807	0.796678818	4.197701401	0.040478812	0.477752749
ENSG00000007944	4.624041513	0.491129411	4.196198657	0.040514702	0.477839359
ENSG00000179588	4.796686	-0.579517434	4.194522502	0.040554773	0.477951672
ENSG00000132854	1.032837563	-1.538048902	4.192314992	0.04060761	0.477951672
ENSG00000183844	7.01572643	-0.687873337	4.192219401	0.040609899	0.477951672
ENSG00000010438	6.050687411	-0.594209865	4.187456504	0.040724153	0.478498824
ENSG00000120800	4.533698567	0.495570296	4.186737697	0.040741426	0.478498824
ENSG00000174804	5.123218591	0.501195409	4.18670706	0.040742162	0.478498824
ENSG00000119771	2.157880891	0.752628498	4.182523919	0.040842834	0.478740285
ENSG00000182916	0.747681587	0.752266838	4.180275158	0.04089706	0.478740285
ENSG00000170786	5.488073386	-0.648569582	4.18003034	0.040902968	0.478740285
ENSG00000261371	7.177513751	0.511454421	4.177130363	0.040973021	0.478740285
ENSG00000154639	6.639603766	-0.518929056	4.176818789	0.040980555	0.478740285
ENSG00000162390	6.045040122	-0.560075629	4.175619009	0.041009579	0.478740285
ENSG00000112699	7.956817843	-0.612626123	4.173837411	0.041052719	0.478740285
ENSG00000162885	4.492367349	0.476130355	4.171046519	0.041120393	0.478740285
ENSG00000189045	1.461533464	-0.7760576	4.170117455	0.041142947	0.478740285
ENSG00000176490	1.96450493	0.850783593	4.169827217	0.041149996	0.478740285
ENSG00000185104	5.20854738	0.415032515	4.169373159	0.041161025	0.478740285
ENSG00000167549	1.129603192	0.857520629	4.168928892	0.04117182	0.478740285
ENSG00000163682	7.580902237	1.51188782	4.168561217	0.041180756	0.478740285
ENSG00000112175	3.192512353	-1.258531417	4.168098158	0.041192013	0.478740285
ENSG00000243289	3.330566715	-0.736353557	4.167386163	0.041209328	0.478740285
ENSG00000174944	2.595380336	0.660536332	4.166387752	0.041233621	0.478740285
ENSG00000039523	4.924483012	0.533139861	4.165755479	0.041249014	0.478740285
ENSG00000102890	5.546417364	-0.456818093	4.160729499	0.041371582	0.479466802
ENSG00000196510	5.525379426	0.424356805	4.160587259	0.041375056	0.479466802
ENSG00000137193	4.630187386	-0.693774048	4.15871374	0.041420848	0.479466802
ENSG00000121966	4.351810918	0.693995312	4.15849462	0.041426207	0.479466802
ENSG00000081041	3.037509171	-0.98792273	4.153737635	0.041542729	0.480202415
ENSG00000150527	6.579111639	-0.501865896	4.153557439	0.04154715	0.480202415
ENSG00000183801	3.221915691	0.577942094	4.151544999	0.041596554	0.480441628
ENSG00000128039	5.485354035	-0.642895857	4.137064328	0.041953868	0.484212804
ENSG00000266179	6.53731414	-0.546773693	4.135973028	0.041980926	0.484212804
ENSG00000136982	2.23907441	0.705418045	4.131720511	0.042086541	0.484787974
ENSG00000117597	4.407161946	0.44696928	4.131052879	0.042103148	0.484787974
ENSG00000158270	3.714682251	0.571096069	4.130468332	0.042117693	0.484787974
ENSG00000276043	4.150458942	0.557899492	4.125261388	0.042247494	0.485726121
ENSG00000134575	5.305901819	-0.454954765	4.124870939	0.042257244	0.485726121
ENSG00000198753	3.12083904	0.758249242	4.122089203	0.042326777	0.486191447
ENSG00000233041	8.187244952	-1.302592072	4.119366254	0.042394957	0.486334135
ENSG00000130649	1.391983958	0.929419844	4.11665845	0.042462873	0.486334135
ENSG00000228903	3.929001049	-0.574293811	4.115555759	0.042490562	0.486334135
ENSG00000258818	5.948964641	-0.514063569	4.115039823	0.042503525	0.486334135
ENSG00000145685	6.030518123	-0.541466703	4.111929406	0.042581758	0.486334135
ENSG00000161281	1.180363861	0.853560954	4.111840765	0.04258399	0.486334135
ENSG00000110799	7.3871738	0.751907722	4.110473136	0.042618438	0.486334135
ENSG00000282726	2.079880287	-1.268154565	4.110260483	0.042623797	0.486334135
ENSG00000211952	2.079857608	-1.268154566	4.109765167	0.042636282	0.486334135
ENSG00000197576	0.996951066	0.826077441	4.108696006	0.042663245	0.486334135
ENSG00000114520	5.281860053	-0.494602996	4.108677804	0.042663704	0.486334135
ENSG00000042493	6.367862392	-0.587707853	4.107718623	0.042687909	0.486334135
ENSG00000169760	0.935900606	0.713215833	4.099085167	0.042906424	0.487916596
ENSG00000148516	4.529329705	0.642180275	4.098917771	0.042910672	0.487916596
ENSG00000178175	2.626720088	0.620208094	4.098776011	0.04291427	0.487916596
ENSG00000186212	4.220414857	-0.659680915	4.095291253	0.04300282	0.487930476
ENSG00000178802	5.455742582	-0.490516013	4.095114	0.04300733	0.487930476
ENSG00000116260	9.387975136	-0.74284807	4.094065295	0.043034018	0.487930476
ENSG00000086189	3.891947567	0.507764547	4.093424737	0.043050329	0.487930476
ENSG00000276561	3.588735178	-0.628065754	4.092990286	0.043061395	0.487930476
ENSG00000245848	4.935446646	-0.591815842	4.090870583	0.043115429	0.487930476
ENSG00000277494	0.706397563	1.084373135	4.090708134	0.043119573	0.487930476
ENSG00000166743	0.755554135	-0.941083205	4.087298	0.043206661	0.488560998
ENSG00000166946	5.97226906	-0.444391417	4.084755795	0.043271704	0.488560998
ENSG00000171236	5.075799424	-0.502047091	4.08317955	0.043312084	0.488560998
ENSG00000061918	3.168175789	0.668515787	4.082511003	0.043329223	0.488560998
ENSG00000122643	5.649284335	-0.579048725	4.081781985	0.04334792	0.488560998
ENSG00000283068	6.034934174	-0.566319805	4.080995576	0.043368099	0.488560998
ENSG00000005700	6.034935141	-0.566306699	4.080545996	0.043379639	0.488560998
ENSG00000112033	5.519071358	-0.498300928	4.078217928	0.04343945	0.48863011
ENSG00000135773	6.523771072	-0.866851675	4.077522444	0.043457335	0.48863011
ENSG00000204348	2.846291745	-0.633040014	4.076060186	0.043494963	0.48863011
ENSG00000188833	4.93292374	-0.645371882	4.074793125	0.043527596	0.48863011
ENSG00000211598	7.306475549	-0.811883379	4.074631605	0.043531758	0.48863011
ENSG00000285508	1.268655982	1.06103366	4.073210437	0.043568394	0.488713562
ENSG00000198626	1.396269486	0.936788042	4.068247101	0.043696597	0.488937774
ENSG00000100220	6.586029519	-0.46219597	4.068089344	0.043700679	0.488937774
ENSG00000170345	7.797533233	-1.155429541	4.068077565	0.043700983	0.488937774
ENSG00000003137	1.549227717	0.780983242	4.067913023	0.043705241	0.488937774
ENSG00000188938	5.914459269	-0.427502638	4.058903074	0.043939033	0.491115938
ENSG00000253958	4.36351161	-2.097529937	4.055870511	0.044018018	0.491115938
ENSG00000100441	7.53404339	-0.51522584	4.055614426	0.044024695	0.491115938
ENSG00000141441	5.347856095	-0.413441265	4.055372411	0.044031006	0.491115938
ENSG00000254681	0.651912275	1.365664857	4.053998446	0.044066852	0.491115938
ENSG00000018625	2.847686458	0.809706711	4.052854196	0.044096729	0.491115938
ENSG00000275410	3.824979549	-0.599448808	4.052523886	0.044105357	0.491115938
ENSG00000100744	6.881198715	-0.734073193	4.050411997	0.044160566	0.491153117
ENSG00000159399	6.903290275	-0.701552205	4.047113089	0.044246952	0.491153117
ENSG00000100968	3.556017153	0.616912357	4.046936121	0.044251591	0.491153117
ENSG00000285485	3.556015638	0.616918305	4.046569872	0.044261193	0.491153117
ENSG00000185585	5.008168318	0.552035328	4.045115941	0.044299336	0.491153117
ENSG00000179348	3.308299925	0.692522003	4.044917912	0.044304533	0.491153117
ENSG00000102871	4.289875265	-0.499251732	4.044552521	0.044314126	0.491153117
ENSG00000059378	6.205379211	-0.569736688	4.041904138	0.044383716	0.491572397
ENSG00000211951	2.232669195	-1.462774984	4.040342835	0.044424796	0.491572397
ENSG00000034152	6.067684658	-0.471446472	4.039762652	0.044440071	0.491572397
ENSG00000140937	4.81587545	0.563076922	4.036585838	0.044523811	0.491977129
ENSG00000138678	4.259803892	-0.693468453	4.036052962	0.044537874	0.491977129
ENSG00000026508	8.187669893	0.58596678	4.035031255	0.04456485	0.491977129
ENSG00000070404	2.515825679	0.816689634	4.032511468	0.044631453	0.492387607
ENSG00000175048	4.074779131	-0.555900028	4.030447746	0.04468608	0.492665502
ENSG00000204131	3.577858086	0.620580551	4.026791115	0.044783044	0.49270409
ENSG00000197405	2.277539847	0.735236445	4.026342676	0.04479495	0.49270409
ENSG00000106089	3.365666193	-0.695415533	4.02632629	0.044795385	0.49270409
ENSG00000101608	8.032426238	-0.524259666	4.02587621	0.044807339	0.49270409
ENSG00000137860	7.183133986	-1.199962738	4.023134636	0.044880225	0.492930269
ENSG00000147113	3.753659524	0.620128977	4.022886998	0.044886815	0.492930269
ENSG00000255769	2.143650219	-1.07766202	4.020329904	0.044954919	0.493354443
ENSG00000149212	5.082425704	0.502502307	4.019010156	0.044990111	0.493417105
ENSG00000283859	2.642248183	0.658420794	4.016387398	0.045060135	0.493569998
ENSG00000169992	2.642248088	0.658421158	4.016278877	0.045063035	0.493569998
ENSG00000111412	6.348461336	-0.424975931	4.015174491	0.045092557	0.493570331
ENSG00000182752	3.674484111	0.726391387	4.009484337	0.045244987	0.49464267
ENSG00000106034	4.400859622	0.556965752	4.00904142	0.045256875	0.49464267
ENSG00000163453	6.523589472	0.520032621	4.008210215	0.045279193	0.49464267
ENSG00000277574	5.085095397	-0.948889231	4.006614132	0.045322081	0.494788221
ENSG00000163817	5.829420063	-0.907388885	4.004028657	0.045391645	0.494941219
ENSG00000132646	5.914087541	0.450383576	4.001726881	0.045453671	0.494941219
ENSG00000182240	7.848004292	-0.564315853	4.000885089	0.045476377	0.494941219
ENSG00000141905	6.301919844	0.51300199	4.000624828	0.0454834	0.494941219
ENSG00000166197	6.365678261	0.426733877	3.999601699	0.045511018	0.494941219
ENSG00000105784	0.606848859	0.907269715	3.998752903	0.045533943	0.494941219
ENSG00000163053	2.312879125	0.757384573	3.996509757	0.045594588	0.494941219
ENSG00000188649	0.809778983	0.754621408	3.99424039	0.045656028	0.494941219
ENSG00000138771	7.875320823	-0.56810929	3.992396487	0.045706013	0.494941219
ENSG00000172059	4.041149228	0.534025732	3.991567931	0.045728493	0.494941219
ENSG00000026751	4.663019406	-0.610653604	3.990123813	0.045767701	0.494941219
ENSG00000162408	4.761520276	0.372504338	3.987012293	0.045852301	0.494941219
ENSG00000156802	4.560807827	0.559865435	3.98675283	0.045859363	0.494941219
ENSG00000266338	4.878102767	0.511356038	3.986600167	0.045863518	0.494941219
ENSG00000061455	1.271722917	0.809878555	3.984708286	0.045915051	0.494941219
ENSG00000197632	1.016311342	-2.875495856	3.982826116	0.045966379	0.494941219
ENSG00000105053	5.307315296	-0.411198529	3.982612934	0.045972196	0.494941219
ENSG00000162745	2.452973443	0.765832286	3.982332496	0.04597985	0.494941219
ENSG00000187531	5.782680475	-0.435558429	3.98198258	0.045989403	0.494941219
ENSG00000137124	5.123408287	0.482610231	3.981239985	0.046009681	0.494941219
ENSG00000196557	4.301713232	0.590643609	3.980660951	0.0460255	0.494941219
ENSG00000117305	5.722761479	-0.481003951	3.980548518	0.046028572	0.494941219
ENSG00000162645	6.272294579	-0.533092551	3.979382379	0.046060449	0.494941219
ENSG00000135205	2.886538995	0.77782862	3.979062044	0.04606921	0.494941219
ENSG00000189184	5.494188342	0.546333281	3.978834599	0.046075431	0.494941219
ENSG00000167617	3.428148075	-0.840612871	3.971713507	0.046270665	0.496719591
ENSG00000058799	4.972023616	-0.432685318	3.96730743	0.046391899	0.497701808
ENSG00000154447	6.264451712	-0.465249444	3.964154232	0.046478865	0.49831537
ENSG00000104368	5.831177321	-0.615428482	3.961043193	0.046564838	0.498917492
ENSG00000108784	5.151008209	-0.460891026	3.958508489	0.046635007	0.499349634
ENSG00000143515	4.671790205	0.505126664	3.949569223	0.046883368	0.50168801
ENSG00000189212	1.147898558	0.743900009	3.946849538	0.046959206	0.502178447
ENSG00000129226	7.424260508	-0.579134301	3.942130846	0.047091093	0.502908958
ENSG00000226652	1.195838137	-1.044286205	3.941127828	0.047119177	0.502908958
ENSG00000148826	1.632020601	-2.46211337	3.9408042	0.047128243	0.502908958
ENSG00000155962	2.974759625	0.665873147	3.940109273	0.047147715	0.502908958
ENSG00000146038	3.716996569	-0.652754085	3.935538203	0.047276011	0.503846844
ENSG00000182179	6.606518442	-0.477227304	3.933543612	0.047332108	0.503846844
ENSG00000186017	3.157637376	0.571742772	3.933111832	0.047344261	0.503846844
ENSG00000205413	5.727812307	-0.72312349	3.93223486	0.047368954	0.503846844
ENSG00000159259	3.146583535	0.549403438	3.930599282	0.047415045	0.503846844
ENSG00000282608	1.303577808	0.887994447	3.930073358	0.047429875	0.503846844
ENSG00000009694	0.844930616	0.880399282	3.929488245	0.047446381	0.503846844
ENSG00000144857	3.419214163	0.694811506	3.924184853	0.04759626	0.505006559
ENSG00000010319	3.277801531	0.722907134	3.923489829	0.047615939	0.505006559
ENSG00000133119	3.457003272	0.579335018	3.919395681	0.047732036	0.505707496
ENSG00000121716	6.196453641	0.435164223	3.918278407	0.04776377	0.505707496
ENSG00000142207	5.173697766	0.402472716	3.917964884	0.047772679	0.505707496
ENSG00000150636	1.704309259	0.709382996	3.916744261	0.047807381	0.505754944
ENSG00000187479	2.448686566	-0.839087992	3.91397666	0.047886161	0.506268344
ENSG00000189077	5.252129818	-0.468457777	3.911802963	0.047948132	0.506603493
ENSG00000243955	5.135461153	-1.624697063	3.909381686	0.04801726	0.507013799
ENSG00000140545	5.449977915	0.424063796	3.907691712	0.048065573	0.507203923
ENSG00000140848	3.754941532	0.62265685	3.906342833	0.04810417	0.507291363
ENSG00000170891	0.728926871	0.82576289	3.903506131	0.048185448	0.507828505
ENSG00000127946	4.556303134	0.523711145	3.901317684	0.048248252	0.508170383
ENSG00000144655	4.22541621	-0.642783535	3.896250248	0.048394007	0.509384967
ENSG00000183439	0.603739856	0.692310517	3.891999371	0.048516634	0.510354732
ENSG00000137501	7.96308759	-0.742276449	3.889181465	0.048598104	0.510890616
ENSG00000106852	1.756400781	0.80673794	3.886603561	0.048672761	0.511354258
ENSG00000111602	4.964534924	0.443829786	3.884582344	0.048731382	0.511648935
ENSG00000179954	3.701221011	0.620075613	3.880428419	0.04885209	0.512594721
ENSG00000047617	0.48391999	0.873660668	3.876585435	0.048964044	0.513226428
ENSG00000285241	4.447476948	-0.601130184	3.875692498	0.048990096	0.513226428
ENSG00000100889	4.447457681	-0.601071919	3.874729843	0.049018198	0.513226428
ENSG00000168040	4.412611864	-0.474352455	3.873787625	0.04904572	0.513226428
ENSG00000250299	0.643778127	0.717410688	3.873106569	0.049065624	0.513226428
ENSG00000196344	2.552298828	-1.964463393	3.862400613	0.049379628	0.516086069
ENSG00000169474	1.555569681	-2.412473295	3.861685208	0.049400686	0.516086069
ENSG00000143375	7.447727343	-0.576798602	3.857291684	0.049530219	0.517116501
ENSG00000135709	5.266068845	-0.534731557	3.854201972	0.049621527	0.517611189
ENSG00000182575	1.460477083	0.985366573	3.853595959	0.049639457	0.517611189
ENSG00000146054	3.598628957	-0.866500643	3.850933345	0.049718316	0.518110674
ENSG00000102100	5.544379342	-0.451798138	3.845327425	0.049884781	0.519521899
ENSG00000265018	0.572352522	-1.020217533	3.842721673	0.049962357	0.519715713
ENSG00000288424	0.572401497	-1.020122671	3.842187938	0.049978263	0.519715713
ENSG00000171431	8.520101383	-1.537262884	3.841574446	0.049996552	0.519715713
ENSG00000131238	5.918920924	0.407918328	3.839351578	0.050062879	0.520082145
ENSG00000050628	1.048600893	0.874645048	3.838303119	0.050094195	0.520084644
ENSG00000134917	0.532700254	1.051533819	3.836568216	0.05014606	0.520300349
ENSG00000198542	1.071191121	0.87830946	3.832288905	0.050274234	0.521307047
ENSG00000204174	1.814177861	-1.011842164	3.829609331	0.050354668	0.521453099
ENSG00000273539	1.304516472	-3.076773839	3.829027204	0.05037216	0.521453099
ENSG00000164736	0.920153639	0.878092428	3.827578137	0.050415731	0.521453099
ENSG00000130826	5.67056155	0.42112647	3.826963977	0.050434209	0.521453099
ENSG00000170961	1.667547456	0.77873318	3.825755671	0.050470585	0.521453099
ENSG00000099282	6.739177892	-0.542785002	3.825600298	0.050475264	0.521453099
ENSG00000130813	4.774970282	-0.376310334	3.824126892	0.050519662	0.521522609
ENSG00000146950	2.330411845	1.033165978	3.823309324	0.050544316	0.521522609
ENSG00000167552	5.831048504	0.505592246	3.821832389	0.050588885	0.521537849
ENSG00000111331	6.609206042	-0.594049427	3.821047928	0.050612574	0.521537849
ENSG00000172725	6.927124368	-0.488977584	3.820164017	0.050639281	0.521537849
ENSG00000172986	1.04428136	0.724071468	3.818856138	0.050678825	0.521605917
ENSG00000185291	2.418606562	0.653889741	3.817024144	0.05073427	0.521605917
ENSG00000197903	4.109061432	-0.522869002	3.816768563	0.05074201	0.521605917
ENSG00000166710	11.42814883	-0.749988874	3.815826316	0.050770557	0.521605917
ENSG00000139926	4.251590997	0.589892505	3.812714865	0.050864943	0.522255023
ENSG00000129354	6.671636888	-0.48040612	3.803181891	0.051155284	0.524607075
ENSG00000095110	0.497854751	-1.408028109	3.801540591	0.051205449	0.524607075
ENSG00000165806	6.879382046	-0.692677362	3.800935142	0.051223967	0.524607075
ENSG00000160888	6.292720557	-0.584747961	3.800681359	0.051231731	0.524607075
ENSG00000124107	6.442810393	-0.790658602	3.799740026	0.051260541	0.524607075
ENSG00000078814	1.485430324	0.673923136	3.799036086	0.051282097	0.524607075
ENSG00000103534	7.889575778	-0.64875844	3.796975219	0.051345259	0.524932348
ENSG00000275045	1.02644573	1.131281774	3.791760493	0.051505449	0.526068962
ENSG00000187193	4.63779622	-0.927051824	3.791310356	0.051519301	0.526068962
ENSG00000181274	5.033192356	-0.499261721	3.788324579	0.051611285	0.52653197
ENSG00000176532	5.882202832	-0.696899216	3.787796648	0.051627567	0.52653197
ENSG00000214944	5.329939522	-0.465964637	3.783761589	0.051752194	0.527481555
ENSG00000198642	5.26195309	0.627608659	3.780598833	0.051850101	0.527606914
ENSG00000251537	1.364100506	-0.858123848	3.780486329	0.051853587	0.527606914
ENSG00000149131	6.588541405	0.572898951	3.78030946	0.051859069	0.527606914
ENSG00000163032	1.79714562	0.992940551	3.777721054	0.051939357	0.528102717
ENSG00000186198	1.702744148	-1.162164692	3.772647419	0.052097114	0.529080769
ENSG00000161921	6.404775286	-0.458341079	3.772594067	0.052098776	0.529080769
ENSG00000167653	7.934213708	-1.284785847	3.769275859	0.052202228	0.529809878
ENSG00000113569	5.000850096	0.411237608	3.768236121	0.052234689	0.529818033
ENSG00000188747	4.268898698	-0.408942914	3.766000041	0.052304572	0.530205524
ENSG00000151702	3.982553532	0.497152538	3.763483732	0.052383332	0.53068247
ENSG00000181804	2.943599875	0.636753614	3.759878549	0.052496391	0.531506115
ENSG00000134769	2.557983098	0.621300333	3.755063158	0.052647807	0.532465103
ENSG00000282880	4.195403734	0.469527657	3.753623586	0.052693162	0.532465103
ENSG00000012223	5.944834641	-1.758646304	3.753528259	0.052696167	0.532465103
ENSG00000278843	2.990655058	-0.637962675	3.751029636	0.052774993	0.532465103
ENSG00000198087	7.542783924	-0.592947075	3.750366512	0.052795934	0.532465103
ENSG00000206127	1.197364621	1.351755896	3.749354254	0.052827917	0.532465103
ENSG00000135404	8.888995809	-0.598658187	3.7481194	0.052866961	0.532465103
ENSG00000243063	0.729415838	-1.127306755	3.745504844	0.05294973	0.532465103
ENSG00000221890	2.012671242	0.904162679	3.745346984	0.052954731	0.532465103
ENSG00000282310	0.729411781	-1.12730081	3.745208565	0.052959118	0.532465103
ENSG00000101955	3.195759954	0.716746447	3.745103797	0.052962438	0.532465103
ENSG00000282025	5.900913109	-0.899187731	3.742914662	0.053031862	0.532465103
ENSG00000244116	5.900917589	-0.899179964	3.742771969	0.053036391	0.532465103
ENSG00000164237	7.279122008	-0.653704144	3.74276766	0.053036528	0.532465103
ENSG00000179361	4.188158939	-0.461687976	3.741254964	0.053084561	0.532627824
ENSG00000145725	6.381981518	-0.543365999	3.738484739	0.053172644	0.532895333
ENSG00000184785	0.977792736	0.806281695	3.738410697	0.053175001	0.532895333
ENSG00000187800	3.517828029	0.559072777	3.737413545	0.053206746	0.532895333
ENSG00000288191	3.730981859	-0.600257587	3.735609093	0.053264244	0.533152142
ENSG00000175707	4.065463262	-0.474453704	3.733217868	0.05334054	0.533596695
ENSG00000175318	2.2642819	-0.792852649	3.731439772	0.053397348	0.533845885
ENSG00000167130	4.824774177	-0.429877063	3.728189722	0.053501349	0.534566312
ENSG00000112159	5.601291017	0.454069793	3.723881944	0.053639528	0.535351796
ENSG00000270231	4.04089879	0.473338275	3.723744613	0.053643939	0.535351796
ENSG00000196584	2.550587778	0.616895334	3.721837404	0.053705242	0.535516643
ENSG00000172936	6.610771801	-0.479209613	3.721093498	0.053729173	0.535516643
ENSG00000278468	6.156574194	1.184388595	3.720245991	0.053756451	0.535516643
ENSG00000116141	1.748623585	0.715674584	3.716982746	0.053861618	0.535976039
ENSG00000185386	2.404788404	0.695818648	3.716827823	0.053866617	0.535976039
ENSG00000177575	4.705935056	0.643767946	3.712958899	0.053991599	0.536900417
ENSG00000198844	3.14025119	0.601313774	3.708889246	0.054123397	0.537430306
ENSG00000116962	6.856257473	0.562986313	3.707141004	0.05418012	0.537430306
ENSG00000180992	4.474505451	-0.484958567	3.706226849	0.054209805	0.537430306
ENSG00000197093	2.785261517	0.633081414	3.703954948	0.054283655	0.537430306
ENSG00000108773	5.350313983	0.418711705	3.703833804	0.054287596	0.537430306
ENSG00000176533	3.484365495	0.641183557	3.703725851	0.054291108	0.537430306
ENSG00000143387	5.246470886	0.430538135	3.703614477	0.054294731	0.537430306
ENSG00000188070	3.720676361	0.523371318	3.702765561	0.054322359	0.537430306
ENSG00000236490	3.345598516	1.798576266	3.702411224	0.054333896	0.537430306
ENSG00000171067	5.9136893	-0.51156534	3.701144808	0.054375148	0.537520662
ENSG00000197461	4.545094529	-0.504247333	3.697181266	0.054504472	0.538481018
ENSG00000165140	6.211904193	-0.573316384	3.695674593	0.054553718	0.538649571
ENSG00000165194	2.535172622	0.693278282	3.694103894	0.054605107	0.53883907
ENSG00000138061	3.279547248	0.883153691	3.689278576	0.054763298	0.539295183
ENSG00000100979	5.39884278	0.57623535	3.687416223	0.054824483	0.539295183
ENSG00000170421	11.2339126	-0.849895831	3.687200688	0.054831568	0.539295183
ENSG00000055732	3.974606382	-0.647598135	3.686029999	0.054870072	0.539295183
ENSG00000214530	7.27222958	-0.580856533	3.686008158	0.05487079	0.539295183
ENSG00000114248	5.814913564	-0.57933289	3.685727383	0.054880029	0.539295183
ENSG00000135842	5.289644644	0.512349827	3.684903048	0.054907164	0.539295183
ENSG00000155254	4.361020377	0.532591356	3.684843706	0.054909118	0.539295183
ENSG00000180730	0.570409001	-0.879162932	3.683585367	0.054950567	0.539385741
ENSG00000189056	2.329721162	0.707253856	3.669338585	0.055422174	0.542576198
ENSG00000179639	1.688869114	0.909441843	3.668585921	0.055447208	0.542576198
ENSG00000120725	5.18056286	-0.464464592	3.665817747	0.055539383	0.542576198
ENSG00000130724	6.344580448	-0.419956078	3.665372589	0.055554221	0.542576198
ENSG00000118729	1.132972965	0.945920849	3.665357395	0.055554727	0.542576198
ENSG00000184860	4.898128997	-0.444218532	3.66174809	0.05567519	0.542576198
ENSG00000113319	3.011182741	0.61465654	3.661071501	0.055697802	0.542576198
ENSG00000274679	0.438013753	0.946345443	3.660113111	0.055729849	0.542576198
ENSG00000122378	6.106527158	0.522558035	3.659823401	0.055739541	0.542576198
ENSG00000224837	1.498743933	0.673567833	3.659382935	0.055754279	0.542576198
ENSG00000133561	4.456868426	0.530735844	3.657793571	0.055807492	0.542576198
ENSG00000285132	7.862764924	0.704220246	3.657343377	0.055822575	0.542576198
ENSG00000273633	2.940833342	-0.806889445	3.655932648	0.055869867	0.542576198
ENSG00000233164	1.315527576	-0.624396872	3.655884385	0.055871486	0.542576198
ENSG00000130528	0.282078293	0.824533047	3.655623558	0.055880234	0.542576198
ENSG00000165905	2.727013375	0.72490611	3.654977777	0.055901901	0.542576198
ENSG00000140678	3.522523612	0.647720282	3.654776816	0.055908645	0.542576198
ENSG00000059728	7.548927256	-0.797128606	3.65461743	0.055913995	0.542576198
ENSG00000198933	2.193233682	0.747795992	3.653949782	0.05593641	0.542576198
ENSG00000168309	3.560366743	0.742795066	3.653354671	0.055956398	0.542576198
ENSG00000152413	1.736412706	0.660352185	3.652722367	0.055977643	0.542576198
ENSG00000152402	1.905376582	0.742996593	3.652389454	0.055988832	0.542576198
ENSG00000132718	3.705649577	0.518025973	3.645871662	0.056208374	0.543977735
ENSG00000225691	7.991919475	-2.479261143	3.644587764	0.056251728	0.543977735
ENSG00000105289	6.991463921	-0.501478025	3.643937329	0.056273705	0.543977735
ENSG00000144231	4.871218391	0.382584873	3.642672838	0.056316456	0.543977735
ENSG00000150764	4.69337899	0.422372584	3.642499815	0.056322308	0.543977735
ENSG00000068024	4.570912696	0.431233728	3.642317408	0.056328478	0.543977735
ENSG00000286235	2.15288578	1.158261717	3.638353115	0.05646276	0.544960065
ENSG00000198715	5.255536909	-0.434399364	3.636077369	0.056539999	0.545189271
ENSG00000123700	2.463601388	0.76525836	3.635734103	0.05655166	0.545189271
ENSG00000171433	0.292827028	-0.819734566	3.632898748	0.05664807	0.545602068
ENSG00000106344	5.07122022	0.410113859	3.632557674	0.056659679	0.545602068
ENSG00000063127	0.481278326	0.762474937	3.630519587	0.056729103	0.545956453
ENSG00000164897	4.666356859	-0.445809817	3.625713942	0.056893157	0.547220616
ENSG00000205517	4.105268929	-0.744507503	3.624372927	0.056939026	0.547347235
ENSG00000213928	5.575578865	-0.440537848	3.619350206	0.057111175	0.54868693
ENSG00000182636	2.854856624	0.647447704	3.60310624	0.057671718	0.553537951
ENSG00000067182	6.61466352	-0.423224936	3.602802552	0.057682253	0.553537951
ENSG00000270276	1.807818741	-0.904332754	3.600126989	0.057775158	0.553755138
ENSG00000132780	6.123672682	0.406737125	3.599563728	0.057794736	0.553755138
ENSG00000166821	4.450256593	-0.490471602	3.59880736	0.057821038	0.553755138
ENSG00000147724	1.671081209	-0.80283277	3.59763083	0.057861976	0.553755138
ENSG00000171729	4.726671407	-0.412315201	3.597391038	0.057870324	0.553755138
ENSG00000178695	6.880778699	0.57328507	3.594019184	0.057987838	0.554182367
ENSG00000130768	4.844135553	-0.516119073	3.592390149	0.058044703	0.554182367
ENSG00000205744	4.840693906	-0.428983513	3.592297755	0.05804793	0.554182367
ENSG00000124787	1.661963125	0.643247746	3.590468633	0.058111853	0.554182367
ENSG00000137403	3.186235456	-1.065570769	3.590466771	0.058111919	0.554182367
ENSG00000072133	0.817122443	-1.186602184	3.590170072	0.058122295	0.554182367
ENSG00000100906	5.647183486	-0.449202486	3.58947061	0.058146764	0.554182367
ENSG00000110328	2.123352716	0.66910404	3.588126586	0.058193812	0.554315105
ENSG00000162460	2.262073284	-1.094424386	3.585024121	0.05830257	0.554433726
ENSG00000171208	2.478984556	0.787510084	3.584616064	0.058316891	0.554433726
ENSG00000074657	5.439930052	0.435455484	3.583742893	0.058347547	0.554433726
ENSG00000167797	5.371465277	-0.486395879	3.583350581	0.058361327	0.554433726
ENSG00000160446	5.034425837	-0.465197337	3.58304943	0.058371906	0.554433726
ENSG00000163141	1.155362562	-0.945333804	3.581711654	0.058418929	0.554543281
ENSG00000114480	4.539642444	0.467048646	3.580836547	0.05844971	0.554543281
ENSG00000135763	3.587070376	0.472782945	3.579203665	0.058507192	0.554774144
ENSG00000155755	3.366075148	0.61017187	3.573308504	0.058715218	0.556067515
ENSG00000073605	7.206861133	-0.631683512	3.572733516	0.05873555	0.556067515
ENSG00000160208	5.067625406	0.358599466	3.572515246	0.05874327	0.556067515
ENSG00000196950	3.614957253	0.555991992	3.570326595	0.058820741	0.556486111
ENSG00000108852	1.085452091	0.732141216	3.567296239	0.058928186	0.557187639
ENSG00000229284	6.537113974	-2.992982322	3.562324201	0.059104927	0.558543231
ENSG00000164023	5.682196704	-0.489677716	3.560628245	0.059165342	0.558571601
ENSG00000118298	1.241753201	-0.649100522	3.557273288	0.059285049	0.558571601
ENSG00000273748	1.353761307	0.914664846	3.557249249	0.059285908	0.558571601
ENSG00000138772	6.024562345	-0.549624536	3.556402238	0.059316171	0.558571601
ENSG00000165233	4.031850739	-0.454795145	3.555909322	0.05933379	0.558571601
ENSG00000164713	5.852932572	-0.407335819	3.555373803	0.059352938	0.558571601
ENSG00000125458	4.354979941	-0.463619493	3.555361106	0.059353392	0.558571601
ENSG00000167721	5.393808534	0.390208607	3.554758906	0.059374933	0.558571601
ENSG00000087111	6.274012482	-0.437062218	3.552644416	0.059450633	0.558969551
ENSG00000173486	4.925698636	-0.429536184	3.549122949	0.059576933	0.55972046
ENSG00000100714	6.231174859	0.406010834	3.548553406	0.059597386	0.55972046
ENSG00000284820	1.031526756	0.797091249	3.545221443	0.059717196	0.560531119
ENSG00000198203	8.722092352	-0.904963737	3.541496752	0.059851429	0.561476191
ENSG00000012048	4.158513154	0.505939183	3.538518645	0.059958988	0.56197565
ENSG00000107130	2.620976449	0.85118966	3.537665474	0.05998984	0.56197565
ENSG00000162493	3.357849744	0.623313967	3.536475083	0.060032913	0.56197565
ENSG00000162458	7.165977761	-0.513887539	3.536307343	0.060038986	0.56197565
ENSG00000140443	5.524727597	0.526866218	3.534666073	0.060098434	0.562217663
ENSG00000172985	2.723638784	0.63597236	3.531081968	0.060228473	0.563100527
ENSG00000103335	6.523309829	0.445503116	3.530211507	0.060260101	0.563100527
ENSG00000119922	3.798912983	-0.574782375	3.526121115	0.060408958	0.564176514
ENSG00000169604	6.11431891	0.478552659	3.520694623	0.060607042	0.564974409
ENSG00000253846	3.104608604	-0.79249862	3.520401903	0.060617747	0.564974409
ENSG00000282666	3.226246705	-0.952213774	3.520211163	0.060624723	0.564974409
ENSG00000244575	3.226244828	-0.952213694	3.520082651	0.060629424	0.564974409
ENSG00000275903	1.52236942	-1.140710495	3.518203424	0.06069821	0.565300633
ENSG00000123358	4.828098928	-0.921418178	3.514932192	0.060818146	0.566102605
ENSG00000282476	2.65043715	-0.965687724	3.513251845	0.060879852	0.566361976
ENSG00000211946	2.650422841	-0.965685378	3.511306955	0.060951355	0.566712157
ENSG00000149300	2.902736821	-0.570900485	3.507209823	0.061102279	0.56719016
ENSG00000168056	5.575077485	0.52254306	3.506780838	0.061118104	0.56719016
ENSG00000041353	7.781221112	-0.663165079	3.506678226	0.06112189	0.56719016
ENSG00000281877	5.82048881	-0.490570791	3.503771402	0.061229245	0.56719016
ENSG00000117676	5.820488625	-0.490570807	3.503672187	0.061232912	0.56719016
ENSG00000100075	6.247511503	-0.500256843	3.503484096	0.061239866	0.56719016
ENSG00000123119	0.260193578	0.765402562	3.503480514	0.061239999	0.56719016
ENSG00000283787	2.31222588	0.775650494	3.501206058	0.061324155	0.567655448
ENSG00000117425	0.760405909	0.798867567	3.499275784	0.061395672	0.567966526
ENSG00000288841	-0.005673747	0.824398749	3.498467815	0.061425634	0.567966526
ENSG00000187922	0.520985005	0.868423673	3.495840121	0.061523185	0.568272733
ENSG00000175164	6.803291543	-0.541551682	3.492677291	0.061640821	0.568272733
ENSG00000164932	2.907691033	0.610613918	3.491953079	0.06166779	0.568272733
ENSG00000269226	0.651537147	0.657791098	3.491377596	0.06168923	0.568272733
ENSG00000168994	4.2153716	-0.515741346	3.491273474	0.06169311	0.568272733
ENSG00000065183	4.955379517	0.407146049	3.49038228	0.061726329	0.568272733
ENSG00000172638	3.902430729	0.554611398	3.490268798	0.061730561	0.568272733
ENSG00000075539	6.713353483	-0.477778005	3.490263422	0.061730761	0.568272733
ENSG00000278032	3.717666855	0.739780353	3.488172583	0.061808779	0.568272733
ENSG00000184669	2.733772114	-0.591322748	3.48738836	0.061838068	0.568272733
ENSG00000269190	0.903420811	0.739764113	3.486875273	0.06185724	0.568272733
ENSG00000282954	0.903410912	0.739762883	3.486484823	0.061871833	0.568272733
ENSG00000060069	4.491689362	-0.464374141	3.485726997	0.061900167	0.568272733
ENSG00000138376	3.340345075	0.56423541	3.483577864	0.061980596	0.568699148
ENSG00000139433	5.522474981	-0.474614033	3.482603477	0.062017097	0.56872227
ENSG00000166825	10.85029878	-1.49982273	3.480397002	0.06209984	0.569169178
ENSG00000178537	5.414890981	-0.572982083	3.478846486	0.062158054	0.569390911
ENSG00000283632	2.5248434	0.627832408	3.477824713	0.062196448	0.569430942
ENSG00000186115	3.846937532	-1.413250151	3.472924885	0.062380917	0.570239173
ENSG00000168234	3.731948571	0.487066641	3.472834748	0.062384316	0.570239173
ENSG00000105996	0.759302679	0.744263905	3.472765008	0.062386946	0.570239173
ENSG00000173744	6.465222022	-0.411442446	3.471522424	0.062433824	0.570356156
ENSG00000080561	2.751395369	0.72240206	3.46914304	0.062523694	0.570865547
ENSG00000130956	2.936590356	0.532627333	3.467699414	0.062578288	0.570904917
ENSG00000002330	4.487184646	-0.493761635	3.467225228	0.062596231	0.570904917
ENSG00000123342	3.320661592	0.552041812	3.464613327	0.062695164	0.57130156
ENSG00000212747	1.865058498	0.735072453	3.464274974	0.062707993	0.57130156
ENSG00000242534	2.561839809	-1.415667467	3.461971082	0.062795417	0.571786776
ENSG00000110400	5.83094262	0.54669501	3.457933052	0.062948958	0.572873172
ENSG00000151789	1.400639928	0.724322443	3.455369941	0.063046625	0.572935891
ENSG00000169902	3.011955422	0.534712004	3.453273904	0.063126614	0.572935891
ENSG00000164124	5.000166713	-0.549236082	3.452921071	0.06314009	0.572935891
ENSG00000244560	2.678453021	0.651441559	3.450957569	0.063215136	0.572935891
ENSG00000106772	5.281541238	0.644201767	3.450220571	0.063243329	0.572935891
ENSG00000111913	2.691504505	0.72357183	3.450115838	0.063247337	0.572935891
ENSG00000124688	4.374133982	-0.41340008	3.449239484	0.063280881	0.572935891
ENSG00000120594	4.816743371	0.549283745	3.449188881	0.063282818	0.572935891
ENSG00000154237	7.709263446	0.60706614	3.448719073	0.063300809	0.572935891
ENSG00000130307	2.137241842	0.622921698	3.448077769	0.063325377	0.572935891
ENSG00000140945	3.248597462	0.719778197	3.447237265	0.06335759	0.572935891
ENSG00000120137	7.661313299	-0.61366867	3.447000834	0.063366655	0.572935891
ENSG00000116667	5.821042068	0.401173612	3.445113418	0.063439067	0.573158444
ENSG00000099617	3.554213208	-1.071264411	3.444574412	0.063459763	0.573158444
ENSG00000167977	5.476367651	-0.42185976	3.443215626	0.063511967	0.573320541
ENSG00000117519	6.295041195	0.46224485	3.441041469	0.063595593	0.573765951
ENSG00000055813	0.510609553	0.669335324	3.438456984	0.063695154	0.574133707
ENSG00000242038	1.782229114	1.030358909	3.438202525	0.063704965	0.574133707
ENSG00000118655	2.938059198	0.502185749	3.437303939	0.063739625	0.574136905
ENSG00000164849	1.756911304	0.737013315	3.431743628	0.063954546	0.57576293
ENSG00000178202	5.035527503	0.447867909	3.429504659	0.064041307	0.576208996
ENSG00000104415	1.457890091	0.799037284	3.428688784	0.064072953	0.576208996
ENSG00000185304	2.37555363	1.406030526	3.427368517	0.064124199	0.576303598
ENSG00000135862	7.348784684	0.488333954	3.423848992	0.064261024	0.576303598
ENSG00000128050	6.23657215	0.441301367	3.423177769	0.064287154	0.576303598
ENSG00000102572	7.631851977	-0.485041857	3.420887302	0.064376403	0.576303598
ENSG00000183655	4.301464679	-0.467758165	3.420846514	0.064377994	0.576303598
ENSG00000076258	2.973352667	-0.564907342	3.41979551	0.064418992	0.576303598
ENSG00000153233	3.087775314	-1.017929916	3.41785207	0.064494877	0.576303598
ENSG00000223533	1.333779349	-1.360762967	3.417204329	0.06452019	0.576303598
ENSG00000224180	1.333785327	-1.360750974	3.417077242	0.064525158	0.576303598
ENSG00000131037	6.52112107	-0.860236471	3.416967455	0.06452945	0.576303598
ENSG00000115919	4.100946072	-0.566409389	3.416549897	0.064545776	0.576303598
ENSG00000138166	3.285262089	-0.993145713	3.416288765	0.064555988	0.576303598
ENSG00000197324	8.557475677	-0.553257744	3.415917926	0.064570494	0.576303598
ENSG00000103037	4.234859913	0.43982014	3.415878827	0.064572023	0.576303598
ENSG00000156298	4.831199342	0.407472238	3.415163935	0.064599997	0.576303598
ENSG00000196141	7.173503654	-0.553206674	3.413494204	0.064665384	0.576579578
ENSG00000183160	3.973394015	0.566472429	3.406029047	0.064958586	0.578664151
ENSG00000133863	0.240675878	0.943090186	3.405405167	0.064983154	0.578664151
ENSG00000206206	1.983545369	2.136097707	3.403274918	0.065067116	0.578664151
ENSG00000227046	1.983571758	2.135963591	3.402894883	0.065082106	0.578664151
ENSG00000282171	2.840051229	0.611277385	3.402645378	0.06509195	0.578664151
ENSG00000263057	7.646091684	-1.411616848	3.40227333	0.065106632	0.578664151
ENSG00000273737	1.079542631	-1.113945456	3.398271637	0.065264771	0.578843997
ENSG00000211655	1.079563854	-1.113944376	3.398216849	0.065266938	0.578843997
ENSG00000119986	3.768250968	-0.561025303	3.398104263	0.065271394	0.578843997
ENSG00000144161	3.700407704	0.545795857	3.397060167	0.065312726	0.578843997
ENSG00000119285	5.498434935	0.396579819	3.396813888	0.06532248	0.578843997
ENSG00000103742	3.285272126	0.631036193	3.396494152	0.065335144	0.578843997
ENSG00000274616	0.748718761	-1.116561639	3.394845544	0.065400488	0.578843997
ENSG00000067445	2.587328668	0.580407559	3.394768059	0.065403561	0.578843997
ENSG00000132879	3.193545336	0.648746286	3.393029475	0.06547255	0.57894554
ENSG00000184012	7.727654633	-0.481832147	3.392735579	0.06548422	0.57894554
ENSG00000151470	4.44834033	-0.483149653	3.389938165	0.065595409	0.579622369
ENSG00000244398	6.271771636	0.410879826	3.38639273	0.065736619	0.579898297
ENSG00000160766	2.07147033	0.699750811	3.386125864	0.065747262	0.579898297
ENSG00000105948	2.442635254	0.558591772	3.384999695	0.065792191	0.579898297
ENSG00000165879	3.044163793	-0.61501545	3.384536202	0.065810692	0.579898297
ENSG00000164649	4.338770074	0.462546736	3.383629383	0.065846905	0.579898297
ENSG00000135002	5.595433462	-0.47130337	3.382880836	0.065876814	0.579898297
ENSG00000225840	7.724331801	-0.69720936	3.382759503	0.065881663	0.579898297
ENSG00000166562	5.790360738	-0.4041973	3.381424158	0.065935058	0.579898297
ENSG00000142156	8.047960151	0.581597328	3.381338532	0.065938483	0.579898297
ENSG00000145321	1.689566507	-1.436630159	3.379192288	0.066024404	0.580213313
ENSG00000198300	2.195599832	0.726159466	3.37843318	0.066054822	0.580213313
ENSG00000006625	4.94509696	0.462644721	3.377847315	0.066078309	0.580213313
ENSG00000211632	1.207575672	-1.157481894	3.373358761	0.066258543	0.580502387
ENSG00000164045	2.581166638	0.64356703	3.373171976	0.066266055	0.580502387
ENSG00000136824	4.797897596	0.518623619	3.372450301	0.066295086	0.580502387
ENSG00000132530	6.147217331	-0.478409238	3.371939832	0.066315628	0.580502387
ENSG00000166347	6.192240596	-0.444770383	3.371345846	0.066339541	0.580502387
ENSG00000188807	3.029248079	0.537767462	3.371163453	0.066346885	0.580502387
ENSG00000111432	1.476584078	0.768574609	3.370986015	0.066354031	0.580502387
ENSG00000178927	6.026003126	-0.41729766	3.36745955	0.066496221	0.581442398
ENSG00000260092	3.831567952	-1.357864519	3.362591717	0.06669303	0.582858773
ENSG00000153107	5.748580077	0.400250467	3.360806482	0.066765364	0.583186395
ENSG00000198185	1.408099265	-1.207307067	3.356239085	0.066950807	0.584501153
ENSG00000140525	5.005101224	0.43911833	3.354590317	0.067017885	0.584718244
ENSG00000071205	3.622041102	0.57494745	3.353672214	0.067055268	0.584718244
ENSG00000282051	1.667184547	0.962509993	3.353053147	0.067080487	0.584718244
ENSG00000160284	0.235061377	0.915618507	3.351412548	0.06714737	0.584996557
ENSG00000117984	8.95625392	-0.561054201	3.348628322	0.067261039	0.585511557
ENSG00000101104	3.971887391	0.507260184	3.348251159	0.067276453	0.585511557
ENSG00000258130	1.547856586	-0.762237728	3.347108486	0.067323175	0.58561365
ENSG00000170876	5.960892788	0.392673293	3.345680744	0.067381602	0.585817398
ENSG00000249242	3.140728046	0.545425711	3.34409337	0.067446625	0.586078251
ENSG00000185561	5.255000524	-0.527378487	3.339283714	0.06764405	0.58748875
ENSG00000128228	4.148956796	-0.61215401	3.334772664	0.06782978	0.588477937
ENSG00000188404	2.009102568	1.027054662	3.33421885	0.067852619	0.588477937
ENSG00000109113	4.011240948	0.582910309	3.333956694	0.067863433	0.588477937
ENSG00000188822	0.281601861	0.782903081	3.329834227	0.068033731	0.58889745
ENSG00000174607	5.494782493	-0.530501581	3.32840295	0.068092964	0.58889745
ENSG00000196653	0.882029878	0.752171712	3.327176124	0.068143779	0.58889745
ENSG00000204308	4.564484002	-1.033775329	3.326902845	0.068155104	0.58889745
ENSG00000126261	5.877055343	0.365785977	3.32658716	0.068168189	0.58889745
ENSG00000281448	0.882026583	0.752168154	3.32654989	0.068169734	0.58889745
ENSG00000184507	0.912645004	-0.836020022	3.326140947	0.068186688	0.58889745
ENSG00000224740	4.918600597	-0.479276663	3.325684551	0.068205615	0.58889745
ENSG00000159200	5.359674709	-0.44957393	3.325132928	0.068228499	0.58889745
ENSG00000130635	6.855738942	0.595405233	3.318791312	0.068492167	0.59086851
ENSG00000113615	6.502763639	-0.476034042	3.31521019	0.068641543	0.591005947
ENSG00000143772	4.578166446	0.475585709	3.313310891	0.068720907	0.591005947
ENSG00000118508	3.600034053	-0.578721808	3.313181882	0.068726302	0.591005947
ENSG00000196628	5.432661682	0.469153185	3.313177826	0.068726471	0.591005947
ENSG00000182327	0.964059288	-0.685388347	3.313029509	0.068732674	0.591005947
ENSG00000164120	9.200000345	-0.720694363	3.311750492	0.068786184	0.591005947
ENSG00000285417	1.01105863	-0.638404459	3.311161019	0.068810861	0.591005947
ENSG00000166126	6.243060157	-0.544474732	3.309608493	0.068875899	0.591005947
ENSG00000112493	3.366632792	1.748065787	3.308958895	0.068903132	0.591005947
ENSG00000197381	3.679864783	0.51458646	3.308823576	0.068908806	0.591005947
ENSG00000137767	6.690418071	-0.463244466	3.308355058	0.068928456	0.591005947
ENSG00000214174	2.759624505	0.586488176	3.308273912	0.06893186	0.591005947
ENSG00000130713	4.79951894	0.353354615	3.306151253	0.069020966	0.591313589
ENSG00000138759	4.855928499	-0.605571929	3.305528717	0.069047122	0.591313589
ENSG00000166689	6.738902609	-0.460631317	3.304198106	0.069103065	0.591313589
ENSG00000111321	6.564259824	-0.398888894	3.302791876	0.06916224	0.591313589
ENSG00000242472	1.532335665	2.972741083	3.300832436	0.069244784	0.591313589
ENSG00000163815	3.291629984	0.751358125	3.299324678	0.069308372	0.591313589
ENSG00000284194	3.875502786	-0.512573417	3.299313678	0.069308836	0.591313589
ENSG00000112619	0.929761556	0.721045473	3.299296191	0.069309574	0.591313589
ENSG00000149243	0.742545593	-0.78144061	3.299233996	0.069312198	0.591313589
ENSG00000132359	6.40790578	-0.443755928	3.297860276	0.069370192	0.591313589
ENSG00000178921	4.395469831	0.415684457	3.297275867	0.069394879	0.591313589
ENSG00000179023	3.471585272	-0.800544778	3.296312315	0.069435603	0.591313589
ENSG00000284971	10.11014419	1.661478717	3.295006915	0.069490815	0.591313589
ENSG00000117758	6.154775742	-0.369460301	3.294958923	0.069492846	0.591313589
ENSG00000170854	4.977299163	0.505358776	3.294843764	0.069497719	0.591313589
ENSG00000159899	3.793694726	0.451157401	3.286679116	0.069844153	0.593432546
ENSG00000145817	5.746893087	-0.410650528	3.286192436	0.069864862	0.593432546
ENSG00000140367	4.724285735	0.421512251	3.285173518	0.069908239	0.593432546
ENSG00000165819	5.093165959	0.383008584	3.283232356	0.069990957	0.593432546
ENSG00000116741	6.879748552	-0.86945839	3.282657131	0.070015489	0.593432546
ENSG00000226826	3.465038324	1.689805194	3.281699227	0.070056362	0.593432546
ENSG00000237710	3.465038773	1.689802847	3.281633414	0.070059171	0.593432546
ENSG00000001497	4.810957799	0.343597417	3.281268884	0.070074732	0.593432546
ENSG00000163082	7.149208055	-0.450781071	3.280625703	0.070102198	0.593432546
ENSG00000074219	3.681352356	0.557803151	3.280006239	0.070128662	0.593432546
ENSG00000006576	3.837662826	0.509756872	3.279293013	0.070159145	0.593432546
ENSG00000134744	4.529142223	0.490932079	3.278855522	0.07017785	0.593432546
ENSG00000076248	5.041092623	0.391984832	3.277387643	0.07024065	0.593432546
ENSG00000283288	1.078977982	-1.175237861	3.277328505	0.070243181	0.593432546
ENSG00000204310	4.851508289	-2.585987782	3.274589053	0.070360546	0.593605646
ENSG00000205609	2.676362176	1.361491065	3.273764768	0.070395902	0.593605646
ENSG00000120071	4.930507959	0.618170552	3.2733998	0.070411562	0.593605646
ENSG00000196182	5.716645057	-0.431990146	3.273274582	0.070416936	0.593605646
ENSG00000173821	8.427031465	-0.601182945	3.272498631	0.070450246	0.593605646
ENSG00000011009	5.909039559	-0.42441014	3.271887738	0.070476483	0.593605646
ENSG00000146147	0.329643201	-0.85199057	3.267741731	0.070654822	0.594236474
ENSG00000177455	0.190522479	0.953643073	3.26649734	0.070708444	0.594236474
ENSG00000168970	4.41985735	0.457565097	3.264623161	0.070789285	0.594236474
ENSG00000112290	1.617948735	0.716919585	3.263168261	0.07085211	0.594236474
ENSG00000158406	2.343015324	-0.714534967	3.26302637	0.07085824	0.594236474
ENSG00000126005	5.252601853	-0.451898208	3.262961624	0.070861038	0.594236474
ENSG00000269825	2.213605006	-0.760102643	3.262256631	0.070891506	0.594236474
ENSG00000157045	1.741790807	0.613693368	3.262235424	0.070892422	0.594236474
ENSG00000167693	3.709951219	0.567401425	3.262042062	0.070900782	0.594236474
ENSG00000076770	6.198680567	-0.433103721	3.261911108	0.070906444	0.594236474
ENSG00000152804	2.657151238	0.604381376	3.255445333	0.071186598	0.596285737
[truncated: 14,783 more rows]
